# Supplementary material for: Apelin-VEGF-C mRNA delivery as therapeutic for the treatment of secondary lymphedema
Source: EMBO Mol Med. 2024 Jan 2;16(2):386–415. doi: 10.1038/s44321-023-00017-7 (PMC10898257; doi:10.1038/s44321-023-00017-7)
Supplement: Supplementary file 4 — Movie EV3 [file 44321_2023_17_MOESM4_ESM.zip]

Archive with 5 entries (4 files):
- Movie EV3.avi
- __MACOSX/
- __MACOSX/._Movie EV3.avi
- Movie EV3.docx
- __MACOSX/._Movie EV3.docx
