# Supplementary material for: Apelin-VEGF-C mRNA delivery as therapeutic for the treatment of secondary lymphedema
Source: EMBO Mol Med. 2024 Jan 2;16(2):386–415. doi: 10.1038/s44321-023-00017-7 (PMC10898257; doi:10.1038/s44321-023-00017-7)
Supplement: Supplementary file 5 — Source Data Fig. 1 [file 44321_2023_17_MOESM5_ESM.zip]

Archive with 25 entries (22 files):
- Figure 1/
- Figure 1/Panel 1C.tif
- __MACOSX/
- __MACOSX/Figure 1/
- __MACOSX/Figure 1/._Panel 1C.tif
- Figure 1/Panel1A left.tiff
- __MACOSX/Figure 1/._Panel1A left.tiff
- Figure 1/1G.tif
- __MACOSX/Figure 1/._1G.tif
- Figure 1/1F right.tif
- __MACOSX/Figure 1/._1F right.tif
- Figure 1/1D and E.pzf
- __MACOSX/Figure 1/._1D and E.pzf
- Figure 1/1C left.tif
- __MACOSX/Figure 1/._1C left.tif
- Figure 1/Panel1B right.tif
- __MACOSX/Figure 1/._Panel1B right.tif
- Figure 1/1F left.tif
- __MACOSX/Figure 1/._1F left.tif
- Figure 1/1H and I.pzfx
- __MACOSX/Figure 1/._1H and I.pzfx
- Figure 1/1C right.tif
- __MACOSX/Figure 1/._1C right.tif
- Figure 1/1Gleft.tif
- __MACOSX/Figure 1/._1Gleft.tif
