# Supplementary material for: Apelin-VEGF-C mRNA delivery as therapeutic for the treatment of secondary lymphedema
Source: EMBO Mol Med. 2024 Jan 2;16(2):386–415. doi: 10.1038/s44321-023-00017-7 (PMC10898257; doi:10.1038/s44321-023-00017-7)
Supplement: Supplementary file 6 — Source Data Fig. 2 [file 44321_2023_17_MOESM6_ESM.zip]

Archive with 43 entries (40 files):
- Figure 2/
- Figure 2/2A.pzfx
- __MACOSX/
- __MACOSX/Figure 2/
- __MACOSX/Figure 2/._2A.pzfx
- Figure 2/2G4.tif
- __MACOSX/Figure 2/._2G4.tif
- Figure 2/2G2.tif
- __MACOSX/Figure 2/._2G2.tif
- Figure 2/2G3.tif
- __MACOSX/Figure 2/._2G3.tif
- Figure 2/2G1.tif
- __MACOSX/Figure 2/._2G1.tif
- Figure 2/2E4.tif
- __MACOSX/Figure 2/._2E4.tif
- Figure 2/2D and F.pzfx
- __MACOSX/Figure 2/._2D and F.pzfx
- Figure 2/2E3.tif
- __MACOSX/Figure 2/._2E3.tif
- Figure 2/2E2.tif
- __MACOSX/Figure 2/._2E2.tif
- Figure 2/2E1.tif
- __MACOSX/Figure 2/._2E1.tif
- Figure 2/2A.xlsx
- __MACOSX/Figure 2/._2A.xlsx
- Figure 2/2B2.tif
- __MACOSX/Figure 2/._2B2.tif
- Figure 2/2B3.tif
- __MACOSX/Figure 2/._2B3.tif
- Figure 2/2B1.tif
- __MACOSX/Figure 2/._2B1.tif
- Figure 2/2C4.tif
- __MACOSX/Figure 2/._2C4.tif
- Figure 2/2B4.tif
- __MACOSX/Figure 2/._2B4.tif
- Figure 2/2C1.tif
- __MACOSX/Figure 2/._2C1.tif
- Figure 2/2H.pzfx
- __MACOSX/Figure 2/._2H.pzfx
- Figure 2/2C3.tif
- __MACOSX/Figure 2/._2C3.tif
- Figure 2/2C2.tif
- __MACOSX/Figure 2/._2C2.tif
