# Supplementary material for: Apelin-VEGF-C mRNA delivery as therapeutic for the treatment of secondary lymphedema
Source: EMBO Mol Med. 2024 Jan 2;16(2):386–415. doi: 10.1038/s44321-023-00017-7 (PMC10898257; doi:10.1038/s44321-023-00017-7)
Supplement: Supplementary file 6 — Source Data Fig. 2 [file 44321_2023_17_MOESM6_ESM.zip › Figure 2/2A.xlsx]

## Sheet: Feuil1
Manip APL -/- Test LD
				Avant chirurgie				Après chirurgie				Après chirurgie				1 sem Après chirurgie				2 sem Après chirurgie				4 sem Après chirurgie
				Date : 10/04/19				Date : 12/04/19				Date : 15/04/19				Date : 19/04/19				Date : 24/04/19				Date : 09/05/19
				Contrôle		LD		Contrôle		LD		Contrôle		LD		Contrôle		LD		Contrôle		LD		Contrôle		LD
Cage	Date de naissance	Nom souris	Poids	Prox	Dis	Prox	Dis	Prox	Dis	Prox	Dis	Prox	Dis	Prox	Dis	Prox	Dis	Prox	Dis	Prox	Dis	Prox	Dis	Prox	Dis	Prox	Dis
856-19 - Contrôle	24/02 – 6 semaines	♀Prox1- 65 (AZ)	16.6	7.4	2.4	7.5	2.2	7.9	2.3	7.3	2.2	6.2	2.2	6.5	2.3	7.7	2.3	7.5	2.4	6.7	2.2	7.8	2.2	6.6	2.2	6.6	2.3
		♀Prox1- 66 (MA)	21.2	6.7	2.2	6.8	2.1	6.7	2.3	6.7	2.4	6.1	2.1	6.6	2.3	6.8	2.4	6.7	2.4	6.6	2.1	8.5	2.5	6.7	2.3	6.7	2.2
		♀Prox1- 67 (AZ)	19.9	6.9	2.3	6.9	2.1	6.9	2.4	6.9	2.1	6.3	2.2	6.7	2.4	6.6	2.1	7.6	2.4	6.8	2.2	8.2	2.2	6.7	2.2	6.3	2.2
		♀Prox1- 68 (AZ)	17.7	7.1	2.2	7.1	2.3	6.8	2.2	7.2	2.3	6.3	2.2	6.8	2.1	6.8	2.2	7.9	2.4	6.5	2.2	8.2	2.4	6.8	2.3	6.6	2.3
895-19 - Apeline KO	13/02 – 7 semaines	♀CMV-APL 42 (MA)	19.6	6.6	2.3	6.5	2.1	6.7	2.1	6.6	2	6.6	2.2	6.8	2.1	6.6	2.2	8.1	2.4	6.6	2.2	8.1	2.3	6.4	2.3	8.2	2.2
		♀CMV-APL 43 (AZ)	19.3	6.6	2.2	6.5	2.6	6.9	2.5	7.2	2.3	6.2	2.2	6.8	2.5	6.8	2.2	7.9	2.2	6.8	2.2	8.5	2.3	6.8	2.2	8.2	2.3
		♀CMV-APL 44 (MA)	19	6.2	2.2	6.3	2.5	6.4	2.2	6.8	2.4	6.6	2.1	6.7	2.4	6.6	2.2	8.3	2.3	6.6	2.2	8.3	2.3	6.9	2.3	8.2	2.3
		♀CMV-APL 45 (AZ)	19.4	6.6	2	6.3	2.1	6.6	2.3	6.7	2.2	6.7	2.1	6.8	2.2	6.7	2.2	8.1	2.5	6.7	2.1	8.5	2.4	6.8	2.3	8.1	2.2
894-19 - Apeline KO	04/02 – 10 semaines	♀CMV-APL 0251 (MA)	19.2	6.4	2.4	6.5	2.4	6.6	2.2	6.8	2.2	6.5	2.2	6.9	2.2	6.5	2.2	8	2.3	6.7	2.1	8.4	2.3	6.6	2.2	8.2	2.2
		♀CMV-APL 0252 (AZ)	18.6	6.4	2.5	6.4	2.3	6.6	2.2	6.8	2.3	6.7	2.1	6.9	2.3	6.8	2.1	8	2.3	6.8	2.2	8.8	2.2	6.8	2.3	8.3	2.2
		♀CMV-APL 0253 (MA)	18.9	6.5	2	6.3	2.1	6.3	2.2	6.6	2.3	6.7	2.2	6.8	2.3	6.6	2.1	7.2	2.1	6.7	2.1	8.1	2.3	6.7	2.2	8.3	2.3
Prox	Semaines post-chirurgie	0	Ecart-type	SEM	1	Ecart-type	SEM	T-test	2	Ecart-type	SEM	T-test	4	Ecart-type	SEM	T-test
WT	WT Patte contrôle	7.025	0.298608	0.149304	6.975	0.492443	0.186126	0.434517	6.65	0.129099	0.048795	0.0405474	6.7	0.0816497	0.0308607	0.0573965
	WT Patte LD	7.075	0.30957	0.154785	7.425	0.512348	0.193649	0.118573	8.175	0.287228	0.108562	0.00072588	6.55	0.173205	0.0654654	0.0209456
APL -/-	APL -/- Patte contrôle	6.47143	0.149603	0.0748013	6.65714	0.113389	0.0428571	0.0430986	6.7	0.0816497	0.0308607	0.0578065	6.71429	0.167616	0.063353	0.062986
	APL -/- Patte LD	6.4	0.1	0.05	7.94286	0.35051	0.13248	0.00110992	8.38571	0.247848	0.0936777	0.00020325	8.21429	0.0690066	0.026082	0.0017358
Dis	Semaines post-chirurgie	0 sem	Ecart-type	SEM	1 sem	Ecart-type	SEM	T-test	2 sem	Ecart-type	SEM	T-test	4 sem	Ecart-type	SEM	T-test
WT	WT Patte contrôle	2.275	0.0957427	0.0478714	2.25	0.129099	0.048795	0.383559	2.175	0.05	0.0188982	0.0647047	2.25	0.057735	0.0218218	0.336847
	WT Patte LD	2.175	0.0957427	0.0478714	2.4	0	0	0.0398025	2.325	0.15	0.0566947	1.84992e-06	2.25	0.057735	0.0218218	0.336847
APL -/-	APL -/- Patte contrôle	2.22857	0.188982	0.0944911	2.17143	0.048795	0.0184428	0.0575967	2.15714	0.0534522	0.0202031	2.45697e-05	2.25714	0.0534522	0.0202031	2.62042e-05
	APL -/- Patte LD	2.3	0.208167	0.104083	2.3	0.129099	0.048795	0.361967	2.3	0.057735	0.0218218	2.58451e-05	2.24286	0.0534522	0.0202031	2.59621e-05
	Diamètre proximal
		0	1	2	4			0	1	2	4
	WT Patte contrôle	7.025	6.975	6.65	6.7		WT Patte contrôle	2.275	2.25	2.175	2.25
	WT Patte LD	7.075	7.425	8.175	6.55		WT Patte LD	2.175	2.4	2.325	2.25
	APL -/- Patte contrôle	6.471	6.657	6.7	6.714		APL -/- Patte contrôle	2.229	2.171	2.157	2.257
	APL -/- Patte LD	6.4	7.943	8.386	8.214		APL -/- Patte LD	2.3	2.3	2.3	2.243

## Sheet: Feuil2
		D0	D14	D28
WT	WT ctrl	7.025	6.65	6.7
	WT LD	7.075	8.175	6.55
APL -/-	APL -/- ctrl	6.47143	6.7	6.71429
	APL -/- LD	6.4	8.38571	8.21429
		SEM	SEM	SEM
WT	WT ctrl	0.149304	0.048795	0.0308607
	WT LD	0.154785	0.108562	0.0654654
APL -/-	APL -/- ctrl	0.0748013	0.0308607	0.063353
	APL -/- LD	0.05	0.0936777	0.026082
			0.0405474	0.0573965
			0.00072588	0.0209456
			0.0578065	0.062986
			0.00020325	0.0017358
		SE	SE	SE
WT	WT ctrl	0.298608	0.129099	0.0816497
	WT LD	0.30957	0.287228	0.173205
APL -/-	APL -/- ctrl	0.149603	0.0816497	0.167616
	APL -/- LD	0.1	0.247848	0.0690066
