# Supplementary material for: Apelin-VEGF-C mRNA delivery as therapeutic for the treatment of secondary lymphedema
Source: EMBO Mol Med. 2024 Jan 2;16(2):386–415. doi: 10.1038/s44321-023-00017-7 (PMC10898257; doi:10.1038/s44321-023-00017-7)
Supplement: Supplementary file 7 — Source Data Fig. 3 [file 44321_2023_17_MOESM7_ESM.zip]

Archive with 36 entries (33 files):
- Figure 3/
- Figure 3/3G4.tif
- __MACOSX/
- __MACOSX/Figure 3/
- __MACOSX/Figure 3/._3G4.tif
- Figure 3/3A.pzfx
- __MACOSX/Figure 3/._3A.pzfx
- Figure 3/3G1.tif
- __MACOSX/Figure 3/._3G1.tif
- Figure 3/3G2.tif
- __MACOSX/Figure 3/._3G2.tif
- Figure 3/3G3.tif
- __MACOSX/Figure 3/._3G3.tif
- Figure 3/3K.pzfx
- __MACOSX/Figure 3/._3K.pzfx
- Figure 3/3J.pzfx
- __MACOSX/Figure 3/._3J.pzfx
- Figure 3/3E.pzfx
- __MACOSX/Figure 3/._3E.pzfx
- Figure 3/3D4.jpg
- Figure 3/3C4.tif
- __MACOSX/Figure 3/._3C4.tif
- Figure 3/3C3.tif
- Figure 3/3H.pzfx
- __MACOSX/Figure 3/._3H.pzfx
- Figure 3/3C2.tif
- Figure 3/3D1.jpg
- Figure 3/3C1.tif
- Figure 3/3D2.tif
- Figure 3/3I4.tif
- Figure 3/3D3.tif
- Figure 3/3I3.tif
- Figure 3/3I2.tif
- Figure 3/3B and F.pzfx
- __MACOSX/Figure 3/._3B and F.pzfx
- Figure 3/3I1.tif
