# Supplementary material for: Apelin-VEGF-C mRNA delivery as therapeutic for the treatment of secondary lymphedema
Source: EMBO Mol Med. 2024 Jan 2;16(2):386–415. doi: 10.1038/s44321-023-00017-7 (PMC10898257; doi:10.1038/s44321-023-00017-7)
Supplement: Supplementary file 8 — Source Data Fig. 4 [file 44321_2023_17_MOESM8_ESM.zip]

Archive with 19 entries (16 files):
- Figure 4/
- Figure 4/.DS_Store
- __MACOSX/
- __MACOSX/Figure 4/
- __MACOSX/Figure 4/._.DS_Store
- Figure 4/4I.ods
- __MACOSX/Figure 4/._4I.ods
- Figure 4/4H.ods
- __MACOSX/Figure 4/._4H.ods
- Figure 4/4B.tif
- __MACOSX/Figure 4/._4B.tif
- Figure 4/4E.ods
- __MACOSX/Figure 4/._4E.ods
- Figure 4/4D.ods
- __MACOSX/Figure 4/._4D.ods
- Figure 4/4G.ods
- __MACOSX/Figure 4/._4G.ods
- Figure 4/4A.jpg
- __MACOSX/Figure 4/._4A.jpg
