# Supplementary material for: Apelin-VEGF-C mRNA delivery as therapeutic for the treatment of secondary lymphedema
Source: EMBO Mol Med. 2024 Jan 2;16(2):386–415. doi: 10.1038/s44321-023-00017-7 (PMC10898257; doi:10.1038/s44321-023-00017-7)
Supplement: Supplementary file 8 — Source Data Fig. 4 [file 44321_2023_17_MOESM8_ESM.zip › Figure 4/4I.ods]

## Sheet: n1
			qPCR 1 22-04-22
			ChIP 2 HDLEC transduites NT APL
	ccbe1 promoter			quantité calculé	moyenne input	/ Input	% Input	% Input*1000	/NO AB	/NT	/NO AB/NT
INPUT	NT		21,71548843	319290,82	299666,21
			21,9047184	280041,59
	APL		22,00759506	260767,57	240914,18
			22,24591637	221060,79
ChIP E2F8	NT		34,96628952	32,76	31,06	0,00	0,000668663	0,668663211	1,006634148	1	1
			35,1242218	29,36			0
	APL		31,43456268	378,84	340,60	0,00	0,008516837	8,516836634	1,674072005	12,73710964	1,663039158
			31,7598362	302,37			0
NO AB	NT	Undetermined	35,05	30,91	30,85	0,00	0,000664256	0,664256436		1
			35,05527496	30,80			0
	APL		32,36951447	198,15	203,46	0,00	0,005087497	5,087497196		7,658935497
			32,29429245	208,76			0
	FLT4			quantité calculé	moyenne input	/ Input	% Input	% Input*1000	/NO AB	/NT	/NO AB/NT
INPUT	NT		23,77574348	76557,52	95129,19
			23,20511627	113700,87
	APL		23,20548439	113671,86	110414,26
			23,29063797	107156,66
ChIP E2F8	NT		32,43919373	188,81	179,56	0,00	0,012177528	12,17752817	11,22237244	1	1
			32,58803177	170,30			0
	APL		33,29425049	104,38	93,20	0,00	0,005084747	5,084747067	1,803884009	0,417551657	0,160739988
			33,64225769	82,01			0
NO AB	NT	32,5	36	16,00	16,00	0,00	0,001085112	1,085111747		1
		36	36				0
	APL		34,31784058	51,35	51,66	0,00	0,002818777	2,818777172		2,597683768
		32,5	34,3	51,98			0
	E2F1			quantité calculé	moyenne input	/ Input	% Input	% Input*1000	/NO AB	/NT	/NO AB/NT
INPUT	NT		23,94200516	68224,15	64314,68
			24,11761475	60405,21
	APL		23,84612656	72912,24	73896,58
			23,80768967	74880,91
ChIP E2F8	NT		33,96653748	65,50	139,68	0,00	0,014012079	14,01207948	18,84376552	1	1
			32,25944519	213,86			0
	APL		32,64348602	163,88	118,12	0,00	0,009628981	9,628981352	31,67164571	0,68719146	1,6807493
			33,82303619	72,35			0
NO AB	NT	Undetermined	37,11	7,41	7,41	0,00	0,000743592	0,743592329		1
			37,11130142				0
	APL	Undetermined	38,1	3,73	3,73	0,00	0,000304025	0,304025293		0,408860179
			38,10209274	3,73			0
	E2F1 Control regions			quantité calculé	moyenne input	/ Input	% Input	% Input*1000	/NO AB	/NT	/NO AB/NT
INPUT	NT		23,0859127	123494,50	123320,21
			23,08999062	123145,93
	APL		23,45054245	95914,25	92581,05
			23,55447006	89247,86
ChIP E2F8	NT		33,7049942	78,52	115,66	0,00	0,006050622	6,050622496	14,75491185	1	1
			32,74459457	152,79			0
	APL		33,80711746	73,15	54,88	0,00	0,003570684	3,570683928	1,988526397	0,59013497	0,134770469
			34,80635071	36,60			0
NO AB	NT		37,0294342	7,84	7,84	0,00	0,000410075	0,410075137		1
			35,05997086				0
	APL		36,26429749	13,32	27,60	0,00	0,001795643	1,795643212		4,378815128
			34,6121254	41,87			0
	GAPDH+			quantité calculé	moyenne input	/ Input	% Input	% Input*1000	/NO AB
INPUT	350		21,7788887	305563,20	300111,21
			21,83131218	294659,21
									1
ChIP pol II	350		32,00572968	254,99	206,60	0,00	0,003721204	3,721204034	206,6033803
			32,69419861	158,22
								0
NO AB	350		40	1,00	1,00	0,00	1,80113E-05	0,018011341
			40	1,00
								0

## Sheet: n2
			qPCR 1 22-04-22
			ChIP 2 HDLEC transduites NT APL
	ccbe1 promoter			quantité calculé	moyenne input	/ Input	% Input	% Input*1000	/NO AB	/NT	/NO AB/NT
INPUT	NT		24,57316017	44049,56	45350,24
			24,44059753	48288,85
			24,58424759	43712,32
	APL		24,97413826	33360,70	32162,33
			25,08169746	30963,96
		23,9
ChIP E2F8	NT	33,2			69,08	0,00	0,00982764	9,827640077	2,901720806	1	1
			33,90575027	68,32
			33,87397766	69,84			0
	APL		32,88049316	139,05	126,23	0,00	0,023643462	23,64346155	4,121245214	2,405812725	1,420276274
			33,19302368	111,97
			33,00374222	127,67			0
NO AB	NT		35,21643829	27,54	23,81	0,00	0,003386832	3,386831723		1
		36,9
			35,67288589	20,07			0
	APL	undetected			30,63	0,00	0,00573697	5,736970339		1,693904749
			35,06631851	30,56
		34,7	35,06	30,70			0
	FLT4			quantité calculé	moyenne input	/ Input	% Input	% Input*1000	/NO AB	/NT	/NO AB/NT
INPUT	NT		25,9473381	16993,11	20881,62
			25,43848419	24179,82
			25,60983467	21471,95
	APL		25,47228622	23619,88	26329,50
			25,1742897	29039,12
		26,5
ChIP E2F8	NT		33,47378922	92,17	111,58	0,01	0,034473874	34,47387437	9,644809996	1	1
		35,3
			32,96667862	130,99			0
	APL		34,84335709	35,67	33,00	0,00	0,007550905	7,550904957	0,850691663	0,219032676	0,088202014
		31,6
			35,07707214	30,34			0
NO AB	NT	30,3			11,57	0,00	0,003574345	3,574344584		1
			36,15684891	14,35
			36,86477661	8,79			0
	APL		34,66667175	40,32	38,80	0,00	0,008876195	8,876194851		2,483306979
			34,77994156	37,27
		31,1					0
	E2F1			quantité calculé	moyenne input	/ Input	% Input	% Input*1000	/NO AB	/NT	/NO AB/NT
INPUT	NT		25,47836685	23520,53	22424,66
			25,46457863	23746,40
			25,71178055	20007,03
	APL		25,57038498	22067,19	19227,85
			25,77528381	19145,48
			25,9923687	16470,89
ChIP E2F8	NT	35,4			100,73	0,00	0,028981303	28,98130327	3,800434482	1	1
			33,49890518	90,58
			33,20702362	110,89			0
	APL		32,98503113	129,33	148,77	0,01	0,046608333	46,60833319	6,006458206	1,608220747	1,58046619
			32,60599899	168,20
		34,1					0
NO AB	NT		37,04335403	7,76	26,51	0,00	0,007625787	7,625786843		1
			34,36588669	49,66
			35,53461456	22,09			0
	APL		35,8940506	17,22	24,77	0,00	0,007759703	7,759703237		1,017560994
		31,5
			34,98582458	32,32			0

## Sheet: n3
			qPCR 1 22-04-22
			ChIP 2 HDLEC transduites NT APL
	ccbe1 promoter			quantité calculé	moyenne input	/ Input	% Input	% Input*1000	/NO AB	/NT	/NO AB/NT
INPUT	NT Input		23,90075302	70203,09	66681,13
			23,94280243	68186,46
			24,08809662	61653,85
	APL Input		23,92481422	69041,96	74736,13
			23,79796791	75387,21
			23,71627426	79779,24
ChIP E2F8	NT ChIP E2F8		31,00281525	511,00	634,21	0,01	0,095110399	95,11039865	10,50347061	1	1
			30,80568886	585,82
			30,3457222	805,80			0
	APL ChIP E2F8		29,73786926	1228,03	1283,58	0,02	0,171748067	171,7480666	14,78559828	1,80577591	1,407686929
			29,7600708	1209,28
			29,53501701	1413,43			0
NO AB	NO AB NT		34,81139374	36,47	60,38	0,00	0,00905514	9,055140171		1
		37
			33,60267258	84,29			0
	NO AB APL	32,3			86,81	0,00	0,011615902	11,61590241		1,282796532
			33,93559265	66,92
			33,2625351	106,70			0
	FLT4			quantité calculé	moyenne input	/ Input	% Input	% Input*1000	/NO AB	/NT	/NO AB/NT
INPUT	NT Input		22,91442108	139082,26	134161,99
			23,06130219	125619,23
			22,92794609	137784,48
	APL Input		22,62948418	169451,85	199033,97
			22,28560448	215062,36
			22,30230141	212587,70
ChIP E2F8	NT ChIP E2F8		29,60553169	1346,01	1341,61	0,01	0,099999072	99,99907241	4,796466182	1	1
			29,55802727	1391,06
			29,66935921	1287,75			0
	APL ChIP E2F8	28,7	28,7	2521,38	1672,48	0,01	0,084029711	84,02971095	4,47208752	0,840304904	0,932371323
			29,10222054	1907,91
			30,8	588,13			0
NO AB	NO AB NT	30,4			279,71	0,00	0,020848489	20,848489		1
			31,54609299	350,65
			32,29429626	208,76			0
	NO AB APL		31,44678116	375,64	373,98	0,00	0,018789818	18,78981808		0,90125563
			31,51511192	358,27
			31,39995956	388,03			0
	E2F1			quantité calculé	moyenne input	/ Input	% Input	% Input*1000	/NO AB	/NT	/NO AB/NT
INPUT	NT Input		25,10723877	30420,61	29999,24
			25,14036179	29730,13
			25,13470268	29846,98
	APL Input		24,26822853	54417,06	49060,45
			24,51086617	45993,23
			24,48667145	46771,06
ChIP E2F8	NT ChIP E2F8		30,37397003	790,18	734,62	0,02	0,244880116	244,8801161	9,324778129	1	1
			30,87180328	559,58
			30,26172066	854,11			0
	APL ChIP E2F8		30,43400574	757,97		0,01	0,110236528	110,2365284	13,45707956	0,45016529	1,443152789
			31,1254921	469,35	540,83
			31,3737011	395,16			0
NO AB	NO AB NT		34,52590561	44,45	78,78	0,00	0,026261227	26,2612271		1
			32,5	181,02
			36,5568924	10,88			0
	NO AB APL		35,43278885	23,71	40,19	0,00	0,008191713	8,191712617		0,31193183
			34,17545319	56,67			0

## Sheet: BILAN
	% Input	Normalisation:											% Input pour ChIP et NO AB séparément sans normalisation
		/ NO AB puis/ NT
	CCBE1 promoter					graphpad	Excel					CCBE1 promoter					graphpad	Excel
	N1	N2	N3	Moyenne	barred'erreur	t test	apparié	non apparié				N1	N2	N3	Moyenne	barred'erreur	t testgraphpad	apparié	non apparié
NT	1	1	1	1	0	0,004	0,013417862	0,001964142		NO AB	NT	0,664256436	3,386831723	9,055140171	4,368742777	2,471493776		0,021010144	0,194842481
APL	1,663039158	1,420276274	1,407686929	1,497000787	0,083098693						APL	5,087497196	5,736970339	11,61590241	7,480123314	2,076371464		apparié	non apparié
										ChIP E2F8	NT	0,668663211	9,827640077	95,11039865	35,20223398	30,07054406		0,137432617	0,307381768
											APL	8,516836634	23,64346155	171,7480666	67,96945494	52,072718
	FLT4 promoter					graphpad	Excel					FLT4 promoter					graphpad	Excel
	N1	N2	N3	Moyenne	barred'erreur	t test graphpad	apparié	non apparié				N1	N2	N3	Moyenne	barred'erreur	t testgraphpad	apparié	non apparié
NT	1	1	1	1	0	0,0875	0,076620225	0,076620225		NO AB	NT	1,085111747	3,574344584	20,848489	8,502648443	6,214603883		0,258371443	0,420633175
APL	0,16	0,08	0,93	0,39	0,270985854						APL	2,818777172	8,876194851	18,78981808	10,1615967	4,655023466		apparié	non apparié
										ChIP E2F8	NT	12,17752817	34,47387437	99,99907241	48,88349165	26,3557945		0,050432732	0,33774979
											APL	5,084747067	7,550904957	84,02971095	32,22178766	25,91374263
	E2F1 promoter					graphpad	Excel					E2F1 promoter					graphpad	Excel
	N1	N2	N3	Moyenne	barred'erreur	t test	apparié	non apparié				N1	N2	N3	Moyenne	barred'erreur	t testgraphpad	apparié	non apparié
NT	1	1	1	1	0	0,0012	0,007188554	0,007188554		NO AB	NT	0,743592329	7,625786843	26,2612271	11,54353542	7,62231344		0,206536725	0,244324991
APL	1,6807493	1,58046619	1,443152789	1,56812276	0,068865317						APL	0,304025293	7,759703237	8,191712617	5,418480382	2,560266664		apparié	non apparié
										ChIP E2F8	NT	14,01207948	28,98130327	244,8801161	95,95783295	74,58642465		0,242056332	0,320122321
											APL	9,628981352	46,60833319	110,2365284	55,49128099	29,38054744
								0
