# Supplementary material for: Apelin-VEGF-C mRNA delivery as therapeutic for the treatment of secondary lymphedema
Source: EMBO Mol Med. 2024 Jan 2;16(2):386–415. doi: 10.1038/s44321-023-00017-7 (PMC10898257; doi:10.1038/s44321-023-00017-7)
Supplement: Supplementary file 8 — Source Data Fig. 4 [file 44321_2023_17_MOESM8_ESM.zip › Figure 4/4E.ods]

## Sheet: Calcul_2_façons
CCBE1	N1	MOYENNE N1	N2	MOYENNE N2	N3	MOYENNE N3	MOYENNE 9 points	error barr 9 point	T test sur 9 points	MOYENNE 3 points	error barrs 3 points	T test sur 3 points	t test unpaired- graphpad		graphes barres d'erreur sur 9 manipes
NT1	1	1	1	1	1	1	1	0		1
		2,629333333		2,036666667	6,14	6,29	3,652	0,586222222	0,0022	3,652	1,015366673	0,1175
APL1	2,343		2,12
NT2	1		1		1
					4,92
APL2	2,1		2,67
													2,3
NT3	1		1		1
APL3	3,445		1,32		7,81
E2F8	N1	MOYENNE N1	N2	MOYENNE N2	N3	MOYENNE N3	MOYENNE 9 points	error barr 9 point	T test sur 9 points	MOYENNE 3 points	error barrs 3 points	T test sur 3 points
NT1	1	1	1	1	1	1	1	0		1
		1,771333333		0,883	1,8	2,35	1,668111111	0,174469136	0,0185	1,668111111	0,302189408	0,1924
APL1	1,77		0,66
NT2	1		1		1
APL2	1,814		1,12		1,98
NT3	1		1		1
APL3	1,73		0,869		3,27
RT-
															graphes barres d'erreur sur 3 manipes
ADAMTS3		MOYENNE N1		MOYENNE N2		MOYENNE N3
	N1		N2		N3		MOYENNE 9 points	error barr 9 point	T test sur 9 points	MOYENNE 3 points	error barrs 3 points	T test sur 3 points
NT1	1	1	1	1	1	1	1	0		1
		1,563333333		0,86		1,486666667	1,303333333	0,124938272	0,0774	1,303333333	0,17063908	0,3037
APL1	2		0,44		1,04
NT2	1		1		1
APL2	1,48		1,29		1,61
NT3	1		1		1
APL3	1,21		0,85		1,81
VEGFR3		MOYENNE N1		MOYENNE N2		MOYENNE N3
	N1		N2		N3		MOYENNE 9 points	error barr 9 point	T test sur 9 points	MOYENNE 3 points	error barrs 3 points	T test sur 3 points
NT1	1	1	1	1	1	1	1	0		1
		0,674		1,023333333		0,41	0,718111111	0,075884774	0,009	0,702444444	0,123510191	0,1689
APL1	0,618		0,9		0,33
NT2	1		1		1
APL2			0,99		0,37
	0,815
NT3	1		1		1
APL3	0,73		1,18		0,53
Apeline		MOYENNE N1		MOYENNE N2		MOYENNE N3
	N1		N2		N3		MOYENNE 9 points	error barr 9 point	T test sur 9 points	MOYENNE 3 points	error barrs 3 points	T test sur 3 points
NT1	1	1	1	1	1	1	1			1
		225455,2392		444425,6667		1389286	686388,9686	156199,3403	0,0045	686388,9686	270545,1935	0,127
APL1	43746,2593		298987		732607
NT2	1		1		1
APL2			657700		1857571
	361930,5023
NT3	1		1		1
APL3	270688,9562		376590		1577680
