# Supplementary material for: Apelin-VEGF-C mRNA delivery as therapeutic for the treatment of secondary lymphedema
Source: EMBO Mol Med. 2024 Jan 2;16(2):386–415. doi: 10.1038/s44321-023-00017-7 (PMC10898257; doi:10.1038/s44321-023-00017-7)
Supplement: Supplementary file 9 — Source Data Fig. 5 [file 44321_2023_17_MOESM9_ESM.zip]

Archive with 35 entries (32 files):
- Figure 5/
- Figure 5/5G1.tif
- __MACOSX/
- __MACOSX/Figure 5/
- __MACOSX/Figure 5/._5G1.tif
- Figure 5/5G2.tif
- __MACOSX/Figure 5/._5G2.tif
- Figure 5/5G3.tif
- __MACOSX/Figure 5/._5G3.tif
- Figure 5/5A.pzfx
- __MACOSX/Figure 5/._5A.pzfx
- Figure 5/5G4.tif
- __MACOSX/Figure 5/._5G4.tif
- Figure 5/5C- ERK et AKT Total.tif
- __MACOSX/Figure 5/._5C- ERK et AKT Total.tif
- Figure 5/5F.pzfx
- __MACOSX/Figure 5/._5F.pzfx
- Figure 5/5H.tif
- __MACOSX/Figure 5/._5H.tif
- Figure 5/5D.pzfx
- __MACOSX/Figure 5/._5D.pzfx
- Figure 5/5E4.jpg
- __MACOSX/Figure 5/._5E4.jpg
- Figure 5/5E1.jpg
- __MACOSX/Figure 5/._5E1.jpg
- Figure 5/5E2.jpg
- __MACOSX/Figure 5/._5E2.jpg
- Figure 5/5E3.jpg
- __MACOSX/Figure 5/._5E3.jpg
- Figure 5/5I.pzfx
- __MACOSX/Figure 5/._5I.pzfx
- Figure 5/5B.pzfx
- __MACOSX/Figure 5/._5B.pzfx
- Figure 5/5C -Phospho ERK and AKT.tif
- __MACOSX/Figure 5/._5C -Phospho ERK and AKT.tif
