# Supplementary material for: Apelin-VEGF-C mRNA delivery as therapeutic for the treatment of secondary lymphedema
Source: EMBO Mol Med. 2024 Jan 2;16(2):386–415. doi: 10.1038/s44321-023-00017-7 (PMC10898257; doi:10.1038/s44321-023-00017-7)
Supplement: Supplementary file 10 — Source Data Fig. 6 [file 44321_2023_17_MOESM10_ESM.zip]

Archive with 40 entries (37 files):
- Figure 6/
- Figure 6/6A3.tif
- __MACOSX/
- __MACOSX/Figure 6/
- __MACOSX/Figure 6/._6A3.tif
- Figure 6/6A2.tif
- __MACOSX/Figure 6/._6A2.tif
- Figure 6/6A1.tif
- __MACOSX/Figure 6/._6A1.tif
- Figure 6/6A4.tif
- __MACOSX/Figure 6/._6A4.tif
- Figure 6/6F4.tif
- Figure 6/6G1.tif
- __MACOSX/Figure 6/._6G1.tif
- Figure 6/6F5.tif
- __MACOSX/Figure 6/._6F5.tif
- Figure 6/6G3.tif
- __MACOSX/Figure 6/._6G3.tif
- Figure 6/6F6.tif
- Figure 6/6G2.tif
- __MACOSX/Figure 6/._6G2.tif
- Figure 6/6G6.tif
- __MACOSX/Figure 6/._6G6.tif
- Figure 6/6F2.tif
- Figure 6/6F3.tif
- Figure 6/6F1.tif
- Figure 6/6G5.tif
- __MACOSX/Figure 6/._6G5.tif
- Figure 6/6G4.tif
- __MACOSX/Figure 6/._6G4.tif
- Figure 6/6B.pzfx
- __MACOSX/Figure 6/._6B.pzfx
- Figure 6/6C.pzfx
- __MACOSX/Figure 6/._6C.pzfx
- Figure 6/6H.pzfx
- __MACOSX/Figure 6/._6H.pzfx
- Figure 6/6E.pzfx
- __MACOSX/Figure 6/._6E.pzfx
- Figure 6/6I.pzfx
- __MACOSX/Figure 6/._6I.pzfx
