# Supplementary material for: Apelin-VEGF-C mRNA delivery as therapeutic for the treatment of secondary lymphedema
Source: EMBO Mol Med. 2024 Jan 2;16(2):386–415. doi: 10.1038/s44321-023-00017-7 (PMC10898257; doi:10.1038/s44321-023-00017-7)
Supplement: Supplementary file 11 — Source Data Fig. 7 [file 44321_2023_17_MOESM11_ESM.zip]

Archive with 9 entries (6 files):
- Fig. 7/
- Fig. 7/.DS_Store
- __MACOSX/
- __MACOSX/Fig. 7/
- __MACOSX/Fig. 7/._.DS_Store
- Fig. 7/7A.csv
- __MACOSX/Fig. 7/._7A.csv
- Fig. 7/7D.csv
- __MACOSX/Fig. 7/._7D.csv
