# Supplementary material for: Apelin-VEGF-C mRNA delivery as therapeutic for the treatment of secondary lymphedema
Source: EMBO Mol Med. 2024 Jan 2;16(2):386–415. doi: 10.1038/s44321-023-00017-7 (PMC10898257; doi:10.1038/s44321-023-00017-7)
Supplement: Supplementary file 11 — Source Data Fig. 7 [file 44321_2023_17_MOESM11_ESM.zip › Fig. 7/7A.csv]

,"Apelin-4","Apelin-3","Apelin-2","Apelin-1","VEGF-C-4","VEGF-C-3","VEGF-C-2","VEGF-C-1"
ENSG00000227232	504.377136961185	566.779041452754	358.277395824665	424.163435296286	632.920068349544	804.65126658881	497.93642896465	388.937252939478
ENSG00000233750	9.44526473710084	17.1075038758705	13.3519526394285	7.25065701361172	8.16265961165087	13.5338898050106	2.25821509734535	12.8477771241269
ENSG00000237683	14.1678971056513	16.3636993595283	16.6899407992856	9.66754268481563	23.2321850485448	40.6016694150317	20.3239358761082	17.5196960783549
ENSG00000241860	50.0599031066345	43.1406619478474	21.1405916790951	33.8363993968547	40.8132980582543	43.0623766523063	62.1009151769972	28.0315137253678
ENSG00000228463	15.1124235793614	23.0579400066081	16.6899407992856	21.7519710408352	27.6274633009722	14.7642434236479	9.03286038938141	17.5196960783549
ENSG00000225630	708.394855282563	488.679567236823	420.586508141998	443.498520665917	621.617924271874	504.444983641303	343.248694796494	170.525041829321
ENSG00000237973	1367.6743339322	1997.85893089514	1281.78745338514	2138.94381901546	985.170225436939	836.64046067338	1567.20127755767	1569.7647686206
ENSG00000248527	3797.94095078825	2798.93639499569	4123.5280401435	4163.08556864873	2781.58323689333	6878.90708180128	2987.6185737879	3112.66600325438
ENSG00000229376	21.7241088953319	26.7769625883191	17.802603519238	10.8759855204176	12.5579378640783	18.4553042795599	25.9694736194716	36.2073718952668
ENSG00000224956	71.7840120019664	79.587083248615	68.9850886370473	70.0896844649133	57.76651417476	79.972985211426	73.391990663724	57.2310071892926
ENSG00000235373	46.2817972117941	55.0415342093225	27.8165679988094	56.7968132732918	41.4411949514583	56.5962664573169	28.2276887168169	14.0157568626839
ENSG00000240618	34.002953053563	47.6034890459006	16.6899407992856	35.0448422324567	38.3017104854387	51.6748519827676	31.6150113628349	18.6876758169119
ENSG00000228327	241.798777269782	342.893882033753	221.419881270523	252.564552640808	246.135582135934	329.734769794803	238.241692769935	230.092008495727
ENSG00000237491	398.590171905656	458.927386583135	262.588401908761	355.282193666974	278.786220582537	372.797146447109	274.37313432746	251.115643789753
ENSG00000230092	71.7840120019664	59.5043613073757	22.2532543990475	48.3377134240782	45.8364732038856	49.2141447454929	37.2605491061983	28.0315137253678
ENSG00000269831	17.0014765267815	38.6778348497942	18.9152662391904	18.1266425340293	15.0695254368939	14.7642434236479	6.77464529203606	10.5118176470129
ENSG00000177757	96.3417003184286	84.7937148630104	89.01301759619	65.2559131225055	69.6965551456343	126.726422719644	85.8121736991234	72.4147437905335
ENSG00000225880	116.17675626634	132.397203908911	112.37893471519	100.300755354962	124.951481747579	159.945970422852	125.330937902667	116.797973855699
ENSG00000228794	1907.94347689437	1777.69279405785	1755.78177208485	2292.41605913691	1538.34738834959	2021.47099542112	1855.12370246921	2265.88069280056
ENSG00000187634	22.668635369042	20.8265264575815	27.8165679988094	18.1266425340293	10.6742471844665	13.5338898050106	14.6783981327448	25.6955542482538
ENSG00000188976	6547.45751575831	6309.69371213085	5626.73537479916	6774.53053638455	6381.31612563137	7431.33585656944	5394.87586755805	7139.86014179889
ENSG00000187961	972.862267921387	1076.28513514716	1250.63289722647	1225.36103530038	1079.35475941753	1391.52994267881	1510.74590012404	1400.40770652983
ENSG00000187583	273.912677375924	313.141701380065	225.870532150332	334.738665461741	272.507251650498	332.195477032077	238.241692769935	287.32301568502
ENSG00000187642	73.6730649493866	75.1242561505618	52.2951478377616	62.8390274513016	67.8128644660226	93.5068750164366	47.4225170442524	64.2388856206346
ENSG00000272512	199.295085952828	122.727745196462	151.322129913523	473.709591555966	60.9059986407795	109.501472058722	189.69006817701	244.107765358411
ENSG00000188290	892.57751765603	635.209056956236	1567.7417724129	1392.12614661345	664.31491300974	866.168947520676	1505.10036238068	1801.02475685488
ENSG00000224969	12.2788441582311	11.1570677451329	20.0279289591428	14.5013140272234	8.79055650485478	7.38212171182394	27.0985811681442	19.8556555554689
ENSG00000187608	1131.54271550468	978.84674350633	1746.88047032523	1225.36103530038	1164.74873689326	1133.15568276498	1499.45482463731	1992.57343397823
ENSG00000188157	22067.9165317624	23774.2237558456	54984.4536318865	30171.192276474	21317.0995242728	26511.659774397	53934.0802774477	34937.7779194553
ENSG00000217801	153.013288741034	168.843625209679	145.758816313761	247.730781298401	157.602120194182	164.867384897401	146.783981327448	253.451603266867
ENSG00000273443	17.9460030004916	29.7521806536879	52.2951478377616	66.4643559581075	26.3716695145643	29.5284868472958	57.5844849823065	73.5827235290905
ENSG00000131591	868.964355813278	856.118998309868	1028.100353236	974.004925495175	774.196869320425	1040.87916136718	956.354093725757	956.575405878176
ENSG00000186891	3.77810589484034	6.69424064707977	28.9292307187618	9.66754268481563	8.16265961165087	8.61247533046127	22.5821509734535	30.3674732024818
ENSG00000186827	330.58426579853	272.976257497586	1133.80331163147	494.253119761199	473.43425747575	445.388009946711	859.250844539907	803.57006012721
ENSG00000078808	9928.86229164041	9468.63149303616	18116.3744062646	12229.4414962918	11145.7977512627	11004.2827650922	16758.2142373999	15091.4662018949
ENSG00000176022	1708.64839094154	1568.68372496569	2905.16236179565	2192.11530378194	2075.82712893214	2062.07266483615	2622.91683556663	3301.87872090062
ENSG00000184163	59.5051678437353	72.8928426015352	81.2243785565234	83.3825556565348	63.4175862135952	103.349703965535	91.4577114424868	123.805852287041
ENSG00000260179	68.9504325808362	78.8432787322728	96.8016566358567	79.757227149729	48.9759576699052	82.4336924487007	74.5210982123967	103.950196731572
ENSG00000160087	4428.88463522659	4192.08225410462	5030.34815690469	4907.48635537953	4768.87690388372	5039.52842193848	4629.34094955797	5849.24253069342
ENSG00000230415	18.8905294742017	36.4464213007676	32.2672188786189	41.0870564104664	23.2321850485448	54.1355592200422	51.9389472389431	45.5512098037227
ENSG00000162572	170.959291741525	203.802437477762	183.589348792142	165.556668477468	186.485377281562	287.902746761134	232.596155026571	179.868879737777
ENSG00000131584	3887.67096579071	4462.82709805318	5527.7083927234	4883.3174986675	3599.73288873803	5022.30347127756	5967.3333947351	5644.84607644594
ENSG00000169972	813.237293864383	816.697358943732	1107.09940635261	867.661955962203	821.917033203922	911.692031410257	946.192125787703	1273.09791502712
ENSG00000127054	6185.70387632734	6867.5470993875	6954.14199970235	7114.1029731887	6506.89550427215	7016.70668708866	7342.58638901842	7827.80020780896
ENSG00000240731	280.524362691895	330.249205255935	376.079999343903	308.152923078498	316.460034174772	323.583001701616	392.929426938091	352.729881044212
ENSG00000224051	3160.38558103394	2862.90358340111	3289.03100017922	3253.12811344046	2898.99995592247	3662.76272268331	3251.82974017731	3870.68485357787
ENSG00000169962	84.0628561601975	101.901218738881	114.604260155095	148.63846877904	90.4171526213634	114.422886533271	172.75345494692	193.884636600461
ENSG00000107404	2809.02173281379	2891.16815502212	3396.9592840146	3328.05156924778	3283.90075145646	3341.64042821897	3501.36250843397	3950.10747579975
ENSG00000162576	96.3417003184286	116.777309065725	534.07810557714	455.582949021937	109.254059417481	136.569251668743	474.225170442524	533.766740520545
ENSG00000175756	4069.96457521675	3602.24527264526	4813.37892651398	4488.15669142566	3928.75086077688	4153.6738165196	4203.66740370837	6161.09312088813
ENSG00000221978	9430.15231352148	10066.6503241753	12013.4193873258	10869.9433062396	9982.93270504901	10980.9060463381	13495.0934217358	11192.7498345917
ENSG00000224870	750.898546599517	789.920396355413	825.595738204663	826.574899551737	701.988726601975	869.860008376588	815.215650141672	967.087223525189
ENSG00000242485	2722.12529723246	2272.32279742541	2664.82721428594	2651.32358131069	2677.35235262148	2608.34967151113	2261.60241999137	3190.9206457377
ENSG00000272455	96.3417003184286	111.570677451329	188.039999671951	91.8416555057485	119.300409708743	120.574654626458	172.75345494692	245.275745096968
ENSG00000225285	32.1139001061429	58.7605567910335	43.3938460781426	39.8786135748645	20.0927005825252	34.4499013218451	48.5516245929251	50.2231287579507
ENSG00000179403	754.676652494358	649.341342766737	1470.94011577704	772.194971949649	595.874151650513	832.949399817468	1278.14974509747	919.200054244353
ENSG00000215915	84.0628561601975	102.645023255223	62.309112317333	74.9234558073211	53.9991328155365	61.5176809318662	83.5539586017781	106.286156208686
ENSG00000160072	5539.64776830965	6501.59527734714	4960.25040554769	5961.24850802444	5909.76555883523	6718.96111137842	5202.92758428369	6219.49210781598
ENSG00000197785	3782.82852720889	3863.32065788137	3003.07668115146	3713.5448338048	3983.37789048562	4606.44394817814	2748.24777346929	4015.51434115894
ENSG00000205090	38.7255854221135	37.934030333452	113.491597435142	65.2559131225055	32.0227415533996	51.6748519827676	100.490571831868	80.5906019604325
ENSG00000160075	6224.42946174946	5289.19391570936	5789.18413191221	6102.63631978987	6450.3847838838	6530.71700772691	5523.59412810673	6552.36633330473
ENSG00000215014	34.9474795272731	33.4712032353988	38.9431951983331	39.8786135748645	32.6506384466035	41.832023033669	41.776979300889	60.7349464049636
ENSG00000228594	206.851297742509	182.232106503838	259.250413748903	222.35348175076	216.62442815535	254.683199057926	206.6266814071	268.635339868108
ENSG00000272106	189.849821215727	192.645369732629	228.095857590237	198.18462503872	192.764346213601	201.777993456521	238.241692769935	280.315137253678
ENSG00000197530	2420.82135211895	2699.26658980583	4151.34460814231	2983.64536110122	2816.11756601955	3114.02500877107	4356.09692277919	4231.59059279198
ENSG00000248333	1254.33115708699	1254.05441455294	1328.51928762314	1433.21320302392	1136.49337669908	1489.9582321698	1251.05116392933	1464.64659215047
ENSG00000272004	13.2233706319412	13.3884812941595	1.11266271995238	7.25065701361172	21.9763912621369	11.0731825677359	6.77464529203606	11.6797973855699
ENSG00000189339	5073.99621677057	4746.21661877955	10541.3666088288	8625.86496052675	5342.14676737889	5555.04658814752	10606.8363122311	10664.8229927639
ENSG00000269737	249.354989059462	226.116572968028	525.176803817521	601.804532129773	208.461768543699	257.143906295201	599.556108345191	510.407145749406
ENSG00000269227	87.8409620550379	133.141008425253	194.715975991666	244.105452791595	107.998265631073	119.34430100782	264.211166389406	205.564433986031
ENSG00000008128	732.952543599026	847.937148630104	392.769940143189	450.749177679529	765.40631281557	995.356077477595	436.964621336326	474.199773854139
ENSG00000268575	622.442946174946	755.705388603672	561.89467357595	511.171319459626	720.825633398092	665.621307682792	660.527915973516	489.38351045538
ENSG00000227775	440.149336748899	558.59719177299	445.06508798095	343.197765310955	410.644568155359	457.691546133084	569.070204531029	309.514630717603
ENSG00000215790	517.600507593126	560.084800805674	439.501774381188	385.493264557023	583.944110679639	626.249991886398	508.098396902704	510.407145749406
ENSG00000008130	5805.05970742218	5615.72409838358	5727.98768231483	5360.65241873027	6705.31092252459	6595.92574951469	5272.9322523014	6426.22452154057
ENSG00000078369	44938.6805661784	39937.8397004779	45337.6678498994	46125.054592091	44269.2425584487	43942.079489632	44359.2482647034	49817.8397886714
ENSG00000231050	17.9460030004916	31.2397896863722	44.506508798095	39.8786135748645	25.1158757281565	38.140962177757	36.1314415575256	51.3911084965076
ENSG00000169885	29.2803206850126	31.2397896863722	24.4785798389523	29.0026280544469	33.2785353398074	43.0623766523063	32.7441189115076	28.0315137253678
ENSG00000178821	31.1693736324328	27.5207671046613	8.901301759619	24.1688567120391	31.3948446601956	27.0677796100211	9.03286038938141	24.5275745096968
ENSG00000233542	82.1738032127774	95.2069780918011	23.3659171189999	50.7545990952821	15.0695254368939	73.8212171182394	18.0657207787628	66.5748450977486
ENSG00000187730	88.7854885287479	78.0994742159306	14.4646153593809	26.585742383243	9.41845339805869	88.5854605418873	21.4530434247809	36.2073718952668
ENSG00000067606	1873.94052384081	1978.52001347024	1378.58911002099	1679.73554148672	1708.50744640785	2124.82069938666	1282.66617529216	1796.35283790065
ENSG00000271806	136.956338687962	197.108196830682	80.111715836571	102.717641026166	102.975090485442	148.872787855116	51.9389472389431	98.1102980387873
ENSG00000182873	206.851297742509	250.66212200732	160.223431673142	211.477496230342	204.694387184476	265.756381625662	167.107917203556	203.228474508917
ENSG00000162585	1895.66463273614	1913.06521603213	2857.3178648377	2241.66146004162	2034.38593398068	2098.98327339527	2672.59756770823	2946.81288037929
ENSG00000203301	104.842438581819	113.058286484014	106.815621115428	96.6754268481563	80.3708023301008	105.81041120281	95.9741416371775	96.9423183002303
ENSG00000157933	11770.6889153751	11254.5061367738	13541.1053018204	13128.5229659796	11599.1393081559	12698.4796979558	13683.6543823642	12794.0500561533
ENSG00000116151	242.743303743492	241.736467811214	263.701064628713	233.229467271177	237.972922524283	290.363453998408	284.535102265514	247.611704574082
ENSG00000269896	54.7825354751849	52.0663161439537	31.1545561586665	24.1688567120391	48.9759576699052	47.9837911268556	18.0657207787628	16.3517163397979
ENSG00000272420	10.3897912108109	11.1570677451329	11.1266271995238	9.66754268481563	10.6742471844665	4.92141447454929	19.1948283274355	5.83989869278496
ENSG00000271921	10.3897912108109	12.6446767778173	7.78863903966663	15.7097568628254	9.41845339805869	8.61247533046127	10.1619679380541	7.00787843134195
ENSG00000271847	28.3357942113025	17.8513083922127	22.2532543990475	19.3350853696313	13.1858347572822	28.2981332286584	19.1948283274355	15.1837366012409
ENSG00000157916	6064.80448769245	5509.36005254665	7946.63714589987	7041.59640305259	6451.6405776702	6166.53233661027	7760.35618202731	7770.56920061967
ENSG00000157911	1209.93841282262	1207.19473002338	1344.09656570247	1290.61694842289	1359.39677378647	1344.77650517059	1377.51120938067	1510.19780195419
ENSG00000149527	76.5066443705168	99.6698051898543	326.010176946046	187.308639518303	92.9287401941791	93.5068750164366	285.664209814187	141.325548365396
ENSG00000157881	1986.33917421231	2110.17341286281	2407.80212597694	2341.96221539659	2043.17649048553	2468.08935898647	2322.5742276197	2672.3376418184
ENSG00000272449	204.962244795088	184.463520052865	245.898461109475	221.145038915158	215.996531262146	244.840370108827	208.884896504445	457.848057514341
ENSG00000238164	371.198904168063	420.993356249683	364.953372144379	385.493264557023	302.646302524286	447.848717183986	424.544438300926	433.320483004644
ENSG00000157873	6768.47671060647	7112.25878526408	8050.11477885544	7417.42212492479	6500.61653534011	7767.22239445742	9223.6795651071	9399.90093590667
ENSG00000225931	32.1139001061429	24.5455490392925	31.1545561586665	49.5461562596801	12.5579378640783	20.9160115168345	39.5187642035437	47.8871692808367
ENSG00000228037	28.3357942113025	35.7026167844254	41.1685206382379	19.3350853696313	28.2553601941761	28.2981332286584	24.8403660707989	63.0709058820776
ENSG00000157870	8868.15906166398	8085.15509263967	9652.34909558686	9023.44265343979	9139.66717747615	9360.53033059276	8818.3299551336	12352.5537149787
ENSG00000142606	89.730015002458	104.132632287907	80.111715836571	80.9656699853309	117.416719029132	127.956776338282	64.3591302743426	71.2467640519765
ENSG00000215912	71.7840120019664	75.868060666904	93.4636684759995	95.4669840125544	59.6502048543717	83.664046067338	135.492905840721	142.493528103953
ENSG00000130762	177.570977057496	195.620587797998	103.477632955571	138.970926094225	143.160491650492	199.317286219246	89.1994963451414	114.462014378585
ENSG00000272088	34.9474795272731	54.2977296929803	13.3519526394285	21.7519710408352	49.6038545631091	44.2927302709437	14.6783981327448	19.8556555554689
ENSG00000162591	12493.2516677633	14676.7507164642	15516.0816297359	11412.5341394249	14138.9822411657	15392.9541227716	15635.8813340192	13636.1634476529
ENSG00000238260	31.1693736324328	37.1902258171098	13.3519526394285	37.4617279036606	28.88325708738	49.2141447454929	23.7112585221262	45.5512098037227
ENSG00000158109	4996.54504592635	4062.66026826108	6170.82744485587	5282.10363441614	5331.47252019442	4508.01565868715	5447.94392234566	5571.26335291685
ENSG00000116213	1046.53533287077	1049.50817255884	1567.7417724129	1445.29763137994	1148.42341766996	1192.21265645957	1583.00878323909	1811.53657450189
ENSG00000078900	22.668635369042	20.8265264575815	38.9431951983331	39.8786135748645	16.3253192233017	29.5284868472958	40.6478717522164	79.4226222218755
ENSG00000227372	1629.3081671499	1790.33747083567	2075.11597271118	2062.81192037254	1453.58130776706	2006.70675199747	2323.70333516837	2487.79684312639
ENSG00000235169	16.0569500530714	15.6198948431861	46.7318342379998	20.5435282052332	23.8600819417487	12.3035361863732	35.002334008853	31.5354529410388
ENSG00000130764	3588.25607362461	3778.52694301836	4362.75052493326	3805.38648931055	4215.07184407787	4008.4920895204	4470.13678519513	4479.20229736606
ENSG00000266075	21.7241088953319	19.3389174248971	31.1545561586665	19.3350853696313	21.9763912621369	30.7588404659331	40.6478717522164	32.7034326795958
ENSG00000272153	83.1183296864874	92.9755645427745	127.956212794523	125.678054902603	104.858781165053	103.349703965535	135.492905840721	119.133933332813
ENSG00000116198	3892.39359815926	3585.88157328573	4254.82224109788	3753.42344737967	4273.46625514583	3958.04759115627	4082.8528960004	3968.79515161666
ENSG00000169598	714.062014124824	797.358441518835	677.611596450997	704.522173155939	786.754807184503	808.342327444722	667.302561265552	867.808945747845
ENSG00000198912	2259.30732511452	2457.53012199462	2060.6513573518	2008.43199277045	2629.63218873799	2282.30596257224	2048.20109329224	2227.33736142818
ENSG00000236423	68.9504325808362	109.339263902303	140.195502713999	119.635840724593	87.9055650485478	116.883593770546	162.591487008865	210.236352940259
ENSG00000131697	879.354147024089	941.656517689221	1016.97372603647	905.123683865863	759.755240776735	1104.85754953632	965.386954115138	979.935000649316
ENSG00000069424	293.747733323836	297.521806536879	238.109822069808	239.271681449187	181.462202135931	326.043708938891	257.43652109737	263.96342091388
ENSG00000116254	14.1678971056513	22.3141354902659	16.6899407992856	13.2928711916215	13.1858347572822	17.2249506609225	4.51643019469071	12.8477771241269
ENSG00000116251	12993.8506988296	9377.14353752607	13396.4591482266	12711.610187697	12714.9120873792	11369.6977898275	11072.0286222843	13977.2135313115
ENSG00000226944	23.6131618427521	26.0331580719769	17.802603519238	18.1266425340293	20.7205974757291	31.9891940845704	19.1948283274355	11.6797973855699
ENSG00000158286	1297.77937487766	1417.69140814823	1295.13940602457	1015.09198190564	1239.46846718452	1422.28878314475	1493.80928689395	984.606919603544
ENSG00000116237	10064.8741038547	8840.86048124335	10775.0257800188	10189.5899897957	10134.8837532044	9931.41440964048	9216.90491981506	9985.05878492373
ENSG00000158292	411.813542537597	333.224423321304	677.611596450997	438.664749323509	416.923537087398	326.043708938891	686.497389592987	551.2864365989
ENSG00000097021	4961.59756639907	4411.50458642557	6090.7157290193	6141.30649052913	4115.23623805844	5476.30395655473	5138.56845400935	6935.46368755142
ENSG00000069812	2248.91753390371	2162.98353352311	3637.29443152432	3220.50015687921	2590.70258135934	2035.00488522613	3381.67710827467	3424.5165934491
ENSG00000187017	193.627927110567	185.207324569207	292.630295347475	314.195137256508	231.693953592244	171.019152990588	254.049198451352	311.850590194717
ENSG00000231868	4.72263236855042	9.66945871244855	10.0139644795714	12.0844283560195	14.44162854369	11.0731825677359	5.64553774336338	14.0157568626839
ENSG00000215788	2471.82578169929	2862.15977888477	3354.67810065641	3139.53448689388	2191.36015728166	3068.50192488149	3862.67692400923	3515.61901305655
ENSG00000171680	7535.43220725905	8181.10587524782	9791.4319355809	8913.47435540001	7380.30008271879	9489.71746054968	10804.4301332488	9517.86688950093
ENSG00000162408	6982.88422013866	7037.13452911352	6037.30791846159	6263.35921692493	7237.7674879615	6867.83389923354	5381.32657697398	5658.86183330863
ENSG00000253022	14.1678971056513	29.0083761373457	15.5772780793333	8.45909984921368	15.0695254368939	14.7642434236479	19.1948283274355	7.00787843134195
ENSG00000229519	150.179709319903	233.55461813145	116.829585594999	102.717641026166	196.531727572825	175.940567465137	144.525766230103	95.7743385616733
ENSG00000204859	802.847502653572	816.697358943732	1026.98769051604	993.340010864806	766.662106601978	938.759811020278	1129.10754867268	1106.07681241347
ENSG00000162413	3915.0622335283	3887.86620692066	4649.81750668098	4086.95367000581	4308.62848116525	4504.32459783124	4429.48891344291	5376.21073657783
ENSG00000116273	1543.35625804228	1448.9311978346	2341.0423627798	1967.34493635998	1663.29887009717	1654.8256170672	2315.79958232766	2309.09594312717
ENSG00000041988	582.772834279122	531.82022918467	752.159998687806	653.767574060657	586.455698252455	647.166003403232	671.818991460243	930.879851629923
ENSG00000007923	3590.14512657203	3349.35173708891	2944.10555699399	3487.56602354724	3708.35905126231	3672.60555163241	2830.6726245224	3146.53741567254
ENSG00000237436	26.4467412638824	18.5951129085549	14.4646153593809	24.1688567120391	12.5579378640783	24.6070723727465	16.9366132300901	28.0315137253678
ENSG00000171735	1708.64839094154	1476.45196493926	1798.06295544304	1753.45055445844	1606.16025281561	1561.31874205076	1839.31619678779	1777.66516208374
ENSG00000227950	43.4482177906639	83.306105830326	33.3798815985713	31.4195137256508	43.9527825242739	66.4390954064155	40.6478717522164	19.8556555554689
ENSG00000049245	10780.8251709269	8768.71144315815	11524.9604532667	10555.7481689831	10870.7789120393	8927.44585683242	10865.4019408772	11125.0070097553
ENSG00000269925	55.727061948895	69.1738200198243	65.6471004771902	64.0474702869036	69.0686582524304	52.9052056014049	74.5210982123967	81.7585816989894
ENSG00000049246	643.222528596568	642.647102119658	768.849939487091	384.284821721421	916.729464077713	636.092820835496	781.342423681492	349.225941828541
ENSG00000236266	30.2248471587227	27.5207671046613	28.9292307187618	9.66754268481563	21.9763912621369	29.5284868472958	24.8403660707989	14.0157568626839
ENSG00000049249	9.44526473710084	5.20663161439537	30.0418934387141	14.5013140272234	7.53476271844695	4.92141447454929	25.9694736194716	15.1837366012409
ENSG00000116288	8557.40985181337	7452.17744923247	9684.61631446548	9865.72730985435	8906.7174300975	8534.96305248711	8370.07425831055	11209.1015509315
ENSG00000200344	9.44526473710084	8.92565419610636	11.1266271995238	13.2928711916215	12.5579378640783	12.3035361863732	14.6783981327448	15.1837366012409
ENSG00000116285	1601.9168994123	1511.41077720734	3215.59526066237	4101.45498403303	3015.78877805839	1448.12620913613	3479.90946500919	3705.99971044134
ENSG00000162426	115.23222979263	114.545895516698	184.702011512094	148.63846877904	133.11414135923	137.79960528738	207.755788955772	191.548677123347
ENSG00000142599	13932.7100136975	13311.8694289763	13904.9460112448	15296.4694130495	14880.5284720395	15169.0297641796	14166.9124131961	15233.9597299988
ENSG00000232912	86.8964355813278	129.421985843542	62.309112317333	90.6332126701465	57.76651417476	108.271118440084	72.2628831150513	57.2310071892926
ENSG00000221083	17.9460030004916	37.1902258171098	18.9152662391904	18.1266425340293	18.2090099029135	34.4499013218451	13.5492905840721	7.00787843134195
ENSG00000270282	35.8920060009832	40.9092483988208	14.4646153593809	24.1688567120391	18.2090099029135	27.0677796100211	18.0657207787628	22.1916150325828
ENSG00000234619	119.954862161181	163.636993595283	78.9990531166187	137.762483258623	75.9755240776735	173.479860227863	77.9084208584147	92.2703993460024
ENSG00000224315	113.34317684521	142.810467137702	93.4636684759995	135.345597587419	64.0454831067991	159.945970422852	81.2957435044327	94.6063588231164
ENSG00000222511	25.5022147901723	57.2729477583491	14.4646153593809	24.1688567120391	25.1158757281565	20.9160115168345	27.0985811681442	14.0157568626839
ENSG00000226545	131.289179845702	178.513083922127	75.6610649567615	116.010512217788	82.2544930097126	175.940567465137	89.1994963451414	70.0787843134195
ENSG00000228423	99.1752797395589	110.826872934987	73.4357395168568	87.0078841633407	55.2549266019443	127.956776338282	64.3591302743426	85.2625209146604
ENSG00000074800	95099.6480054999	84381.6471609568	83486.4218661866	106641.454913366	104323.813012044	90764.416800494	76042.0060804587	105839.987948558
ENSG00000236269	387.255854221135	644.134711152342	301.531597107094	227.187253093167	538.107637475753	442.927302709437	338.732264601803	245.275745096968
ENSG00000180758	799.069396758732	737.110275695117	689.850886370473	619.931174663802	903.543629320431	775.122779741514	634.558442354044	701.955822872752
ENSG00000207865	45.3372707380841	54.2977296929803	56.7457987175711	95.4669840125544	51.4875452427209	54.1355592200422	67.7464529203606	74.7507032676475
ENSG00000228526	171.903818215235	222.397550386317	251.461774709237	246.522338462799	159.485810873794	227.615419447905	250.661875805334	237.099886927069
ENSG00000234546	280.524362691895	295.290392987852	310.432898866713	315.40358009211	224.159190873797	282.981332286584	326.312081566404	307.178671240489
ENSG00000049239	5591.5967243637	5109.93702727089	12990.337255444	8026.47731406818	6003.32219592261	5393.87026410603	12534.2228978154	8326.5275561728
ENSG00000171621	862.352670497307	827.110622172522	1373.02579642123	1688.19464133593	951.891690097132	866.168947520676	1305.24832626561	1823.21637188746
ENSG00000171612	890.68846470861	825.623013139838	835.609702684234	775.820300456454	985.798122330143	856.326118571577	750.85651986733	866.640966009288
ENSG00000231181	33.058426579853	46.1158800132162	20.0279289591428	25.377299547641	25.1158757281565	29.5284868472958	31.6150113628349	15.1837366012409
ENSG00000188807	2155.40941300641	2060.33851026788	1772.47171288413	1758.28432580084	2013.66533650495	2244.16500039448	1785.1190344515	1709.92233724744
ENSG00000171608	481.708501592143	536.283056282724	1011.41041243671	1010.25821056323	610.315780194203	615.176809318662	973.290706955847	1155.13196143287
ENSG00000231789	9.44526473710084	3.71902258171098	36.7178697584284	21.7519710408352	13.1858347572822	15.9945970422852	20.3239358761082	28.0315137253678
ENSG00000171603	10886.6121359824	9600.28489242873	22263.2683635271	14380.4697436633	11657.5337192238	11684.6683161987	20879.4567900551	13849.9037398088
ENSG00000178585	1033.31196223883	877.689329283792	1575.53041145256	1131.10249412343	997.728163301018	1028.5756251808	1631.56040783202	1275.43387450424
ENSG00000162441	1512.18688440985	1467.52631074315	1321.84331130342	1436.83853153072	1552.16112000007	1338.62473707741	1509.61679257537	1288.28165162836
ENSG00000228150	51.0044295803446	74.3804516342196	67.8724259170949	65.2559131225055	49.6038545631091	56.5962664573169	67.7464529203606	71.2467640519765
ENSG00000173614	1461.1824548295	1323.97203908911	1725.73987864613	1550.43215807731	1299.7465689321	1331.24261536558	1738.82562495592	1721.60213463301
ENSG00000202415	36.8365324746933	22.3141354902659	27.8165679988094	29.0026280544469	22.6042881553409	39.3713157963944	32.7441189115076	24.5275745096968
ENSG00000162444	25.5022147901723	17.8513083922127	13.3519526394285	9.66754268481563	4.39527825242739	22.1463651354718	15.8075056814175	22.1916150325828
ENSG00000130939	7279.46553288362	6949.36559618514	7325.77134816644	7294.16095569339	6437.19894912651	7762.30097998288	7156.28364348742	7267.1699333016
ENSG00000224340	30.2248471587227	37.934030333452	7.78863903966663	27.7941852188449	21.348494368933	29.5284868472958	13.5492905840721	14.0157568626839
ENSG00000233623	39.6701118958236	58.0167522746913	34.4925443185236	42.2954992460684	20.7205974757291	62.7480345505035	20.3239358761082	12.8477771241269
ENSG00000201746	22.668635369042	24.5455490392925	14.4646153593809	19.3350853696313	13.8137316504861	18.4553042795599	10.1619679380541	17.5196960783549
ENSG00000054523	12779.4431892974	12121.7822028288	13494.3734675824	13065.6839385283	13164.4862629132	12249.4006271532	12582.7745224083	12709.9555149772
ENSG00000199562	35.8920060009832	36.4464213007676	22.2532543990475	20.5435282052332	30.7669477669917	50.4444983641303	16.9366132300901	17.5196960783549
ENSG00000265945	21.7241088953319	17.1075038758705	18.9152662391904	13.2928711916215	18.8369067961174	15.9945970422852	7.90375284070874	12.8477771241269
ENSG00000142657	12928.6783721436	10922.0255179688	18449.0605595303	14946.020990725	15109.0829411658	13335.80287241	16306.5712179308	14710.7048071253
ENSG00000175279	239.909724322361	200.083414896051	195.828638711618	221.145038915158	226.042881553409	271.908149718849	197.593821017718	189.212717646233
ENSG00000241563	17.0014765267815	17.8513083922127	12.2392899194761	24.1688567120391	13.8137316504861	18.4553042795599	18.0657207787628	21.0236352940259
ENSG00000160049	6219.70682938091	5925.89058169828	6925.21276898359	6333.44890138984	7375.27690757316	6445.82260804094	6710.28616176172	6887.57651827058
ENSG00000142655	1798.378405944	1904.88336635236	2096.25656439028	1722.03104073278	1910.0623491263	2119.89928491211	2013.19875928338	2031.11676535061
ENSG00000243267	18.8905294742017	28.2645716210035	21.1405916790951	18.1266425340293	12.5579378640783	12.3035361863732	9.03286038938141	9.34383790845594
ENSG00000130940	606.385996121874	567.522845969096	366.066034864332	593.345432280559	431.993062524292	636.092820835496	445.997481725707	673.924309147384
ENSG00000272078	104.842438581819	95.9507826081433	87.9003548762377	99.0923125193602	83.5102867961204	123.035361863732	83.5539586017781	156.509284966637
ENSG00000120948	10002.5353565898	8806.6454734916	9389.7606936781	10420.4025713956	10154.3485568937	8731.81963146909	9554.50807686819	10487.2900725032
ENSG00000009724	234.242565480101	270.744843948559	206.955265911142	264.648980996828	258.693520000012	271.908149718849	230.337939929226	181.036859476334
ENSG00000271895	180.404556478626	218.678527804606	131.29420095438	177.641096833487	159.485810873794	119.34430100782	200.981143663736	136.653629411168
ENSG00000116649	6822.31471960794	5742.9146706781	4991.40496170636	6181.18510410399	6815.82077572847	6833.3839979117	4144.9538111774	7216.94680454365
ENSG00000171824	8541.35290176029	8367.05700433337	6930.77608258335	8179.94955418963	8162.65961165087	8933.59762492561	6736.25563538119	7473.90234702619
ENSG00000226849	91.6190679498782	107.107850353276	56.7457987175711	85.7994413277387	73.4639365048578	97.1979358723486	65.4882378230152	68.9108045748625
ENSG00000230337	34.9474795272731	31.9835942027144	21.1405916790951	35.0448422324567	37.6738135922348	40.6016694150317	27.0985811681442	49.0551490193937
ENSG00000198793	15069.9198880444	14152.368532443	13822.6089699684	12210.1064109221	14587.3006229133	16112.7109896744	12581.6454148596	12662.0683456964
ENSG00000225602	80.2847502653572	85.5375193793526	30.0418934387141	45.9208277528742	64.673380000003	76.2819243555141	41.776979300889	50.2231287579507
ENSG00000253086	27.3912677375925	27.5207671046613	5.56331359976188	15.7097568628254	17.5811130097096	20.9160115168345	6.77464529203606	8.17585816989894
ENSG00000171819	187.960768268307	257.3563626544	164.674082552952	122.052726395797	161.99739844661	227.615419447905	142.267551132757	88.7664601303314
ENSG00000207451	7.55621178968068	15.6198948431861	7.78863903966663	12.0844283560195	13.1858347572822	15.9945970422852	3.38732264601803	2.33595947711398
ENSG00000238173	17.0014765267815	26.0331580719769	7.78863903966663	7.25065701361172	15.0695254368939	13.5338898050106	16.9366132300901	4.67191895422797
ENSG00000120942	2818.46699755089	2640.5060330148	2068.43999639147	2067.64569171494	2901.51154349528	2823.66155477266	2050.45930838958	2070.82807646155
ENSG00000238199	53.8380090014748	81.0746922812994	27.8165679988094	27.7941852188449	64.673380000003	60.2873273132289	32.7441189115076	24.5275745096968
ENSG00000204624	20.7795824216219	31.2397896863722	38.9431951983331	68.8812416293114	20.7205974757291	27.0677796100211	39.5187642035437	50.2231287579507
ENSG00000116661	301.303945113517	296.034197504194	251.461774709237	160.72289713506	438.272031456331	380.179268158933	243.887230513298	318.858468626059
ENSG00000132879	1003.08711508011	1068.84708998374	1192.77443578895	936.543197591514	1309.79291922336	1171.29664494273	1340.25066027447	1136.44428561595
ENSG00000116663	117.12128274005	110.083068418645	136.857514554142	80.9656699853309	101.719296699034	121.805008245095	125.330937902667	116.797973855699
ENSG00000116670	1157.04493029485	1023.47501448686	1110.43739451247	941.376968933922	889.102000776741	1187.29124198502	993.614642831955	1110.7487313677
ENSG00000162490	226.68635369042	187.438738118233	239.222484789761	181.266425340293	104.858781165053	188.244103651511	180.657207787628	168.189082352207
ENSG00000177674	2123.29551290027	1811.90780180959	1956.06106167628	1717.19726939038	1803.31987728164	2164.19201518305	1824.63779865505	1746.1297091427
ENSG00000177000	5225.12045256419	5287.70630667667	5906.01371750721	6312.90537318461	5384.84375611676	5906.92772307779	6705.76973156703	7866.34353918134
ENSG00000011021	4957.81946050423	5556.21973707621	4821.16756555364	6149.76559037834	5917.92821844688	5804.80837273089	4891.29390085004	5947.3528287322
ENSG00000242349	267.300992059954	300.497024602247	223.645206710427	502.712219610413	272.507251650498	312.50981913388	261.952951292061	477.70371306981
ENSG00000175206	118.065809213761	140.579053588675	86.7876921562853	174.015768326681	127.463069320394	137.79960528738	86.9412812477961	154.173325489523
ENSG00000199347	66.1168531597059	31.9835942027144	41.1685206382379	33.8363993968547	53.9991328155365	47.9837911268556	51.9389472389431	24.5275745096968
ENSG00000201801	21.7241088953319	11.1570677451329	10.0139644795714	22.9604138764371	18.2090099029135	13.5338898050106	7.90375284070874	17.5196960783549
ENSG00000116685	4789.69374818384	4432.33111288315	5892.66176486778	5161.25935085594	5138.08027708762	5627.63745164712	5822.80762850499	5995.23999801304
ENSG00000083444	12679.3233830842	11086.4063160804	25581.2285944251	14967.7729617658	14748.0422275735	13723.3642622807	23204.2892327722	14773.7757130074
ENSG00000116688	11517.5558204208	10972.6042250801	10534.6906325091	10801.0620646103	11876.0418380588	12064.8475843576	10578.6086235143	11678.6294058314
ENSG00000116691	1401.67728698577	1422.15423524628	1578.86839961242	1702.69595536315	1360.02467067968	1697.88799371951	1621.39843989396	2269.38463201624
ENSG00000202461	42.5036913169538	35.7026167844254	65.6471004771902	76.1318986429231	40.1854011650504	31.9891940845704	75.6502057610693	39.7113111109377
ENSG00000028137	1156.10040382114	1203.47570744167	923.510057560472	734.733244045988	958.798555922375	1214.35902159504	1030.87519193815	708.963701304094
ENSG00000048707	10025.2039919588	10181.196219692	11355.8357198339	8726.16571588171	9373.24482174801	10699.1550676702	9374.97997662923	8857.95833721623
ENSG00000239149	32.1139001061429	28.2645716210035	36.7178697584284	33.8363993968547	38.3017104854387	38.140962177757	22.5821509734535	23.3595947711398
ENSG00000162496	7173.67856782809	7484.16104343518	6786.12992898954	6077.25902024223	4081.32980582543	8434.07405575885	8160.06025425743	6778.95440258478
ENSG00000221340	33.058426579853	35.7026167844254	28.9292307187618	50.7545990952821	22.6042881553409	73.8212171182394	31.6150113628349	24.5275745096968
ENSG00000272482	138.845391635382	136.116226490622	171.350058872666	138.970926094225	48.3480607767013	190.704810888785	206.6266814071	164.685143136536
ENSG00000162494	277.690783270765	284.133325242719	14.4646153593809	3.62532850680586	596.502048543717	361.723963879373	15.8075056814175	11.6797973855699
ENSG00000162493	31160.8728941694	26118.6955913562	30282.2285862238	36887.7175567496	31909.0922157296	28718.9141662324	28192.6863828081	35251.9644691271
ENSG00000116731	6723.13943986838	6220.43717016979	6570.27336131878	6787.82340757617	6919.42376310712	6512.26170344735	6513.82144829267	5845.73859147775
ENSG00000189337	430.704072011799	429.175205929447	667.597631971425	444.706963501519	299.506818058266	365.415024735285	602.943430991209	405.288969279276
ENSG00000171729	955.860791394605	978.102938989988	1259.53419898609	1242.27923499881	1174.16719029132	1106.08790315495	1235.24365824791	1306.96932744527
ENSG00000204464	77.4511708442269	90.0003464774058	72.3230767969044	61.6305846156996	47.0922669902935	71.3605098809648	41.776979300889	44.3832300651657
ENSG00000215720	53.8380090014748	67.6862109871399	56.7457987175711	51.963041930884	61.5338955339835	70.1301562623274	33.8732264601803	40.8792908494947
ENSG00000142621	33.058426579853	37.934030333452	23.3659171189999	18.1266425340293	28.2553601941761	33.2195477032077	31.6150113628349	15.1837366012409
ENSG00000228140	30.2248471587227	28.2645716210035	20.0279289591428	19.3350853696313	13.8137316504861	20.9160115168345	27.0985811681442	31.5354529410388
ENSG00000142634	7055.61275861433	6318.61936632696	7893.22933534215	6350.36710108827	7007.95722504887	7451.02151446763	6513.82144829267	6741.57905095096
ENSG00000162438	13.2233706319412	16.3636993595283	7.78863903966663	10.8759855204176	6.90686582524304	7.38212171182394	11.2910754867268	2.33595947711398
ENSG00000215704	10.3897912108109	20.0827219412393	6.67597631971425	14.5013140272234	6.90686582524304	6.15176809318662	12.4201830353994	16.3517163397979
ENSG00000132906	590.329046068803	537.770665315408	623.09112317333	496.670005432403	580.804626213619	604.103626750926	495.678213867305	553.622396076014
ENSG00000116138	3349.29087577596	3178.2766983302	4104.61277390431	3396.93281087709	3997.81951902931	3180.46410417748	4048.97966954022	3217.78417972451
ENSG00000116771	304.137524534647	325.786378157882	162.448757113047	201.809953545526	323.994796893219	280.52062504931	154.687734168157	226.588069280056
ENSG00000197312	5923.12551663594	5600.84800805674	4810.04093835412	5495.99801631769	5334.61200466044	5140.41741866674	4485.94429087654	5150.79064703634
ENSG00000116786	6621.13058070769	6386.3055773141	8087.94531133382	7853.6699885771	6607.35900718477	7591.28182699229	7834.8772802397	9169.80892741094
ENSG00000237938	90.6745414761681	84.0499103466682	100.139644795714	100.300755354962	64.673380000003	88.5854605418873	83.5539586017781	110.958075162914
ENSG00000162461	116.17675626634	145.041880686728	134.632189114237	195.767739367517	97.9519153398104	125.496069101007	138.880228486739	149.501406535295
ENSG00000224459	35.8920060009832	27.5207671046613	42.2811833581903	44.7123849172723	31.3948446601956	44.2927302709437	28.2276887168169	47.8871692808367
ENSG00000162460	47.2263236855042	79.587083248615	62.309112317333	58.0052561088938	70.9523489320422	50.4444983641303	79.0375284070874	47.8871692808367
ENSG00000162458	19081.3238218911	18175.6071613379	35620.7843165553	27820.7709612282	24044.0557314574	18153.8676429937	33430.6163011006	31209.5865939814
ENSG00000224321	387.255854221135	379.34030333452	208.067928631094	499.086891103607	345.971188155356	372.797146447109	213.401326699136	401.785030063605
ENSG00000233954	150.179709319903	99.6698051898543	151.322129913523	158.306011463856	137.509419611657	137.79960528738	110.652539769922	161.181203920865
ENSG00000178715	17.0014765267815	32.7273987190566	7.78863903966663	8.45909984921368	21.348494368933	38.140962177757	9.03286038938141	19.8556555554689
ENSG00000179743	603.552416700744	598.018831139126	565.232661735807	571.593461239724	475.945845048566	846.483289622479	592.781463053155	830.433594114021
ENSG00000065526	12468.6939794468	11525.9947852387	13000.3512199236	11557.5472796971	11715.9281302918	14277.0233906675	11268.4933357533	10896.0829809982
ENSG00000270620	13.2233706319412	14.1322858105017	8.901301759619	15.7097568628254	9.41845339805869	19.6856578981972	9.03286038938141	4.67191895422797
ENSG00000116809	2153.52036005899	2363.06694841916	2626.99668180756	2616.27873907823	2461.98371825254	2775.6777636458	2587.91450155777	3072.95469214345
ENSG00000234607	59.5051678437353	52.0663161439537	53.407810557714	33.8363993968547	36.4180198058269	46.7534375082183	37.2605491061983	31.5354529410388
ENSG00000183888	94.4526473710085	69.9176245361665	75.6610649567615	65.2559131225055	67.8128644660226	67.6694490250528	70.004668017706	86.4305006532174
ENSG00000173641	10.3897912108109	14.8760903268439	7.78863903966663	25.377299547641	3.13948446601956	19.6856578981972	10.1619679380541	17.5196960783549
ENSG00000185519	17.9460030004916	15.6198948431861	31.1545561586665	22.9604138764371	22.6042881553409	18.4553042795599	18.0657207787628	37.3753516338237
ENSG00000142627	18685.5672294066	18988.5854976999	26163.1511969602	23186.3926866947	24121.9149462147	23428.3936060919	23830.9439222855	23600.1985972826
ENSG00000227959	218.18561542703	287.108543308088	322.672188786189	204.22683921673	233.577644271856	335.886537887989	392.929426938091	384.26533398525
ENSG00000224621	49.1153766329244	55.0415342093225	36.7178697584284	42.2954992460684	50.231751456313	60.2873273132289	24.8403660707989	36.2073718952668
ENSG00000142632	393.867539537105	432.894228511158	595.274555174521	547.424604527685	410.644568155359	456.461192514447	676.335421654933	652.900673853359
ENSG00000237276	52.8934825277647	37.1902258171098	86.7876921562853	61.6305846156996	56.5107203883522	46.7534375082183	86.9412812477961	79.4226222218755
ENSG00000204377	68.9504325808362	97.4383916408277	97.914319355809	108.759855204176	100.463502912626	77.5122779741514	93.7159265398322	88.7664601303314
ENSG00000132881	224.797300743	181.488301987496	328.235502385951	268.274309503634	241.740303883506	233.767187541091	324.053866469058	395.94513137082
ENSG00000037637	2097.7932981101	2197.19854127485	2516.84307253227	2578.81701117457	2514.72705728167	2333.980814555	2441.13052023033	2701.53713528232
ENSG00000055070	12054.0468574881	11061.8607670411	12732.199504415	12877.1668561744	11334.794716117	12438.8750844233	12360.3403353198	14360.3108855582
ENSG00000226457	88.7854885287479	100.413609706197	63.4217750372854	74.9234558073211	102.347193592238	94.7372286350739	74.5210982123967	57.2310071892926
ENSG00000187144	119.954862161181	153.967534882835	85.6750294363329	96.6754268481563	95.4403277669948	151.333495092391	97.1032491858502	114.462014378585
ENSG00000157191	7875.46173779468	6979.11777683883	9742.474775903	8778.12875781259	7081.42116155373	8318.42081560695	9323.04102939029	10945.1381300176
ENSG00000226029	283.357942113025	358.513776876939	500.698223978569	375.825721872208	228.554469126224	265.756381625662	441.481051531017	527.92684182776
ENSG00000080947	623.387472648656	730.416035048037	931.298696600138	772.194971949649	580.804626213619	703.762269860549	985.710889991247	852.625209146604
ENSG00000206652	129.400126898282	92.9755645427745	101.252307515666	161.931339970662	134.997832038841	104.580057584173	98.2323567345229	115.629994117142
ENSG00000224174	20.7795824216219	22.3141354902659	16.6899407992856	8.45909984921368	18.2090099029135	19.6856578981972	14.6783981327448	14.0157568626839
ENSG00000233421	42.5036913169538	10.4132632287907	32.2672188786189	31.4195137256508	22.6042881553409	17.2249506609225	20.3239358761082	50.2231287579507
ENSG00000219481	3628.87071199414	3801.58488302497	5271.79596713436	4718.96927302563	4116.49203184485	3955.586883919	5267.28671455804	4878.65136795256
ENSG00000271732	17.0014765267815	20.0827219412393	21.1405916790951	19.3350853696313	10.0463502912626	14.7642434236479	20.3239358761082	11.6797973855699
ENSG00000215908	1543.35625804228	1750.91583146953	1974.97632791547	1742.57456893802	1555.30060446609	1793.85557597322	2061.75038387631	2033.45272482772
ENSG00000186301	90.6745414761681	130.165790359884	130.181538234428	96.6754268481563	105.486678058257	140.260312524655	134.363798292049	124.973832025598
ENSG00000236698	20.7795824216219	32.7273987190566	18.9152662391904	25.377299547641	28.2553601941761	25.8374259913838	13.5492905840721	15.1837366012409
ENSG00000058453	3323.78866098579	3707.86551396585	3606.13987536565	3560.07259368336	3297.08658621375	3967.89042010537	3642.50095201805	4223.41473462208
ENSG00000207389	8.50073826339076	17.8513083922127	7.78863903966663	10.8759855204176	30.1390508737878	14.7642434236479	3.38732264601803	9.34383790845594
ENSG00000186715	62.3387472648656	58.0167522746913	45.6191715180474	26.585742383243	53.9991328155365	60.2873273132289	50.8098396902704	38.5433313723807
ENSG00000228549	27.3912677375925	31.2397896863722	41.1685206382379	30.2110708900488	21.348494368933	29.5284868472958	40.6478717522164	36.2073718952668
ENSG00000238142	107.67601800295	82.5623013139838	111.266271995238	87.0078841633407	106.742471844665	104.580057584173	111.781647318595	105.118176470129
ENSG00000235241	18.8905294742017	17.1075038758705	34.4925443185236	29.0026280544469	18.2090099029135	24.6070723727465	31.6150113628349	38.5433313723807
ENSG00000207005	60.4496943174454	50.5787071112694	45.6191715180474	50.7545990952821	67.8128644660226	59.0569736945915	62.1009151769972	59.5669666664066
ENSG00000117122	1081.48281239805	943.887931238247	4603.08567244298	2835.00689232218	1233.81739514569	1130.6949755277	4646.27756278806	3509.77911436376
ENSG00000226526	30.2248471587227	27.5207671046613	57.8584614375235	60.4221417800977	30.1390508737878	24.6070723727465	77.9084208584147	60.7349464049636
ENSG00000159363	6010.96647869098	5531.67418803691	9893.79690581652	8073.60658465665	6894.93578427217	7417.80196676442	8976.40501194778	10097.1848398252
ENSG00000117118	3268.06159903689	2664.30777753775	3230.05987602175	3444.06208146557	3456.57239708754	3004.52353671234	2895.03175479674	3986.31484769501
ENSG00000117115	114.28770331892	90.0003464774058	93.4636684759995	108.759855204176	10.6742471844665	65.2087417877782	138.880228486739	127.309791502712
ENSG00000179051	18797.9658797781	18372.7153581686	17003.7116863122	17715.7719699246	17179.8868949523	20290.9918785667	18044.267735338	17601.4546600539
ENSG00000074964	28.3357942113025	17.8513083922127	168.012070712809	129.303383409409	8.79055650485478	17.2249506609225	127.589153000012	126.141811764155
ENSG00000159423	1059.75870350271	972.152502859251	1179.42248314952	1143.18692247945	870.892990873827	1163.91452323091	1227.3399054072	1480.99830849027
ENSG00000169991	1908.88800336808	1739.01495920806	2585.82816116932	2093.02299126258	1711.64693087387	1978.40861876882	2392.5788956374	2144.41079999064
ENSG00000272084	140.734444582803	184.463520052865	121.280236474809	142.596254601031	143.788388543696	193.16551812606	145.654873778775	156.509284966637
ENSG00000127481	35463.1909819188	36382.4541123622	42673.9532983335	35505.258952821	38148.5036434969	41530.5863971029	36344.8428842248	37830.863731861
ENSG00000266098	46.2817972117941	45.372075496874	41.1685206382379	30.2110708900488	43.9527825242739	50.4444983641303	45.1643019469071	40.8792908494947
ENSG00000230424	29.2803206850126	34.9588122680832	25.5912425589046	24.1688567120391	33.2785353398074	44.2927302709437	32.7441189115076	46.7191895422797
ENSG00000127463	7528.82052194308	7415.7310279317	11926.6316951695	8954.56141181048	8914.25219281595	7892.71846355843	11116.0638166825	9104.40206205175
ENSG00000053372	4183.30775206196	4017.2881927642	2894.03573459613	3729.25459066763	3978.9826122332	3976.50289543583	2615.01308272592	3593.87365553986
ENSG00000211454	15.1124235793614	26.7769625883191	5.56331359976188	12.0844283560195	18.2090099029135	22.1463651354718	13.5492905840721	25.6955542482538
ENSG00000162482	42.5036913169538	42.3968574315052	28.9292307187618	39.8786135748645	26.3716695145643	38.140962177757	20.3239358761082	28.0315137253678
ENSG00000270728	91.6190679498782	95.2069780918011	55.6331359976188	79.757227149729	102.347193592238	73.8212171182394	75.6502057610693	52.5590882350646
ENSG00000053371	2081.73634805703	1823.80867407107	2665.93987700589	2329.87778704057	2069.5481600001	2197.41156288626	2397.09532583209	2953.82075881063
ENSG00000200403	19.8350559479118	22.3141354902659	12.2392899194761	9.66754268481563	22.6042881553409	22.1463651354718	12.4201830353994	9.34383790845594
ENSG00000040487	934.136682499274	1078.51654869618	1261.75952442599	1177.0233218763	1080.61055320393	1119.62179295996	1299.60278852225	1458.80669345768
ENSG00000077549	14518.3164273977	12886.4132456286	17563.3810344482	17718.1888555958	15305.6146687386	14076.4757508296	17107.1084699397	19108.1485227924
ENSG00000240490	21.7241088953319	23.0579400066081	26.703905278857	19.3350853696313	15.6974223300978	34.4499013218451	24.8403660707989	21.0236352940259
ENSG00000173436	1984.45012126489	1891.49488505821	1908.21656471832	2247.70367421963	2602.63262233022	1967.33543620108	2095.62361033649	2678.17754051118
ENSG00000226396	73.6730649493866	66.1986019544555	58.9711241574759	54.3799276020879	50.8596483495169	70.1301562623274	35.002334008853	44.3832300651657
ENSG00000158747	1675.58996436169	1384.22020491283	2917.40165171513	2883.34460574626	1786.99455805834	2052.22983588706	2932.29230390294	3847.32525880673
ENSG00000162542	986.085638553328	978.84674350633	866.764258842901	770.986529114047	916.101567184509	1098.70578144313	893.124071000087	824.593695421236
ENSG00000169914	1204.27125398036	1248.10397842221	1069.26887387423	1115.3927372606	1133.98178912627	1134.38603638361	1204.75775443375	1013.80641306747
ENSG00000127472	17.9460030004916	15.6198948431861	45.6191715180474	4.83377134240782	4.39527825242739	15.9945970422852	42.9060868495617	7.00787843134195
ENSG00000162545	18.8905294742017	17.8513083922127	94.5763311959519	49.5461562596801	21.9763912621369	24.6070723727465	88.0703887964688	74.7507032676475
ENSG00000090432	1812.54630304965	1628.93189078941	2334.36638646008	2080.93856290656	1704.11216815542	1990.71215495519	2346.28548614182	2363.99099083935
ENSG00000158825	59.5051678437353	50.5787071112694	488.458934059093	424.163435296286	65.3012768932069	51.6748519827676	389.542104292073	452.008158821556
ENSG00000158828	1613.25121709682	1445.21217525289	2674.84117876551	1939.55075114114	1659.53148873794	1649.90420259265	2395.96621828342	2598.75491828931
ENSG00000117242	1077.70470650321	979.590548022673	1067.04354843433	1018.71731041245	1081.23845009714	994.125723858957	1085.07235427444	888.832581041871
ENSG00000244038	13427.3883502626	11899.3846524425	17507.7478984506	14608.865439592	13699.454415923	14296.7090485657	16886.9324979486	14405.8620953619
ENSG00000117245	1612.30669062311	1535.21252173029	1242.8442581868	1548.0152724061	893.497279029168	1814.77158749005	1357.18727350456	1740.28981044992
ENSG00000189410	250.299515533172	227.604182000712	735.47005788852	488.210905583189	497.922236310703	313.740172752518	626.654689513335	450.840179082999
ENSG00000233069	8.50073826339076	12.6446767778173	11.1266271995238	22.9604138764371	2.51158757281565	11.0731825677359	10.1619679380541	19.8556555554689
ENSG00000127483	18088.6264980218	17846.8455651147	18678.2690798405	18926.6316911978	17886.8987966999	16468.2831854606	20727.0272709843	18969.1589339041
ENSG00000075151	10748.7112708208	9900.03811251463	11597.2835300636	10670.5502383653	11324.7483658258	10309.1329705621	11101.3854185498	9882.27656793071
ENSG00000221808	17.9460030004916	23.0579400066081	14.4646153593809	8.45909984921368	20.0927005825252	20.9160115168345	19.1948283274355	10.5118176470129
ENSG00000233072	60.4496943174454	89.2565419610636	28.9292307187618	38.6701707392625	45.8364732038856	44.2927302709437	20.3239358761082	31.5354529410388
ENSG00000236073	43.4482177906639	59.5043613073757	26.703905278857	33.8363993968547	41.4411949514583	44.2927302709437	29.3567962654896	23.3595947711398
ENSG00000235112	240.854250796072	396.447807210391	140.195502713999	147.430025943438	207.205974757291	257.143906295201	133.234690743376	141.325548365396
ENSG00000117298	37269.1255996525	35100.1351261882	67035.7035516907	45767.3555127528	40993.5044666039	42615.758288741	64504.7851481213	43706.9697965412
ENSG00000236936	124.677494529731	121.240136163778	103.477632955571	108.759855204176	81.6265961165087	155.024555948303	101.619679380541	79.4226222218755
ENSG00000231105	112.3986503715	145.041880686728	103.477632955571	118.427397888991	67.1849675728187	135.338898050106	84.6830661504507	98.1102980387873
ENSG00000142794	55.727061948895	71.4052335688508	161.336094393094	103.926083861768	45.2085763106817	55.3659128386796	153.558626619484	127.309791502712
ENSG00000162551	41.5591648432437	40.1654438824786	25.5912425589046	48.3377134240782	11.3021440776704	33.2195477032077	31.6150113628349	43.2152503266087
ENSG00000076864	17.9460030004916	8.18184967976416	15.5772780793333	10.8759855204176	8.79055650485478	24.6070723727465	9.03286038938141	26.8635339868108
ENSG00000090686	12701.9920184532	12065.2530595868	13326.3613968696	11367.8217545076	15763.9794007774	11464.4350184626	13420.5723235234	11303.7079097546
ENSG00000231978	54.7825354751849	67.6862109871399	35.605207038476	53.171484766486	68.4407613592265	50.4444983641303	55.3262698849611	47.8871692808367
ENSG00000187942	1848.43830905064	2278.27323355615	2247.5786943038	1670.0679988019	1491.8830182525	2608.34967151113	2158.85363306216	1611.81203920865
ENSG00000142798	276673.528258579	275738.747471281	515158.38868707	244205.75354695	262507.365729333	390186.964492929	455650.22215931	253392.036300201
ENSG00000232037	205.906771268798	235.042227164134	109.040946555333	114.802069382186	90.4171526213634	179.631628321049	111.781647318595	80.5906019604325
ENSG00000228397	16.0569500530714	8.92565419610636	14.4646153593809	15.7097568628254	7.53476271844695	4.92141447454929	5.64553774336338	19.8556555554689
ENSG00000218510	328.695212851109	400.910634308444	374.967336623951	416.912778282674	398.714527184485	392.482804345306	379.380136354019	470.695834638468
ENSG00000070831	34921.977312483	32083.2640079043	33494.4858587264	35127.0163452776	38176.7590036911	29320.5570857461	35315.0967998353	30465.5835005206
ENSG00000230068	264.467412638824	359.257581393281	189.152662391904	181.266425340293	207.205974757291	233.767187541091	199.852036115064	169.357062090764
ENSG00000271428	137.900865161672	138.347640039649	70.0977513569997	123.261169231399	102.347193592238	91.0461677791619	71.1337755663786	73.5827235290905
ENSG00000271840	162.458553478135	198.595805863366	155.772780793333	159.514454299458	114.277234563112	139.029958906018	141.138443584085	189.212717646233
ENSG00000162552	273.912677375924	368.183235589387	218.081893110666	379.451050379014	206.578077864087	376.488207303021	225.821509734535	381.929374508136
ENSG00000184677	4960.65303992536	5162.74714793119	5561.08827432197	4891.77659851671	5291.91501592258	5651.01417040123	5262.77028436335	5237.22114768955
ENSG00000237200	68.0059061071261	72.149038085193	52.2951478377616	72.5065701361172	53.9991328155365	49.2141447454929	50.8098396902704	47.8871692808367
ENSG00000133216	4461.94306180644	4016.54438824786	7778.62507518706	6269.40143110294	7030.56151320421	4471.10505012803	7179.99490200955	5682.22142807977
ENSG00000225952	20.7795824216219	23.8017445229503	28.9292307187618	15.7097568628254	25.1158757281565	15.9945970422852	12.4201830353994	16.3517163397979
ENSG00000272796	180.404556478626	141.322858105017	498.472898538664	362.532850680586	280.042014368945	155.024555948303	418.898900557563	263.96342091388
ENSG00000004487	6060.0818553239	5742.9146706781	6876.25560930568	6422.87367122439	6823.35553844692	6052.109450077	6755.45046370862	6651.64461108207
ENSG00000240553	19.8350559479118	37.934030333452	33.3798815985713	18.1266425340293	32.6506384466035	40.6016694150317	28.2276887168169	31.5354529410388
ENSG00000266802	17.9460030004916	14.8760903268439	5.56331359976188	10.8759855204176	14.44162854369	14.7642434236479	9.03286038938141	4.67191895422797
ENSG00000169641	14115.9481495972	12539.8003410131	17228.4695557426	15823.350489372	13536.8291205832	14754.4005946988	15844.7662305237	14725.8885437266
ENSG00000229010	105.786965055529	157.686557464546	85.6750294363329	123.261169231399	62.1617924271874	139.029958906018	77.9084208584147	93.4383790845594
ENSG00000206935	43.4482177906639	56.5291432420069	34.4925443185236	41.0870564104664	38.9296073786426	60.2873273132289	44.0351943982344	35.0393921567098
ENSG00000252578	51.9489560540546	58.0167522746913	40.0558579182855	44.7123849172723	33.2785353398074	39.3713157963944	36.1314415575256	32.7034326795958
ENSG00000179546	2.83357942113025	6.69424064707977	756.610649567615	287.609394873265	14.44162854369	1.23035361863732	595.039678150501	242.939785619854
ENSG00000261326	476.985869223593	585.374154361309	544.092070056712	476.12647722717	330.273765825258	426.932705667151	525.035010132795	531.430781043431
ENSG00000125944	11962.4277895382	10626.735124981	9859.304361498	11996.2120290206	12807.2129306802	11671.1344263937	9557.89539951421	10709.2062228291
ENSG00000125945	1185.38072450616	982.565766088041	1513.22129913523	1497.26067331082	985.798122330143	979.36148043531	1645.10969841609	1650.35537058103
ENSG00000249087	153.013288741034	171.818843275047	203.617277751285	219.936596079556	109.881956310685	180.861981939687	248.403660707989	310.68261045616
ENSG00000204219	31.1693736324328	31.9835942027144	66.7597631971425	59.2136989444957	28.2553601941761	25.8374259913838	83.5539586017781	52.5590882350646
ENSG00000088280	331.52879227224	336.943445903015	662.034318371663	514.796647966432	386.156589320406	342.038305981176	562.295559238993	536.102699997659
ENSG00000007968	744.286861283547	723.721794400957	348.263431345094	448.332292008325	418.179330873806	696.380148148725	326.312081566404	374.921496076794
ENSG00000117318	18940.5893773083	15928.5737174681	21079.3952294978	14059.0239493931	13366.6690625249	17291.3897563289	20029.2388059046	16727.8058156132
ENSG00000197880	2.83357942113025	8.18184967976416	10.0139644795714	25.377299547641	3.76738135922348	3.69106085591197	12.4201830353994	22.1916150325828
ENSG00000142676	14425.7528329741	9772.10373570378	12989.224592724	11688.0591059421	12012.2954638841	12404.4251831015	9972.27786987708	12117.7897875288
ENSG00000203589	52.8934825277647	103.388827771565	113.491597435142	73.7150129717192	53.3712359223326	70.1301562623274	103.877894477886	122.637872548484
ENSG00000244609	27.3912677375925	28.2645716210035	42.2811833581903	26.585742383243	23.8600819417487	27.0677796100211	18.0657207787628	14.0157568626839
ENSG00000011007	5823.95023689638	5310.76424668328	5686.81916167659	6024.08753547574	6127.01788388378	6202.21259155075	5345.19513541645	5808.36323984392
ENSG00000236810	51.0044295803446	61.7357748564023	57.8584614375235	50.7545990952821	60.2781017475756	51.6748519827676	49.6807321415978	38.5433313723807
ENSG00000057757	2454.82430517251	2761.74616917858	2314.33845750094	2322.62713002696	2998.83556194189	2383.1949593005	2592.43093175247	2366.32695031647
ENSG00000011009	5957.1284696895	5291.42532925839	6504.62626084159	6349.15865825267	6044.13549398087	6689.43262453113	6087.0187948944	7700.49041630625
ENSG00000117308	1814.43535599707	1826.78389213643	2010.58153495394	1827.16556743015	2068.92026310689	1952.57119277743	1799.79743258425	2160.76251633044
ENSG00000117305	1546.18983746341	1363.39367845525	2058.42603191189	1444.08918854434	1594.23021184473	1630.21854469445	2161.1118481595	1864.09566273696
ENSG00000179163	403.312804274206	344.381491066437	742.146034208234	488.210905583189	440.155722135943	321.122294464341	751.985627416003	555.958355553128
ENSG00000189266	775.456234915979	676.862109871399	377.192662063855	467.667377377956	850.800290291302	600.412565895014	443.739266628362	447.336239867328
ENSG00000188529	963.417003184286	940.912713172878	558.556685416092	691.229301964318	1056.75047126219	882.163544562961	636.81665745139	607.349464049636
ENSG00000001460	441.093863222609	353.307145262543	430.600472621569	512.379762295228	415.039846407786	392.482804345306	373.734598610656	439.160381697429
ENSG00000001461	2330.14681064278	2288.68649678494	2671.50319060565	2289.9991734657	2590.07468446614	2364.73965502094	2548.39573735423	2533.34805293012
ENSG00000117602	514.766928171996	489.423371753165	331.573490545808	403.619907091053	480.969020194197	381.40962177757	340.990479699148	392.441192155149
ENSG00000133226	10318.9517252827	10313.5934236009	8097.95927581339	9821.01492493708	12118.4100388355	9846.5200099545	8905.2712363814	7723.85001107739
ENSG00000238986	12.2788441582311	19.3389174248971	7.78863903966663	12.0844283560195	15.0695254368939	11.0731825677359	13.5492905840721	14.0157568626839
ENSG00000169504	35468.8581407611	27316.9646671835	47683.1608635591	38742.6773093986	36391.0202394192	26175.7732365091	48644.2114119163	36532.0702625856
ENSG00000238482	46.2817972117941	61.7357748564023	37.8305324783808	29.0026280544469	31.3948446601956	28.2981332286584	25.9694736194716	25.6955542482538
ENSG00000117614	1226.9398893494	987.028593186095	1435.33490873856	1430.79631735271	1378.23368058259	1284.48917785737	1479.13088876121	1463.47861241191
ENSG00000117616	7007.44190845512	7479.69821633713	8751.09229242543	8819.21581422306	6326.68909592263	6668.51661301429	10621.5147103639	10952.1460084489
ENSG00000272432	21.7241088953319	23.0579400066081	41.1685206382379	29.0026280544469	21.9763912621369	27.0677796100211	30.4859038141623	46.7191895422797
ENSG00000261349	44.392744264374	52.0663161439537	30.0418934387141	41.0870564104664	51.4875452427209	49.2141447454929	40.6478717522164	52.5590882350646
ENSG00000187010	733.897070072736	1046.53295449347	369.404023024189	267.065866668032	768.545797281589	706.222977097824	383.89656654871	235.931907188512
ENSG00000224183	128.455600424571	136.116226490622	105.702958395476	67.6727987937094	123.067791067967	109.501472058722	88.0703887964688	61.9029261435206
ENSG00000259984	36.8365324746933	59.5043613073757	27.8165679988094	31.4195137256508	71.5802458252461	24.6070723727465	35.002334008853	26.8635339868108
ENSG00000183726	11943.537260064	10294.9983106923	13305.2208051905	12315.2409376195	12712.4004998064	9882.20026489498	13786.4031692934	12030.191307137
ENSG00000252515	24.5576883164622	47.6034890459006	18.9152662391904	12.0844283560195	54.6270297087404	20.9160115168345	31.6150113628349	11.6797973855699
ENSG00000238889	56.6715884226051	70.6614290525087	26.703905278857	32.6279565612528	92.3008433009752	50.4444983641303	38.389656654871	33.8714124181528
ENSG00000188672	62.3387472648656	81.0746922812994	50.0698223978569	43.5039420816703	67.1849675728187	75.0515707368767	31.6150113628349	39.7113111109377
ENSG00000204178	4538.44970617696	4363.90109737967	2946.33088243389	4142.5420404435	3817.61311067979	3992.49749247812	2944.71248693834	3276.18316665236
ENSG00000157978	3279.39591672141	3083.81352475475	3633.95644336446	3046.48438855253	3040.90465378655	3115.2553623897	3692.18168415965	2999.37196861436
ENSG00000225643	15.1124235793614	15.6198948431861	13.3519526394285	6.04221417800977	8.16265961165087	23.3767187541091	9.03286038938141	10.5118176470129
ENSG00000117643	78.395697317937	62.4795793727445	43.3938460781426	61.6305846156996	60.2781017475756	77.5122779741514	51.9389472389431	67.7428248363055
ENSG00000162430	18200.0806219196	16347.3356601688	23616.2662309892	20786.4252151892	18986.9741535931	19648.7472896381	23086.8620477102	20591.4827907598
ENSG00000228172	36.8365324746933	26.7769625883191	25.5912425589046	32.6279565612528	25.1158757281565	19.6856578981972	29.3567962654896	29.1994934639248
ENSG00000117640	2066.62392447766	1806.70117019519	2671.50319060565	2350.4213152458	2193.24384796127	2032.54417798886	2578.88164116839	2590.57906011941
ENSG00000223474	56.6715884226051	65.4547974381133	71.210414076952	48.3377134240782	47.0922669902935	65.2087417877782	79.0375284070874	105.118176470129
ENSG00000127423	315.471842219168	301.24082911859	131.29420095438	161.931339970662	281.925705048557	266.986735244299	124.201830353994	161.181203920865
ENSG00000236528	13.2233706319412	8.92565419610636	15.5772780793333	9.66754268481563	13.1858347572822	15.9945970422852	16.9366132300901	28.0315137253678
ENSG00000182749	1103.20692129338	1060.66524030397	1269.54816346566	1128.68560845222	1412.7680097088	1113.47002486678	1463.32338307979	1166.81175881844
ENSG00000117632	18143.409033497	14553.2791667514	15905.5135817192	16781.6456580043	14559.0452627191	15668.5533333463	16241.0829801078	17809.355053517
ENSG00000158006	1316.66990435186	1066.61567643471	1638.95218648985	1498.46911614642	1398.95427805832	1205.74654626458	1677.8538173276	1607.14012025442
ENSG00000175087	563.88230480492	516.200334341484	499.585561258617	457.999834693141	525.549699611675	435.545180997613	547.617161106248	447.336239867328
ENSG00000197245	372.143430641773	326.530182674224	631.992424932949	412.079006940266	374.854445242736	381.40962177757	540.842515814212	551.2864365989
ENSG00000142684	212.518456584769	177.025474889443	238.109822069808	264.648980996828	274.39094233011	241.149309252915	232.596155026571	258.123522221095
ENSG00000236782	17.0014765267815	14.8760903268439	15.5772780793333	12.0844283560195	20.7205974757291	9.84282894909859	11.2910754867268	22.1916150325828
ENSG00000142675	25.5022147901723	24.5455490392925	2.22532543990475	12.0844283560195	22.6042881553409	24.6070723727465	6.77464529203606	14.0157568626839
ENSG00000130695	1585.85994935923	1479.42718300463	1425.32094425899	1418.71188899669	1570.37012990299	1583.46510718624	1476.87267366386	1208.85902940649
ENSG00000270733	14.1678971056513	17.1075038758705	11.1266271995238	6.04221417800977	6.27896893203913	7.38212171182394	9.03286038938141	12.8477771241269
ENSG00000142669	10906.4471919303	7615.81444282775	14151.9571350743	11280.8138703442	10508.4824046607	10993.2095825245	9914.69338489477	10173.1035228314
ENSG00000158062	1004.97616802753	938.681299623852	1054.80425851485	1005.42443922083	813.754373592271	1000.27749195214	977.807137150538	1181.99549541968
ENSG00000117682	4069.96457521675	4164.56148699996	3872.06626543427	4082.1198986634	4607.50740233031	4216.42185107011	3930.42337692959	4070.40938887112
ENSG00000223583	63.2832737385757	55.0415342093225	35.605207038476	35.0448422324567	38.9296073786426	40.6016694150317	36.1314415575256	42.0472705880517
ENSG00000225891	75.5621178968068	76.6118651832462	70.0977513569997	48.3377134240782	55.8828234951482	75.0515707368767	51.9389472389431	73.5827235290905
ENSG00000198830	17261.2213070518	15175.0997424135	9008.11738073443	14115.8207626664	13111.7429238841	15364.6559895429	9513.86020511597	10698.694405182
ENSG00000117676	1248.66399824473	1216.86418873583	912.383430360948	1174.6064362051	1066.16892466024	1311.55695746739	881.83299551336	1128.26842744605
ENSG00000260063	46.2817972117941	38.6778348497942	22.2532543990475	42.2954992460684	35.790122912623	66.4390954064155	33.8732264601803	36.2073718952668
ENSG00000117713	11795.2466036915	11414.4241077873	11321.3431755154	11031.8746462102	12091.4104724277	12955.623604251	10589.899699001	9669.70425551334
ENSG00000266138	25.5022147901723	34.9588122680832	40.0558579182855	36.2532850680586	16.3253192233017	27.0677796100211	21.4530434247809	31.5354529410388
ENSG00000060642	444.87196911745	428.431401413105	569.683312615616	497.878448268005	449.574175534002	490.911093836292	628.912904610681	548.950477121786
ENSG00000204160	1757.76376757447	1673.56016176994	1891.52662391904	1821.12335325214	1999.85160485446	1948.88013192152	1918.35372519488	1931.83848757326
ENSG00000175793	351.363848220151	436.613251092869	71.210414076952	149.846911614642	363.552301165066	319.891940845704	67.7464529203606	136.653629411168
ENSG00000142751	2332.98039006391	2261.90953419662	2612.53206644818	2542.56372610651	2313.80005145642	2346.28435074138	2513.39340334538	2768.11198038007
ENSG00000198746	806.625608548412	754.961584087329	885.679525082091	880.954827153824	805.59171398062	882.163544562961	965.386954115138	1106.07681241347
ENSG00000090273	4728.29952739268	4097.61908052916	4703.22531723869	4426.52610680996	4894.4562825245	5226.54217197135	3820.89994470834	4738.49379932572
ENSG00000253368	693.282431703202	494.630003367561	1762.45774840456	957.086725796747	433.2488563107	690.228380055539	1497.19660953997	1095.56499476646
ENSG00000158246	8.50073826339076	21.5703309739237	42.2811833581903	30.2110708900488	9.41845339805869	15.9945970422852	28.2276887168169	18.6876758169119
ENSG00000090020	4556.39570917745	4064.14787729376	6407.82460420573	5348.56799037425	5056.45368097111	5038.29806831984	5858.93907006252	4753.67753592696
ENSG00000225159	24.5576883164622	17.1075038758705	10.0139644795714	16.9181996984274	12.5579378640783	9.84282894909859	13.5492905840721	8.17585816989894
ENSG00000142784	4009.51488089931	3649.10495717482	5196.13490217759	4559.45481872617	3943.19248932057	4375.13746787432	5112.59898038988	5163.63842416046
ENSG00000243659	8.50073826339076	14.1322858105017	16.6899407992856	14.5013140272234	15.6974223300978	14.7642434236479	19.1948283274355	10.5118176470129
ENSG00000186501	2023.175706687	1744.22159082245	2258.70532150332	1998.76445008563	2060.75760349524	2106.3653951071	2033.52269515949	2194.63392874859
ENSG00000206888	15.1124235793614	14.8760903268439	20.0279289591428	24.1688567120391	17.5811130097096	20.9160115168345	23.7112585221262	14.0157568626839
ENSG00000241547	56.6715884226051	68.4300155034821	72.3230767969044	53.171484766486	52.1154421359248	100.888996728261	65.4882378230152	85.2625209146604
ENSG00000142765	35.8920060009832	59.5043613073757	68.9850886370473	39.8786135748645	43.9527825242739	39.3713157963944	37.2605491061983	53.7270679736216
ENSG00000142733	1008.75427392237	981.078157055357	1294.02674330461	1005.42443922083	1181.07405611656	1063.02552650265	1321.05583194703	1212.36296862216
ENSG00000181773	63.2832737385757	72.8928426015352	30.0418934387141	55.5883704376899	64.0454831067991	84.8943996859753	29.3567962654896	64.2388856206346
ENSG00000158195	30546.9306862578	27656.1395266355	33789.3414795137	35952.3828019937	30954.6889380597	34211.2127198294	33674.5035316139	35107.1349815461
ENSG00000241169	84.0628561601975	107.851654869618	99.0269820757614	125.678054902603	71.5802458252461	87.35510692325	82.4248510531054	130.813730718383
ENSG00000237429	1.88905294742017	9.66945871244855	10.0139644795714	22.9604138764371	8.79055650485478	12.3035361863732	12.4201830353994	9.34383790845594
ENSG00000126705	3293.56381382706	3388.77337645505	5029.23549418474	5473.03760244125	3971.44784951475	3779.64631645386	5108.08255019519	5744.12435422329
ENSG00000000938	10.3897912108109	12.6446767778173	10.0139644795714	13.2928711916215	11.9300409708743	19.6856578981972	13.5492905840721	18.6876758169119
ENSG00000126709	485.486607486983	589.09317694302	949.101300119376	615.097403321394	585.199904466047	552.428774768158	878.445672867342	776.7065261404
ENSG00000009780	628.110105017206	748.26734344025	755.497986847663	836.242442236552	962.565937281598	622.558931030486	785.858853876183	798.898141172982
ENSG00000117758	6280.15652369835	5476.63265382759	7970.00306301887	7562.43526519703	6854.12248621391	5312.66692527596	7842.78103308041	7692.31455813635
ENSG00000269971	125.622021003441	144.298076170386	56.7457987175711	118.427397888991	107.370368737869	136.569251668743	63.2300227256699	87.5984803917744
ENSG00000270031	36.8365324746933	61.7357748564023	34.4925443185236	32.6279565612528	48.3480607767013	31.9891940845704	46.2934094955797	80.5906019604325
ENSG00000223062	9.44526473710084	18.5951129085549	8.901301759619	3.62532850680586	8.79055650485478	13.5338898050106	13.5492905840721	9.34383790845594
ENSG00000117751	3017.76208350372	2640.5060330148	2626.99668180756	2965.51871856719	3278.87757631083	2860.57216333178	2570.97788832768	2873.2301568502
ENSG00000252947	24.5576883164622	29.0083761373457	15.5772780793333	8.45909984921368	27.6274633009722	30.7588404659331	10.1619679380541	9.34383790845594
ENSG00000130775	1263.77642182409	1123.88862419306	1354.11053018204	1422.3372175035	1147.79552077675	1279.56776338282	1414.77175848686	1746.1297091427
ENSG00000117748	1779.4878764698	1485.37761913537	1383.0397609008	1442.88074570873	1690.29843650493	1681.89339667722	1331.21779988509	1517.20568038553
ENSG00000130768	29.2803206850126	35.7026167844254	11.1266271995238	14.5013140272234	26.9995664077683	55.3659128386796	22.5821509734535	25.6955542482538
ENSG00000158156	1215.60557166488	1085.21078934326	1357.4485183419	1241.07079216321	1152.19079902918	1397.681710772	1314.281186655	1452.9667947649
ENSG00000158161	5747.44359252586	5664.81519646217	5082.64330474245	5121.38073728108	5584.5149681556	6025.04167046697	5206.31490692971	4683.59875161354
ENSG00000238231	59.5051678437353	85.5375193793526	25.5912425589046	29.0026280544469	46.4643700970895	79.972985211426	32.7441189115076	26.8635339868108
ENSG00000240750	70.8394855282563	81.8184967976416	51.1824851178093	26.585742383243	54.6270297087404	73.8212171182394	63.2300227256699	40.8792908494947
ENSG00000228589	13.2233706319412	13.3884812941595	16.6899407992856	14.5013140272234	11.9300409708743	14.7642434236479	13.5492905840721	8.17585816989894
ENSG00000169403	17.9460030004916	16.3636993595283	11.1266271995238	10.8759855204176	17.5811130097096	27.0677796100211	7.90375284070874	10.5118176470129
ENSG00000126698	5565.14998309982	4659.19149036752	5022.55951786502	5480.28825945486	6125.76209009737	5714.99255857037	4497.23536636327	4761.85339409686
ENSG00000130770	3046.09787771502	2401.74478326895	2645.91194804675	2981.22847543002	2731.35148543702	2938.08444130593	2404.9990786728	3251.65559214267
ENSG00000270605	77.4511708442269	95.9507826081433	111.266271995238	137.762483258623	62.7896893203913	51.6748519827676	118.556292610631	120.30191307137
ENSG00000130766	1577.35921109584	1377.52596426575	1879.28733399956	2396.34214299867	1182.32984990297	1712.65223714315	1815.60493826566	2639.6342091388
ENSG00000130772	839.684035128265	758.68060666904	1136.02863707138	857.994413277387	930.543195728199	781.274547834701	976.678029601865	1164.47579934132
ENSG00000204138	8276.88548912147	8480.85909533372	7936.62318142029	8606.52987515712	9943.37520077716	8454.99006727569	7374.20140038125	7826.6322280704
ENSG00000206779	19.8350559479118	25.2893535556347	8.901301759619	20.5435282052332	20.7205974757291	28.2981332286584	12.4201830353994	7.00787843134195
ENSG00000229820	36.8365324746933	50.5787071112694	34.4925443185236	39.8786135748645	44.5806794174778	77.5122779741514	30.4859038141623	14.0157568626839
ENSG00000221216	35.8920060009832	33.4712032353988	16.6899407992856	26.585742383243	22.6042881553409	15.9945970422852	19.1948283274355	16.3517163397979
ENSG00000180198	6367.05295927968	5774.15446036447	4105.72543662427	5376.36217559309	5381.70427165074	6658.6737840652	3863.8060315579	5267.58862089203
ENSG00000242125	18179.301039498	17627.4232327937	13112.7301546387	12671.7315741221	16406.317922525	15611.957066889	11695.2959891516	14027.4366600695
ENSG00000200087	2958.25691565998	2039.5119838103	6244.26318437273	3886.35215929588	1839.73789708746	1814.77158749005	4274.80117927475	6821.00167317283
ENSG00000238821	17.9460030004916	12.6446767778173	14.4646153593809	24.1688567120391	6.27896893203913	11.0731825677359	12.4201830353994	21.0236352940259
ENSG00000231468	82.1738032127774	134.628617457938	70.0977513569997	118.427397888991	82.8823899029165	98.4282894909859	62.1009151769972	84.0945411761034
ENSG00000180098	1363.89622803736	1318.76540747471	1512.10863641528	1633.81471373384	1326.11823844666	1389.06923544154	1597.68718137184	1816.20849345612
ENSG00000197989	2383.04029317054	2743.89486078636	1591.1076895319	2078.52167723536	2227.77817708748	2629.26568302796	1809.9594005223	2596.41895881219
ENSG00000221539	72.7285384756765	60.2481658237179	55.6331359976188	38.6701707392625	37.0459166990309	56.5962664573169	60.9718076283245	61.9029261435206
ENSG00000120656	995.530903290429	940.168908656536	883.454199642186	889.413927003038	1035.40197689325	821.876217249732	858.121736991234	784.882384310299
ENSG00000188060	221.01919484816	194.132978765313	271.48970366838	236.854795777983	170.16005805826	195.626225363334	269.85670413277	247.611704574082
ENSG00000229388	29.2803206850126	26.7769625883191	15.5772780793333	13.2928711916215	26.3716695145643	24.6070723727465	15.8075056814175	30.3674732024818
ENSG00000270103	93.5081208972984	70.6614290525087	63.4217750372854	83.3825556565348	102.975090485442	65.2087417877782	59.8427000796519	135.485649672611
ENSG00000162419	2117.62835405801	2116.86765350989	2176.36828022685	1939.55075114114	2402.96141029137	2005.47639837884	1995.13303850462	1915.48677123347
ENSG00000198492	8210.76863596176	7603.16976604993	7664.02081503196	8367.25819370793	8898.55477048585	7877.95422013478	7717.45009517774	7914.23070846218
ENSG00000159023	5748.38811899957	5354.64871314747	6175.27809573568	5251.89256352609	7441.20608135957	5374.18460620783	6348.97174618646	5446.28952089125
ENSG00000253304	32.1139001061429	34.215007751741	62.309112317333	39.8786135748645	28.88325708738	35.6802549404824	36.1314415575256	51.3911084965076
ENSG00000225750	31.1693736324328	38.6778348497942	34.4925443185236	26.585742383243	25.1158757281565	39.3713157963944	31.6150113628349	39.7113111109377
ENSG00000116350	6518.17719507329	6925.56385166219	5934.94294822597	6468.79449897726	6849.72720796148	7200.02937626562	5928.94373808022	6175.10887775082
ENSG00000227637	88.7854885287479	90.744150993748	60.0837868774283	55.5883704376899	55.8828234951482	79.972985211426	59.8427000796519	107.454135947243
ENSG00000116353	1005.92069450124	926.780427362377	989.157158037662	1156.47979367107	969.472803106841	974.44006596076	931.513727654958	1116.58863006048
ENSG00000237934	31.1693736324328	31.2397896863722	27.8165679988094	18.1266425340293	34.5343291262152	52.9052056014049	18.0657207787628	23.3595947711398
ENSG00000060656	107.67601800295	75.1242561505618	152.434792633475	189.725525189507	59.6502048543717	100.888996728261	121.943615256649	170.525041829321
ENSG00000162510	9.44526473710084	11.9008722614751	28.9292307187618	21.7519710408352	16.3253192233017	15.9945970422852	28.2276887168169	30.3674732024818
ENSG00000186056	59.5051678437353	64.7109929217711	71.210414076952	118.427397888991	57.1386172815561	72.5908634996021	99.3614642831955	109.790095424357
ENSG00000162511	10043.1499949593	8416.89190692829	11253.4707495983	12229.4414962918	9341.22208019461	11074.4129213546	10657.6461519214	11672.7895071386
ENSG00000162512	9057.064356406	8334.32960561431	13605.6397395776	11639.721392518	10075.8614452432	10054.4497715042	13919.6378600368	12199.5483692278
ENSG00000134644	11005.6224716699	10214.6674229274	11106.5992705646	11088.6714594835	12112.7589667967	10784.0494673561	11197.3595601869	9876.43666923792
ENSG00000202107	24.5576883164622	36.4464213007676	16.6899407992856	25.377299547641	24.4879788349526	44.2927302709437	32.7441189115076	16.3517163397979
ENSG00000200181	17.0014765267815	25.2893535556347	26.703905278857	14.5013140272234	19.4648036893213	30.7588404659331	15.8075056814175	12.8477771241269
ENSG00000237329	67.061379633416	66.1986019544555	45.6191715180474	62.8390274513016	53.9991328155365	75.0515707368767	49.6807321415978	37.3753516338237
ENSG00000232768	36.8365324746933	38.6778348497942	40.0558579182855	36.2532850680586	26.9995664077683	38.140962177757	22.5821509734535	26.8635339868108
ENSG00000060688	3439.96541725213	3582.90635522036	3246.74981682103	3083.94611645619	3668.80154699046	3309.6512341344	3145.69363060208	3489.92345880829
ENSG00000229447	46.2817972117941	75.868060666904	28.9292307187618	31.4195137256508	42.0690918446622	47.9837911268556	37.2605491061983	26.8635339868108
ENSG00000121766	1607.58405825456	1342.56715199766	1685.68402072785	1747.40834028043	1767.52975436901	1529.32954796619	1541.2318039382	1748.46566861982
ENSG00000229044	31.1693736324328	30.49598517003	18.9152662391904	18.1266425340293	20.7205974757291	28.2981332286584	12.4201830353994	16.3517163397979
ENSG00000121769	135.067285740542	150.992316817466	337.13680414557	204.22683921673	258.693520000012	146.412080617842	284.535102265514	212.572312417373
ENSG00000168528	1708.64839094154	1481.65859655366	4521.86129388645	3966.10938644561	2040.03700601951	1583.46510718624	4173.18149989421	3996.82666534203
ENSG00000268950	13.2233706319412	13.3884812941595	21.1405916790951	25.377299547641	16.9532161165056	20.9160115168345	16.9366132300901	28.0315137253678
ENSG00000229167	87.8409620550379	96.6945871244855	114.604260155095	80.9656699853309	89.1613588349556	93.5068750164366	112.910754867268	84.0945411761034
ENSG00000142910	39839.1821346177	40927.099707213	54274.5748165569	39566.8353232792	56612.4396850512	36630.0879340704	55846.7884648993	45143.5848749663
ENSG00000121764	525.156719382807	619.58916211305	573.021300775473	362.532850680586	737.150952621394	562.271603717257	783.600638778837	445.000280390214
ENSG00000162517	5047.54947550669	4459.85187998781	5388.62555272935	4983.61825402246	5158.80087456335	5171.17625913267	5198.411154089	6191.46059409061
ENSG00000235790	104.842438581819	87.7689329283792	66.7597631971425	84.5909984921368	99.8356060194221	103.349703965535	94.8450340885048	93.4383790845594
ENSG00000264078	34.9474795272731	43.1406619478474	36.7178697584284	25.377299547641	32.0227415533996	34.4499013218451	25.9694736194716	51.3911084965076
ENSG00000084636	122.788441582311	110.826872934987	121.280236474809	151.055354450244	111.765646990296	111.962179295996	109.52343222125	110.958075162914
ENSG00000121753	52.8934825277647	43.1406619478474	44.506508798095	38.6701707392625	45.2085763106817	47.9837911268556	58.7135925309792	42.0472705880517
ENSG00000134668	318.305421640299	324.298769125198	520.726152937712	450.749177679529	411.900361941767	332.195477032077	449.384804371725	357.40179999844
ENSG00000269967	81.2292767390673	95.9507826081433	70.0977513569997	67.6727987937094	80.3708023301008	78.7426315927887	63.2300227256699	45.5512098037227
ENSG00000184007	17145.9890772592	15057.5786288314	17011.5003253519	16087.9994703688	19333.5732386417	13516.6648543496	17638.9181253646	14570.5472384985
ENSG00000212673	158.680447583294	184.463520052865	150.209467193571	103.926083861768	164.508986019425	175.940567465137	189.69006817701	157.677264705194
ENSG00000228634	123.732968056021	172.56264779139	132.406863674333	117.21895505339	121.184100388355	157.485263185577	170.495239849574	136.653629411168
ENSG00000121774	17326.3936337378	14587.4941745032	14337.7718093063	16717.5981877174	16127.5317019425	15246.5420421537	14414.1869663554	17831.5466685496
ENSG00000203325	151.124235793614	157.686557464546	119.054911034904	82.1741128209329	111.765646990296	169.788799371951	103.877894477886	102.782216993015
ENSG00000121775	2922.364909659	2874.80445566259	2442.29467029546	2983.64536110122	2689.91029048556	3259.20673577027	2472.74553159316	2727.23268953058
ENSG00000266203	23.6131618427521	33.4712032353988	27.8165679988094	19.3350853696313	20.7205974757291	20.9160115168345	16.9366132300901	16.3517163397979
ENSG00000025800	14223.6241676002	14207.4100666523	14285.4766614685	13288.0374202791	17920.1773320397	14401.2891061499	14572.2620231696	12198.3803894892
ENSG00000084652	11037.736371776	10263.0147164896	11290.1886193568	11301.3573985495	12225.1525106802	11218.3642947351	11326.0778207356	10852.8677306716
ENSG00000160050	545.936301804429	542.977296929803	847.84899260371	607.846746307783	595.874151650513	524.1306415395	817.473865239018	767.362688231944
ENSG00000224066	84.0628561601975	81.0746922812994	82.3370412764758	99.0923125193602	67.8128644660226	89.8158141605246	84.6830661504507	75.9186830062045
ENSG00000160051	198.350559479118	260.331580719769	171.350058872666	228.395695928769	176.4390269903	230.07612668518	185.173637982319	226.588069280056
ENSG00000222046	144.512550477643	144.298076170386	137.970177274095	147.430025943438	109.881956310685	185.783396414236	153.558626619484	102.782216993015
ENSG00000160055	743.342334809837	808.515509263967	914.608755800853	891.830812674242	705.128211067994	837.870814292017	942.804803141685	909.856216335897
ENSG00000084623	9756.01394695146	9240.2835065191	10516.8880289899	11628.8454069976	10602.6669386413	8984.04212328974	10006.1510963373	12367.73745158
ENSG00000220785	1112.65218603048	1352.23661071011	1345.20922842242	1045.30305279569	1165.37663378646	1429.67090485657	1573.97592284971	1479.83032875171
ENSG00000183615	25.5022147901723	43.1406619478474	67.8724259170949	42.2954992460684	27.6274633009722	27.0677796100211	77.9084208584147	52.5590882350646
ENSG00000116478	9957.19808585171	9004.49747483863	10748.3218747399	10908.6134769788	10200.8129269908	10056.9104787415	11239.1365394878	11613.2225404722
ENSG00000175130	10263.2246633338	8578.29748697455	14578.106956816	11625.2200784908	10256.6957504859	10902.1634147453	13897.0557090633	14506.3083528778
ENSG00000162526	65.1723266859958	74.3804516342196	67.8724259170949	113.593626546584	62.1617924271874	91.0461677791619	86.9412812477961	71.2467640519765
ENSG00000225828	254.077621428013	332.480618804962	334.911478705665	482.16869140518	273.135148543702	362.95431749801	430.18997604429	485.879571239709
ENSG00000160058	5073.99621677057	4901.67176269507	6226.46058085349	6418.03989988198	5302.58926310704	5846.64039576456	6562.3730728856	6705.37167905569
ENSG00000273274	8.50073826339076	11.9008722614751	11.1266271995238	9.66754268481563	8.79055650485478	15.9945970422852	3.38732264601803	11.6797973855699
ENSG00000160062	936.970261920404	995.954247382201	1187.21112218918	1015.09198190564	1127.07492330102	825.567278105644	1050.07002026559	963.583284309518
ENSG00000176261	1358.2290691951	1313.55877586032	1255.08354810628	1190.31619306792	1530.81262563114	1050.72199031627	1208.14507707976	1157.46792090998
ENSG00000200591	29.2803206850126	27.5207671046613	33.3798815985713	13.2928711916215	25.7437726213604	29.5284868472958	32.7441189115076	10.5118176470129
ENSG00000162521	10364.2889960208	9541.5243356377	11266.8227022378	11237.3099282626	10351.5081813597	9439.27296218555	11200.746882833	11612.0545607336
ENSG00000162520	415.591648432437	397.191611726733	768.849939487091	586.094775266948	502.945411456334	479.837911268556	697.788465079714	600.341585618294
ENSG00000162522	4598.8994004944	4340.84315737306	5089.31928106217	6561.84459731861	4113.35254737883	5818.3422625359	4780.64136108011	7171.39559473993
ENSG00000134684	8192.82263296127	7965.40256550858	6787.24259170949	8722.5403873749	8433.91106951496	8708.44291271498	5960.55874944306	8652.3939032302
ENSG00000116497	2325.42417827423	2370.50499358258	2606.96875284842	2341.96221539659	2324.47429864089	2192.49014841171	2730.18205269053	2392.02250456472
ENSG00000160097	106.73149152924	82.5623013139838	180.251360632285	199.393067874322	124.951481747579	281.750978667947	125.330937902667	275.64321829945
ENSG00000121900	402.368277800496	303.472242667616	728.794081568806	386.701707392625	408.132980582543	350.650781311637	639.074872548735	562.96623398447
ENSG00000116514	1481.96203725112	1440.00554363849	2198.62153462589	2221.11793183639	1694.06581786416	1460.4297453225	1954.4851667524	2339.46341632966
ENSG00000239670	15.1124235793614	23.8017445229503	13.3519526394285	19.3350853696313	13.1858347572822	22.1463651354718	10.1619679380541	15.1837366012409
ENSG00000236065	69.8949590545462	82.5623013139838	47.8444969579521	33.8363993968547	80.9986992233048	79.972985211426	62.1009151769972	37.3753516338237
ENSG00000004455	7736.6163461593	7033.41550653181	6882.93158562539	8121.94429808073	7885.75708174794	7046.23517393595	6617.69934277056	8081.25181107583
ENSG00000142920	35.8920060009832	34.9588122680832	58.9711241574759	31.4195137256508	30.7669477669917	36.9106085591197	46.2934094955797	50.2231287579507
ENSG00000116525	615.831260858975	534.795447250039	885.679525082091	808.448257017707	573.897760388376	631.171406360947	812.957435044327	849.121269930933
ENSG00000160094	1109.81860660935	1036.86349578102	1648.96615096942	1595.14454299458	1239.46846718452	1114.70037848542	1781.73171180548	1449.46285554923
ENSG00000270115	49.1153766329244	44.6282709805318	48.9571596779045	56.7968132732918	43.9527825242739	61.5176809318662	58.7135925309792	37.3753516338237
ENSG00000184389	9.44526473710084	10.4132632287907	13.3519526394285	10.8759855204176	8.79055650485478	13.5338898050106	18.0657207787628	24.5275745096968
ENSG00000225313	137.900865161672	142.810467137702	171.350058872666	163.139782806264	102.975090485442	130.417483575556	155.816841716829	120.30191307137
ENSG00000134686	7413.58829215045	6615.39736834749	9079.32779481138	9353.34754755912	7409.81123669938	8574.33436828351	8830.750138169	9763.1426345979
ENSG00000266239	32.1139001061429	29.0083761373457	33.3798815985713	24.1688567120391	33.9064322330113	34.4499013218451	31.6150113628349	47.8871692808367
ENSG00000222112	94.4526473710085	88.5127374447214	89.01301759619	65.2559131225055	69.6965551456343	61.5176809318662	93.7159265398322	64.2388856206346
ENSG00000233246	10.3897912108109	13.3884812941595	35.605207038476	15.7097568628254	12.5579378640783	14.7642434236479	23.7112585221262	22.1916150325828
ENSG00000121903	593.162625489933	581.655131779598	739.92070876833	611.472074814589	543.130812621385	620.098223793211	718.112400955822	671.58834967027
ENSG00000163866	3278.4513902477	3193.89659317339	3560.5207038476	3724.42081932522	3505.54835475745	3483.13109436226	3686.53614641629	4291.15755945839
ENSG00000188910	18.8905294742017	25.2893535556347	18.9152662391904	8.45909984921368	6.90686582524304	25.8374259913838	12.4201830353994	5.83989869278496
ENSG00000187513	456.206286801971	431.406619478474	1702.37396152713	731.107915539182	620.99002737867	414.629169480778	2306.76672193828	1217.03488757639
ENSG00000230163	129.400126898282	116.033504549383	154.66011807338	200.601510709924	118.044615922336	132.878190812831	182.915422884974	210.236352940259
ENSG00000116544	12.2788441582311	18.5951129085549	21.1405916790951	36.2532850680586	14.44162854369	23.3767187541091	38.389656654871	26.8635339868108
ENSG00000241014	208.740350689929	211.240482641184	294.85562078738	233.229467271177	205.950180970883	190.704810888785	335.344941955785	269.803319606665
ENSG00000271741	17.0014765267815	8.92565419610636	22.2532543990475	14.5013140272234	20.7205974757291	8.61247533046127	30.4859038141623	17.5196960783549
ENSG00000243749	291.858680376416	270.744843948559	536.303431017045	363.741293516188	315.832137281568	284.211685905222	448.255696823053	483.543611762595
ENSG00000163867	866.130776392147	946.119344787274	1062.59289755452	948.627625947534	1075.5873780583	770.201365266965	1095.2343222125	930.879851629923
ENSG00000197056	2088.348033373	1672.8163572536	1764.68307384447	1810.24736773173	2024.96748058262	1456.73868446659	1869.80210060195	1496.18204509151
ENSG00000116560	27001.1783039502	28711.5981353251	20667.7100231154	23328.9889412957	27167.8427751469	26077.3449470181	23212.1929856129	20368.3986606954
ENSG00000146463	7834.84709942515	7013.33278459057	8148.02909821125	7570.89436504624	8719.60415592274	6818.61975448805	8059.56968242557	6464.76785291295
ENSG00000240374	37.7810589484034	43.1406619478474	20.0279289591428	33.8363993968547	19.4648036893213	47.9837911268556	28.2276887168169	29.1994934639248
ENSG00000201542	17.0014765267815	21.5703309739237	20.0279289591428	18.1266425340293	13.1858347572822	15.9945970422852	15.8075056814175	15.1837366012409
ENSG00000229994	62.3387472648656	101.157414222539	95.6889939159043	91.8416555057485	68.4407613592265	77.5122779741514	67.7464529203606	66.5748450977486
ENSG00000227409	51.9489560540546	52.8101206602959	32.2672188786189	39.8786135748645	48.3480607767013	29.5284868472958	45.1643019469071	23.3595947711398
ENSG00000202129	14.1678971056513	10.4132632287907	10.0139644795714	16.9181996984274	4.39527825242739	14.7642434236479	9.03286038938141	15.1837366012409
ENSG00000142687	4430.77368817401	4339.35554834037	6050.65987110102	4879.69217016069	4854.27088135945	4718.40612747414	6081.37325715104	5150.79064703634
ENSG00000236274	36.8365324746933	39.4216393661364	31.1545561586665	39.8786135748645	32.6506384466035	36.9106085591197	29.3567962654896	24.5275745096968
ENSG00000020129	2060.01223916169	2102.73536769939	2219.76212630499	2344.37910106779	2131.08205553408	2249.08641486903	2129.49683679667	2672.3376418184
ENSG00000239636	23.6131618427521	23.8017445229503	24.4785798389523	31.4195137256508	21.348494368933	33.2195477032077	29.3567962654896	37.3753516338237
ENSG00000116819	70.8394855282563	84.7937148630104	78.9990531166187	58.0052561088938	51.4875452427209	66.4390954064155	79.0375284070874	124.973832025598
ENSG00000126067	7790.45435516078	6590.10801479186	7194.47714721206	8310.46138043464	7718.7365081557	7710.62612800011	6137.82863458467	8553.11562545285
ENSG00000142686	1615.14027004424	1575.37796561277	1654.52946456918	1436.83853153072	1808.97094932047	1822.15370920188	1695.91953810636	1846.5759666586
ENSG00000092853	3407.85151714598	3254.88856351345	1453.1375122578	2225.9517031788	2801.67593747586	3340.41007460033	1376.38210183199	1794.01687842354
ENSG00000232335	18.8905294742017	17.8513083922127	7.78863903966663	15.7097568628254	13.1858347572822	15.9945970422852	5.64553774336338	3.50393921567098
ENSG00000134698	2894.97364192141	2929.10218535557	3382.49466865522	3358.26264013783	2741.39783572828	2899.94347912817	3377.16067807998	3188.58468626059
ENSG00000092847	7252.07426514603	7211.18478593759	7403.65773856311	7772.70431859177	8116.82313844698	7628.19243555141	7032.08181313343	6993.86267447927
ENSG00000271914	22.668635369042	25.2893535556347	13.3519526394285	16.9181996984274	26.9995664077683	33.2195477032077	22.5821509734535	7.00787843134195
ENSG00000126070	4185.19680500938	4357.95066124893	5316.30247593245	4160.66868297753	4960.38545631091	3660.30201544604	4596.59683064647	3732.86324442815
ENSG00000271554	51.0044295803446	57.2729477583491	46.7318342379998	51.963041930884	35.790122912623	40.6016694150317	35.002334008853	52.5590882350646
ENSG00000092850	32.1139001061429	29.7521806536879	10.0139644795714	51.963041930884	20.7205974757291	36.9106085591197	5.64553774336338	24.5275745096968
ENSG00000116863	1845.60472962951	1667.6097256392	2244.24070614394	2035.01773515369	2016.17692407776	2165.42236880169	1989.48750076126	2698.03319606665
ENSG00000171812	322.083527535139	290.827565889799	261.475739188808	293.651609051275	359.784919805842	278.059917812035	226.950617283208	349.225941828541
ENSG00000054116	3707.26640931208	3139.59886348041	4318.24401613517	3950.39962958279	3975.21523087397	3483.13109436226	3811.86708431896	4631.03966337847
ENSG00000116871	16617.9987784552	16079.5660342856	21283.012507249	20305.4649666196	17995.5249592241	18109.5749127228	19921.9735887807	23335.0671966301
ENSG00000054118	17101.5963329948	15442.8693682967	15953.3580786772	18080.7217062764	18310.7291996125	17211.4167711175	17120.6577605238	15502.595069867
ENSG00000231849	54.7825354751849	84.0499103466682	24.4785798389523	39.8786135748645	53.3712359223326	65.2087417877782	23.7112585221262	19.8556555554689
ENSG00000214193	613.942207911555	769.093869897831	817.807099164996	872.495727304611	698.849242135955	800.960205732898	945.06301823903	856.129148362275
ENSG00000142694	1454.57076951353	1190.83103066386	3306.83360369846	1915.3818944291	1776.94820776707	1616.68465488944	3066.65610219499	2742.41642613182
ENSG00000116883	150.179709319903	182.232106503838	111.266271995238	172.807325491079	168.276367378649	158.715616804215	143.39665868143	140.157568626839
ENSG00000196182	5024.88084013765	4469.52133870026	5673.46720903716	5822.27758193021	5220.96266699054	5041.98912917575	5340.67870522176	6833.84945029696
ENSG00000181817	1060.70322997642	874.714111218423	1038.11431771557	930.500983413505	1184.21354058258	1005.19890642669	880.703887964688	1047.67782548562
ENSG00000116885	187.016241794597	142.810467137702	175.800709752475	152.263797285846	165.136882912629	166.097738516039	193.077390823028	129.645750979826
ENSG00000116898	3049.87598360986	2739.43203368831	2731.58697748308	2983.64536110122	3256.27328815549	2897.4827718909	2613.88397517725	2862.71833920319
ENSG00000233621	74.6175914230967	74.3804516342196	104.590295675523	85.7994413277387	68.4407613592265	71.3605098809648	100.490571831868	81.7585816989894
ENSG00000163874	550.658934172979	457.439777550451	580.80993981514	623.556503170608	475.945845048566	578.266200759542	526.164117681467	705.459762088423
ENSG00000163875	2881.75027128947	2672.48962721751	2926.30295347475	2915.97256230751	3329.73722466035	2605.88896427385	3199.89079293837	2743.58440587037
ENSG00000263675	20.7795824216219	29.7521806536879	38.9431951983331	22.9604138764371	22.6042881553409	31.9891940845704	44.0351943982344	25.6955542482538
ENSG00000163877	1342.17211914203	1136.53330097088	1436.44757145852	1425.96254601031	1413.39590660201	1270.95528805236	1361.70370369925	1365.36831437312
ENSG00000232273	45.3372707380841	55.0415342093225	31.1545561586665	43.5039420816703	41.4411949514583	70.1301562623274	33.8732264601803	37.3753516338237
ENSG00000163879	77.4511708442269	83.306105830326	111.266271995238	65.2559131225055	60.2781017475756	87.35510692325	137.751120938067	89.9344398688884
ENSG00000134697	3216.11264298284	2874.80445566259	2846.19123763818	2966.7271614028	3525.01315844677	3018.05742651735	2535.97555431883	2840.5267241706
ENSG00000116922	768.844549600009	710.333313106798	769.962602207044	855.577527606183	784.871116504891	738.212171182394	838.926908663799	871.312884963516
ENSG00000134690	2536.99810838529	2397.2819561709	1138.25396251128	2019.30797829086	1817.13360893212	2453.32511556282	1235.24365824791	1593.12436339174
ENSG00000185090	77.4511708442269	57.2729477583491	63.4217750372854	64.0474702869036	65.9291737864108	60.2873273132289	76.779313309742	79.4226222218755
ENSG00000196449	1155.15587734743	1016.78077383978	1009.1850869968	1021.13419608365	1238.21267339812	1190.98230284093	920.222652168231	1150.46004247864
ENSG00000197982	1429.06855472336	1210.16994808875	1862.59739320028	1481.550916448	1636.2993036894	1600.69005784716	1573.97592284971	2108.20342809537
ENSG00000188786	1920.2223210526	1706.287560489	1928.24449367747	2089.39766275578	2021.8279961166	1768.01814998183	1868.67299305328	1805.69667580911
ENSG00000235673	27.3912677375925	17.1075038758705	14.4646153593809	20.5435282052332	18.2090099029135	13.5338898050106	14.6783981327448	14.0157568626839
ENSG00000204084	2279.14238106243	2493.23273877904	2021.70816215347	2184.86464676833	2370.31077184477	2503.76961392695	2135.14237454003	2269.38463201624
ENSG00000252448	11.334317684521	20.0827219412393	10.0139644795714	10.8759855204176	11.3021440776704	6.15176809318662	12.4201830353994	23.3595947711398
ENSG00000183431	5686.99389820842	5194.7307421339	4873.4627133914	5651.88714211034	5680.5831928158	5711.30149771446	4685.79632699161	5231.38124899677
ENSG00000212541	54.7825354751849	87.7689329283792	52.2951478377616	76.1318986429231	60.2781017475756	77.5122779741514	71.1337755663786	31.5354529410388
ENSG00000183386	1561.30226104277	1268.18670036344	2007.24354679409	2033.80929231809	1597.99759320396	1657.28632430448	2082.07431975242	2057.98029933742
ENSG00000183520	3263.33896666834	3118.77233702283	2663.71455156599	2907.5134624583	3540.08268388366	2984.83787881415	2625.17505066397	2807.82329149101
ENSG00000116954	3620.36997373075	3108.35907379404	4626.45158956198	4670.63155960155	3882.28649067979	3091.87864363559	4570.627357027	5118.08721435674
ENSG00000228436	71.7840120019664	61.7357748564023	81.2243785565234	50.7545990952821	65.9291737864108	55.3659128386796	83.5539586017781	95.7743385616733
ENSG00000214114	885.965832340059	792.895614420781	802.229821085663	955.878282961145	793.033776116542	724.678281377384	745.210982123967	918.032074505796
ENSG00000131233	18.8905294742017	15.6198948431861	22.2532543990475	16.9181996984274	19.4648036893213	12.3035361863732	13.5492905840721	25.6955542482538
ENSG00000158315	80.2847502653572	95.2069780918011	87.9003548762377	79.757227149729	56.5107203883522	87.35510692325	59.8427000796519	44.3832300651657
ENSG00000174574	3572.19912357154	3332.98803772938	4547.45253644536	4547.37039037015	3970.81995262154	3365.01714697308	4646.27756278806	4431.31512808523
ENSG00000168653	3883.89285989587	3009.43307312053	4917.9692221895	4256.13566699008	3660.63888737881	3061.11980316966	3747.50795404461	5624.99042089047
ENSG00000127603	100343.658987538	102439.733208713	113914.409268724	86097.9267081324	102367.28629282	115210.312849199	86049.2862843447	88453.4415603981
ENSG00000206654	119.010335687471	124.215354229147	43.3938460781426	67.6727987937094	86.0218743689361	92.2765213977993	32.7441189115076	35.0393921567098
ENSG00000270040	48.1708501592143	83.306105830326	14.4646153593809	31.4195137256508	37.6738135922348	30.7588404659331	23.7112585221262	17.5196960783549
ENSG00000226438	98.2307532658488	155.455143915519	53.407810557714	88.2163269989426	95.4403277669948	143.951373380567	57.5844849823065	56.0630274507356
ENSG00000217897	157.735921109584	212.728091673868	80.111715836571	96.6754268481563	161.369501553406	130.417483575556	110.652539769922	74.7507032676475
ENSG00000255103	7096.22739698387	7056.47344653842	9808.12187638019	7622.85740697712	6359.33973436923	7832.4311362452	7781.80922545209	6981.01489735514
ENSG00000183682	89.730015002458	75.1242561505618	57.8584614375235	73.7150129717192	41.4411949514583	124.26571548237	55.3262698849611	99.2782777773443
ENSG00000237624	187.016241794597	150.248512301124	260.363076468856	213.894381901546	137.509419611657	162.406677660127	205.497573858427	306.010691501932
ENSG00000182109	136.956338687962	162.893189078941	106.815621115428	193.350853696313	85.3939774757321	132.878190812831	109.52343222125	145.997467319624
ENSG00000243970	46.2817972117941	75.1242561505618	38.9431951983331	47.1292705884762	45.8364732038856	49.2141447454929	29.3567962654896	80.5906019604325
ENSG00000090621	21732.6096335953	19391.7275455574	21732.5282461098	23350.7409123366	21339.075915535	21574.2507028055	20769.9333578339	25171.1313456417
ENSG00000228060	126.566547477151	147.273294235755	99.0269820757614	80.9656699853309	119.300409708743	119.34430100782	91.4577114424868	81.7585816989894
ENSG00000201457	59.5051678437353	55.0415342093225	37.8305324783808	47.1292705884762	49.6038545631091	84.8943996859753	42.9060868495617	40.8792908494947
ENSG00000163909	2.83357942113025	1.48760903268439	1.11266271995238	45.9208277528742	0	2.46070723727465	2.25821509734535	46.7191895422797
ENSG00000084072	2100.62687753123	1898.18912570529	2015.03218583375	2147.40291886467	2245.35929009719	2007.93710561611	2044.81377064622	2442.24563332267
ENSG00000116985	97.2862267921387	142.06666262136	160.223431673142	211.477496230342	106.742471844665	126.726422719644	168.237024752229	221.916150325828
ENSG00000198754	66.1168531597059	58.0167522746913	76.7737276767139	158.306011463856	68.4407613592265	59.0569736945915	86.9412812477961	168.189082352207
ENSG00000043514	863.297196971017	824.879208623496	867.876921562853	871.287284469009	924.26422679616	781.274547834701	789.246176522201	845.617330715262
ENSG00000202222	23.6131618427521	25.2893535556347	21.1405916790951	14.5013140272234	21.9763912621369	28.2981332286584	12.4201830353994	18.6876758169119
ENSG00000116990	36.8365324746933	27.5207671046613	77.8863903966663	36.2532850680586	27.6274633009722	41.832023033669	55.3262698849611	39.7113111109377
ENSG00000168389	122.788441582311	130.909594876227	83.4497039964282	61.6305846156996	129.346760000006	125.496069101007	71.1337755663786	71.2467640519765
ENSG00000131236	33986.89610351	28881.1855650511	31691.9722524035	35089.5546173739	27187.9354757294	33134.6533035218	30021.8406116578	32785.1912612948
ENSG00000131238	8100.25903853768	7044.57257427694	6430.07785860478	6431.3327710736	8510.51449048584	7565.4444010009	6134.44131193865	5760.47607056308
ENSG00000117000	1703.92575857299	1570.17133399838	1775.80970104399	1775.20252549927	1856.06321631077	1494.87964664435	1842.70351943381	1782.33708103797
ENSG00000259943	139.789918109092	111.570677451329	103.477632955571	143.804697436633	118.67251281554	105.81041120281	103.877894477886	164.685143136536
ENSG00000084073	4883.20186908114	4534.97613613837	5617.83407303954	5266.39387755332	6594.8010693207	3775.95525559795	5641.02131316869	4952.23409148165
ENSG00000231296	46.2817972117941	63.9671884054289	17.802603519238	18.1266425340293	47.0922669902935	27.0677796100211	32.7441189115076	24.5275745096968
ENSG00000049089	40.6146383695336	55.7853387256647	67.8724259170949	67.6727987937094	55.8828234951482	83.664046067338	118.556292610631	108.6221156858
ENSG00000084070	1110.76313308306	952.069780918011	943.537986519614	998.173782207214	1194.88778776705	1064.25588012128	951.837663531066	864.305006532174
ENSG00000187801	120.899388634891	124.215354229147	161.336094393094	132.928711916215	146.927873009716	131.647837194194	118.556292610631	147.165447058181
ENSG00000260920	90.6745414761681	64.7109929217711	75.6610649567615	95.4669840125544	98.5798122330143	61.5176809318662	88.0703887964688	77.0866627447615
ENSG00000187815	173.792871162656	187.438738118233	226.983194870285	211.477496230342	197.159624466029	177.170921083775	225.821509734535	175.196960783549
ENSG00000238287	32.1139001061429	43.1406619478474	26.703905278857	19.3350853696313	26.3716695145643	23.3767187541091	23.7112585221262	22.1916150325828
ENSG00000164002	522.323139961677	486.448153687796	506.261537578331	528.089519158054	464.015804077692	490.911093836292	483.258030831906	564.134213723027
ENSG00000238186	20.7795824216219	16.3636993595283	14.4646153593809	14.5013140272234	18.2090099029135	24.6070723727465	20.3239358761082	11.6797973855699
ENSG00000117010	156.791394635874	140.579053588675	140.195502713999	129.303383409409	131.230450679618	130.417483575556	134.363798292049	128.477771241269
ENSG00000117016	55.727061948895	42.3968574315052	74.5484022368092	43.5039420816703	37.6738135922348	41.832023033669	59.8427000796519	36.2073718952668
ENSG00000237899	27.3912677375925	37.1902258171098	16.6899407992856	14.5013140272234	24.4879788349526	30.7588404659331	33.8732264601803	32.7034326795958
ENSG00000272145	196.461506531698	231.323204582423	146.871479033714	145.013140272234	174.555336310688	230.07612668518	137.751120938067	218.412211110158
ENSG00000066136	2763.68446207571	2740.91964272099	2391.11218517765	2688.78530921435	2519.1223355341	2879.02746761134	2406.12818622147	2411.87816012019
ENSG00000207962	12.2788441582311	11.1570677451329	7.78863903966663	12.0844283560195	5.65107203883522	15.9945970422852	12.4201830353994	7.00787843134195
ENSG00000117013	18.8905294742017	17.1075038758705	5.56331359976188	12.0844283560195	12.5579378640783	23.3767187541091	9.03286038938141	14.0157568626839
ENSG00000179862	629.054631490916	399.423025275759	834.497039964282	698.479958977929	502.31751456313	615.176809318662	707.950433017768	1116.58863006048
ENSG00000171793	5252.51172030178	5119.60648598334	4259.27289197769	4166.71089715554	5846.97586951484	5285.59914566594	4053.49609973491	4187.20736272682
ENSG00000171790	442.03838969632	507.274680145378	440.614437101141	410.870564104664	362.296507378658	551.198421149521	372.605491061983	329.370286273072
ENSG00000010803	2162.96562479609	2077.44601414375	2099.59455255013	1836.83311011497	2386.00819417487	2065.76372569207	2187.08132177897	1590.78840391462
ENSG00000215893	33.058426579853	31.2397896863722	8.901301759619	13.2928711916215	20.0927005825252	43.0623766523063	18.0657207787628	12.8477771241269
ENSG00000127124	476.985869223593	432.150423994816	801.11715836571	615.097403321394	512.991761747597	607.794687606838	751.985627416003	586.32582875561
ENSG00000198815	5203.39634366886	4906.87839430947	4686.53537643941	5075.45990952821	5569.44544271871	5014.92134956573	5048.23985011554	4559.7928993265
ENSG00000227527	20.7795824216219	25.2893535556347	25.5912425589046	30.2110708900488	21.348494368933	28.2981332286584	19.1948283274355	59.5669666664066
ENSG00000066185	14.1678971056513	11.1570677451329	12.2392899194761	14.5013140272234	11.3021440776704	14.7642434236479	12.4201830353994	10.5118176470129
ENSG00000127125	1376.17507219559	1168.51689517359	1539.92520441409	1295.45071976529	1410.88431902919	1214.35902159504	1544.61912658422	1401.57568626839
ENSG00000186409	75.5621178968068	101.157414222539	78.9990531166187	107.551412368574	60.9059986407795	77.5122779741514	106.136109575232	105.118176470129
ENSG00000171960	927.524997183303	782.482351191991	604.17585693414	750.443000908813	745.313612233045	797.269144876986	592.781463053155	745.171073199361
ENSG00000234917	19.8350559479118	16.3636993595283	7.78863903966663	9.66754268481563	16.9532161165056	18.4553042795599	11.2910754867268	19.8556555554689
ENSG00000065978	37898.1802311434	30684.1677126646	29418.8023155408	36423.6755078785	38432.9409361183	37282.1753519482	26622.0977826044	30761.0823743755
ENSG00000117385	5703.05084826149	5443.16145059219	11285.7379684769	7749.74390471533	7215.16319980616	6305.56229551628	10133.7402493373	9508.52305159247
ENSG00000164008	480.763975118433	423.968574315052	577.471951655283	466.458934542354	507.968586601965	426.932705667151	521.647687486777	483.543611762595
ENSG00000228452	68.0059061071261	78.8432787322728	91.2383430360948	79.757227149729	71.5802458252461	65.2087417877782	84.6830661504507	74.7507032676475
ENSG00000177868	425.981439643248	365.951822040361	502.923549418474	503.920662446015	429.481474951476	355.572195786187	561.16645169032	548.950477121786
ENSG00000164010	1188.21430392729	1161.82265452651	1351.88520474214	1081.55633786375	1108.23801650491	1194.67336369684	1442.99944720368	1218.20286731494
ENSG00000228192	98.2307532658488	119.752527131094	71.210414076952	58.0052561088938	84.1381836893243	103.349703965535	81.2957435044327	70.0787843134195
ENSG00000164011	328.695212851109	279.670498144666	458.417040620379	372.200393365402	329.01797203885	318.661587227067	441.481051531017	469.527854899911
ENSG00000117394	2328.25775769536	2422.57130972653	2305.43715574132	2306.91737316413	3285.15654524287	2688.32265672255	1997.39125360196	2110.53938757248
ENSG00000227533	48.1708501592143	37.1902258171098	63.4217750372854	64.0474702869036	36.4180198058269	49.2141447454929	74.5210982123967	63.0709058820776
ENSG00000186973	14.1678971056513	8.92565419610636	5.56331359976188	7.25065701361172	11.3021440776704	15.9945970422852	6.77464529203606	10.5118176470129
ENSG00000117395	4303.26261422314	4130.34647924822	3787.50389871789	4744.34657257327	4909.52580796139	4740.55249260961	3137.78987776137	5493.00871043353
ENSG00000243710	38.7255854221135	47.6034890459006	156.885443513285	141.387811765429	59.0223079611678	34.4499013218451	182.915422884974	137.821609149725
ENSG00000066056	51767.6069711023	54107.3157367967	76339.7892159325	63463.7923973078	62007.3297914592	66063.8375527311	79651.7629135653	79295.3124303727
ENSG00000117400	26.4467412638824	42.3968574315052	18.9152662391904	42.2954992460684	17.5811130097096	46.7534375082183	20.3239358761082	35.0393921567098
ENSG00000234694	30.2248471587227	20.8265264575815	12.2392899194761	22.9604138764371	13.8137316504861	20.9160115168345	13.5492905840721	25.6955542482538
ENSG00000117399	6600.35099828607	6230.85043339858	2436.7313566957	4128.04072641627	3680.73158796134	6696.81474624295	2566.46145813299	4181.36746403403
ENSG00000066322	7011.22001434996	6550.68637542572	7726.32992734929	7784.78874694779	8142.56691106834	7462.09469703537	7605.66844785915	8097.60352741563
ENSG00000159479	1923.05590047373	1750.17202695319	2336.59171189999	2190.90686094634	2257.91722796127	2100.21362701391	2150.94988022145	2349.97523397667
ENSG00000229431	72.7285384756765	83.306105830326	67.8724259170949	66.4643559581075	86.0218743689361	100.888996728261	91.4577114424868	66.5748450977486
ENSG00000198198	6924.32357876863	7539.94638216084	9828.14980533933	7785.99718978339	7206.37264330131	7912.40412145663	10243.2636815585	8166.51433199049
ENSG00000229372	128.455600424571	139.835249072333	247.011123829427	205.435282052332	161.99739844661	136.569251668743	318.408328725695	163.517163397979
ENSG00000178922	5919.3474107411	5684.15411388706	7255.67359680944	4921.98766940676	7307.46404310714	6027.50237770425	7535.66377984144	5772.15586794865
ENSG00000229348	32.1139001061429	29.0083761373457	37.8305324783808	39.8786135748645	33.2785353398074	24.6070723727465	29.3567962654896	38.5433313723807
ENSG00000142949	35102.3818689616	33397.566588281	56517.7028599809	36362.0449232628	42047.7433502932	36932.7549242552	51631.8299857042	35431.8333488649
ENSG00000066135	5044.71589608556	5252.74749440859	6262.06578789197	6086.92656292704	5186.42833786432	5449.23617694471	6335.42245560239	7028.90206663598
ENSG00000236200	241.798777269782	289.339956857114	215.856567670761	213.894381901546	239.228716310691	250.992138202014	250.661875805334	252.28362352831
ENSG00000126091	1183.49167155874	1247.36017390586	1485.40473113642	1160.10512217788	1183.58564368938	1216.81972883231	1271.37509980543	1221.70680653061
ENSG00000229444	50.0599031066345	69.1738200198243	50.0698223978569	37.4617279036606	55.2549266019443	59.0569736945915	38.389656654871	21.0236352940259
ENSG00000233674	40.6146383695336	29.7521806536879	17.802603519238	10.8759855204176	21.348494368933	36.9106085591197	6.77464529203606	21.0236352940259
ENSG00000224751	64.2278002122857	83.306105830326	67.8724259170949	47.1292705884762	59.6502048543717	82.4336924487007	35.002334008853	33.8714124181528
ENSG00000117407	16.0569500530714	19.3389174248971	12.2392899194761	22.9604138764371	11.3021440776704	25.8374259913838	22.5821509734535	19.8556555554689
ENSG00000237950	21.7241088953319	19.3389174248971	11.1266271995238	31.4195137256508	12.5579378640783	20.9160115168345	6.77464529203606	14.0157568626839
ENSG00000117408	2210.1919484816	2144.38842061455	2569.13822037004	2451.93051343636	2421.79831708749	2506.23032116423	2609.36754498256	2789.1356156741
ENSG00000132768	1889.99747389388	1703.31234242363	1503.20733465566	1581.85167180296	2087.12927300981	2041.15665331932	1403.48068300014	1907.31091306357
ENSG00000117410	3410.68509656712	3130.6732092843	3410.31123665403	3160.07801509911	3255.64539126229	4083.54366025728	3470.87660461981	4351.89250586335
ENSG00000117411	4379.76925859366	4022.4948243786	5157.19170697926	3937.10675839117	4821.62024291285	4955.86437587114	4360.61335297388	4579.64855488197
ENSG00000159214	167.181185846685	178.513083922127	213.631242230856	207.852167723536	177.694820776707	161.176324041489	219.046864442499	221.916150325828
ENSG00000196517	82.1738032127774	87.7689329283792	112.37893471519	160.72289713506	204.694387184476	99.6586431096232	130.97647564603	110.958075162914
ENSG00000178028	2053.40055384572	2288.68649678494	2269.83194870285	2195.74063228875	2186.33698213602	2393.03778824959	2420.80658435422	2502.98057972763
ENSG00000117419	1918.33326810518	1685.46103403142	2025.04615031332	1767.95186848566	1979.75890427194	1945.18907106561	1892.38425157541	2026.44484639638
ENSG00000233602	34.002953053563	55.0415342093225	57.8584614375235	27.7941852188449	30.7669477669917	65.2087417877782	35.002334008853	36.2073718952668
ENSG00000187147	3244.44843719414	3138.85505896407	3503.77490513003	3470.64782384881	3293.94710174773	3636.92529669193	3300.38136477023	3425.68457318766
ENSG00000126106	636.610843280597	568.266650485438	499.585561258617	482.16869140518	653.640665825273	652.087417877781	501.323751610668	515.079064703633
ENSG00000198520	36.8365324746933	37.1902258171098	12.2392899194761	26.585742383243	26.3716695145643	35.6802549404824	32.7441189115076	14.0157568626839
ENSG00000200169	26.4467412638824	16.3636993595283	10.0139644795714	6.04221417800977	32.6506384466035	20.9160115168345	3.38732264601803	7.00787843134195
ENSG00000142945	2530.38642306932	2438.93500908606	1355.22319290199	2061.60347753693	1809.59884621368	2615.73179322295	1527.68251335413	1913.15081175635
ENSG00000225721	72.7285384756765	78.0994742159306	67.8724259170949	76.1318986429231	54.6270297087404	62.7480345505035	51.9389472389431	65.4068653591916
ENSG00000142937	62527.6525596076	53345.6599120623	65854.0557431013	61072.2840256515	63452.7484396146	59608.1721157411	61072.2982001564	70425.674295771
ENSG00000200913	141.678971056513	153.223730366492	94.5763311959519	153.472240121448	116.788822135928	107.040764821447	93.7159265398322	172.861001306435
ENSG00000234093	27.3912677375925	37.1902258171098	23.3659171189999	15.7097568628254	32.6506384466035	38.140962177757	35.002334008853	30.3674732024818
ENSG00000142959	16.0569500530714	28.2645716210035	25.5912425589046	31.4195137256508	14.44162854369	25.8374259913838	20.3239358761082	42.0472705880517
ENSG00000173846	4498.77959428113	4329.68608962792	4790.01300939498	5197.512635924	3518.10629262152	5862.63499280685	4563.85271173496	4898.50702350802
ENSG00000188396	466.596078012782	527.357402086617	574.133963495426	563.134361390511	307.669477669917	743.133585656944	519.389472389431	522.086943134975
ENSG00000222009	3366.29235230274	3771.08889785494	4321.58200429503	4373.35462204347	3793.75302873804	4039.25092998633	5251.47920887662	3981.64292874079
ENSG00000117425	179.460030004916	187.438738118233	168.012070712809	181.266425340293	120.556203495151	223.924358591993	165.978809654883	207.900393463145
ENSG00000226499	12.2788441582311	17.8513083922127	13.3519526394285	6.04221417800977	8.16265961165087	17.2249506609225	5.64553774336338	14.0157568626839
ENSG00000070785	2064.73487153024	1998.60273541148	1589.99502681194	1676.11021297991	1703.48427126222	2666.17629158708	1610.10736440724	1887.4552575081
ENSG00000229815	21.7241088953319	21.5703309739237	14.4646153593809	24.1688567120391	11.9300409708743	24.6070723727465	10.1619679380541	16.3517163397979
ENSG00000126107	7035.77770266642	6770.85251226301	7660.6828268721	7000.50934664212	6532.01138000031	8972.968940722	8032.47110125742	8252.94483264371
ENSG00000126088	10963.118780353	9732.68209633764	9717.99619606405	9760.59278315698	11150.1930295151	12580.3657505666	8917.6914194168	10865.7155077957
ENSG00000162415	1447.01455772385	1469.01391977584	2300.98650486151	1667.6511131307	2773.42057728168	1120.8521465786	2839.70548491178	1944.68626469739
ENSG00000234315	11.334317684521	13.3884812941595	8.901301759619	12.0844283560195	20.0927005825252	7.38212171182394	16.9366132300901	12.8477771241269
ENSG00000186603	277.690783270765	272.232452981244	113.491597435142	176.432653997885	281.297808155353	321.122294464341	93.7159265398322	181.036859476334
ENSG00000132781	736.730649493866	815.209749911047	643.119052132473	717.815044347561	738.406746407802	894.467080749334	711.337755663786	823.425715682679
ENSG00000132773	1080.53828592434	1048.7643680425	797.779170205853	925.667212071097	1095.68007864083	1195.90371731548	824.248510531054	914.528135290125
ENSG00000070759	493.987345750374	528.101206602959	505.148874858378	623.556503170608	396.202939611669	474.916496794007	628.912904610681	828.097634636907
ENSG00000236624	126.566547477151	141.322858105017	153.547455353428	175.224211162283	91.0450495145674	126.726422719644	160.33327191152	160.013224182308
ENSG00000132763	724.451805335635	842.730517015709	676.498933731044	598.179203622967	749.708890485472	676.694490250528	619.880044221299	719.475518951107
ENSG00000117450	27536.7248145438	22873.4764865552	28715.5994765309	29009.8787114605	30295.3972001956	25148.4279649469	26229.1683556663	33656.5041462583
ENSG00000117448	5444.25059446493	5098.03615500941	7059.84495809782	6073.63369173542	6160.29641922359	5690.38548619762	6771.25796939004	7887.36717447537
ENSG00000132780	5648.26831278631	4905.39078527679	4782.22437035531	5423.49144618157	4598.71684582546	5564.88941709662	5444.55659969965	5267.58862089203
ENSG00000159588	235.187091953811	255.868753621716	228.095857590237	327.48800844813	174.555336310688	297.745575710232	200.981143663736	408.792908494947
ENSG00000159592	8533.79668997061	8304.57742496062	8723.27572442662	9603.49521452873	9866.77177980629	8168.31767413319	9539.82967873544	8465.51714506108
ENSG00000225447	88.7854885287479	79.587083248615	81.2243785565234	61.6305846156996	60.2781017475756	66.4390954064155	72.2628831150513	70.0787843134195
ENSG00000234329	173.792871162656	188.926347150918	194.715975991666	207.852167723536	115.53302834952	171.019152990588	206.6266814071	191.548677123347
ENSG00000159596	1699.20312620444	1406.53434040309	1355.22319290199	1650.73291343227	1908.8065553399	1577.31333909305	1455.41963023908	1444.790936595
ENSG00000197429	819.848979180353	708.101899557771	990.269820757614	687.603973457512	775.452663106832	610.255394844113	977.807137150538	814.081877774223
ENSG00000230896	128.455600424571	111.570677451329	169.124733432761	101.509198190564	133.742038252433	102.119350346898	154.687734168157	120.30191307137
ENSG00000086015	4612.12277112634	4665.14192649826	5209.48685481702	5164.88467936275	5172.61460621383	5064.13549431122	4996.30090287659	5383.21861500918
ENSG00000232467	18.8905294742017	25.2893535556347	21.1405916790951	15.7097568628254	15.0695254368939	17.2249506609225	6.77464529203606	9.34383790845594
ENSG00000117461	2886.47290365802	2710.42365755096	4208.09040685988	3545.57127965613	3048.439416505	2662.48523073117	4048.97966954022	3508.6111346252
ENSG00000226957	22.668635369042	35.7026167844254	40.0558579182855	14.5013140272234	27.6274633009722	25.8374259913838	37.2605491061983	22.1916150325828
ENSG00000233114	26.4467412638824	43.8844664641896	25.5912425589046	15.7097568628254	18.8369067961174	12.3035361863732	16.9366132300901	8.17585816989894
ENSG00000117472	44.392744264374	38.6778348497942	70.0977513569997	77.340341478525	38.3017104854387	36.9106085591197	58.7135925309792	75.9186830062045
ENSG00000085998	3886.726439317	3472.07948228537	5435.35738696735	4222.29926759323	4303.60530601962	3987.57607800357	5223.2515201598	4799.22874573068
ENSG00000171357	31.1693736324328	14.1322858105017	20.0279289591428	31.4195137256508	18.2090099029135	25.8374259913838	25.9694736194716	14.0157568626839
ENSG00000085999	1136.26534787323	1199.75668485996	557.44402269614	918.416555057485	848.288702718486	1254.96069101007	519.389472389431	822.257735944122
ENSG00000132128	6634.35395133963	6594.57084188991	7241.20898145006	6965.46450440966	7424.25286524307	7065.92083183415	7511.95252131932	7350.09649473915
ENSG00000173660	4638.56951239023	3806.04771012302	4364.97585037317	4878.48372732509	4957.24597184489	4565.84227876311	4062.52896012429	5141.44680912788
ENSG00000117481	2462.38051696219	2459.0177310273	2245.35336886389	2344.37910106779	2790.37379339819	2533.29810077425	2163.37006325685	2235.51321959808
ENSG00000225779	12.2788441582311	29.7521806536879	6.67597631971425	25.377299547641	10.6742471844665	4.92141447454929	10.1619679380541	8.17585816989894
ENSG00000117480	119.010335687471	128.6781813272	126.843550074571	238.063238613585	123.695687961171	164.867384897401	154.687734168157	283.819076469349
ENSG00000269956	64.2278002122857	61.7357748564023	91.2383430360948	65.2559131225055	47.7201638834974	67.6694490250528	82.4248510531054	107.454135947243
ENSG00000079277	2179.96710132287	2299.09976001373	2110.72117974966	2326.25245853376	1941.4571937865	2314.29515665681	2146.43345002676	2302.08806469583
ENSG00000142961	934.136682499274	885.871178963556	1226.15431738752	1294.24227692969	750.336787378676	1086.40224525676	1344.76709046916	1433.11113920943
ENSG00000123472	2344.31470774843	2055.13187865349	2541.32165237123	2472.4740416416	2089.01296368942	2210.94545269127	2601.46379214185	2772.7838993343
ENSG00000159658	15871.8228642243	13316.3322560743	20821.2574784688	17373.7826474493	14756.8327840784	18070.2035969264	20728.156378533	18289.3947260639
ENSG00000233647	20.7795824216219	20.8265264575815	15.5772780793333	13.2928711916215	11.9300409708743	18.4553042795599	15.8075056814175	18.6876758169119
ENSG00000186118	56.6715884226051	61.7357748564023	35.605207038476	73.7150129717192	41.4411949514583	70.1301562623274	41.776979300889	88.7664601303314
ENSG00000228237	108.62054447666	109.339263902303	80.111715836571	88.2163269989426	68.4407613592265	107.040764821447	71.1337755663786	86.4305006532174
ENSG00000186377	30.2248471587227	26.0331580719769	338.249466865522	193.350853696313	30.1390508737878	40.6016694150317	275.502241876133	213.74029215593
ENSG00000225506	14.1678971056513	19.3389174248971	16.6899407992856	19.3350853696313	15.6974223300978	17.2249506609225	14.6783981327448	10.5118176470129
ENSG00000162365	22.668635369042	12.6446767778173	8.901301759619	8.45909984921368	13.1858347572822	13.5338898050106	3.38732264601803	3.50393921567098
ENSG00000162367	6022.3007963755	5979.44450687492	7375.8411705643	7143.10560124315	6383.82771320418	6589.77398142151	7985.04858421317	7625.7397130386
ENSG00000226252	656.445899228509	749.754952472934	933.524022040043	780.654071798862	659.291737864108	738.212171182394	1275.89153000012	911.024196074454
ENSG00000123473	3165.10821340249	2946.20968923144	1758.00709752475	2687.57686637875	2845.62872000013	2596.04613532475	1677.8538173276	2133.89898234362
ENSG00000162368	6890.32062571507	5572.58343643574	8399.49087292048	7436.75721029442	8145.70639553436	5043.21948279439	8882.68908540795	7889.70313395248
ENSG00000225762	56.6715884226051	52.8101206602959	34.4925443185236	55.5883704376899	52.7433390291287	60.2873273132289	41.776979300889	40.8792908494947
ENSG00000237424	191.738874163147	191.157760699944	168.012070712809	240.480124284789	131.230450679618	241.149309252915	176.140777592938	239.435846404183
ENSG00000186564	92.5635944235883	90.744150993748	107.92828383538	130.511826245011	65.3012768932069	127.956776338282	85.8121736991234	153.005345750966
ENSG00000132122	34.002953053563	37.1902258171098	87.9003548762377	50.7545990952821	30.7669477669917	22.1463651354718	92.5868189911595	77.0866627447615
ENSG00000186094	18.8905294742017	26.0331580719769	21.1405916790951	19.3350853696313	31.3948446601956	20.9160115168345	29.3567962654896	21.0236352940259
ENSG00000162373	22.668635369042	29.0083761373457	10.0139644795714	13.2928711916215	16.3253192233017	17.2249506609225	9.03286038938141	22.1916150325828
ENSG00000271782	24.5576883164622	23.8017445229503	8.901301759619	29.0026280544469	22.6042881553409	13.5338898050106	16.9366132300901	14.0157568626839
ENSG00000185104	3457.91142025262	3383.56674484065	3166.63810098446	3738.92213335245	3440.24707786424	3329.3368920326	3123.11147962862	3887.03656991767
ENSG00000225767	80.2847502653572	110.083068418645	36.7178697584284	55.5883704376899	78.4871116504891	81.2033388300634	42.9060868495617	23.3595947711398
ENSG00000230585	95.3971738447185	133.884812941595	71.210414076952	78.548784314127	87.2776681553439	130.417483575556	72.2628831150513	60.7349464049636
ENSG00000237130	47.2263236855042	64.7109929217711	16.6899407992856	32.6279565612528	33.9064322330113	62.7480345505035	15.8075056814175	11.6797973855699
ENSG00000123080	782.06792023195	869.507479604028	700.977513569997	757.693657922425	565.107203883522	874.781422851137	757.631165159366	852.625209146604
ENSG00000203356	20.7795824216219	17.8513083922127	24.4785798389523	29.0026280544469	18.2090099029135	23.3767187541091	15.8075056814175	16.3517163397979
ENSG00000123091	8850.21305866349	7180.68880076756	10174.1879112445	10020.4079928114	9230.71222699072	7047.46552755459	10457.7941158063	10865.7155077957
ENSG00000233406	103.897912108109	105.620241320592	109.040946555333	102.717641026166	72.20814271845	116.883593770546	84.6830661504507	87.5984803917744
ENSG00000236434	82.1738032127774	119.008722614751	63.4217750372854	60.4221417800977	66.5570706796148	82.4336924487007	47.4225170442524	61.9029261435206
ENSG00000085831	268.245518533664	216.447114255579	192.490650551761	264.648980996828	219.136015728166	203.008347075158	211.143111601791	232.427967972841
ENSG00000085832	9482.10126957554	8755.32296186399	10148.5966686856	10222.2179463569	10942.3591578646	8451.29900641978	10305.3645967355	9349.67780714872
ENSG00000232027	78.395697317937	101.901218738881	48.9571596779045	54.3799276020879	80.3708023301008	121.805008245095	35.002334008853	44.3832300651657
ENSG00000206595	45.3372707380841	47.6034890459006	36.7178697584284	30.2110708900488	48.3480607767013	56.5962664573169	40.6478717522164	19.8556555554689
ENSG00000238140	67.061379633416	72.149038085193	55.6331359976188	53.171484766486	50.231751456313	55.3659128386796	70.004668017706	56.0630274507356
ENSG00000227070	25.5022147901723	36.4464213007676	36.7178697584284	32.6279565612528	33.2785353398074	45.523083889581	44.0351943982344	24.5275745096968
ENSG00000117859	6306.60326496223	6240.51989211103	5692.38247527635	6244.0241315553	7093.97909941781	5707.61043685854	5804.74190772623	5337.66740520545
ENSG00000236973	22.668635369042	34.215007751741	23.3659171189999	35.0448422324567	25.7437726213604	43.0623766523063	15.8075056814175	45.5512098037227
ENSG00000232846	21.7241088953319	30.49598517003	16.6899407992856	31.4195137256508	28.88325708738	28.2981332286584	13.5492905840721	24.5275745096968
ENSG00000212624	20.7795824216219	28.2645716210035	13.3519526394285	21.7519710408352	20.7205974757291	20.9160115168345	7.90375284070874	8.17585816989894
ENSG00000078618	10517.3022847618	9780.28558538354	10925.2352472124	11115.2572018668	11941.343114952	9989.24102971643	10550.3809347975	10967.3297450502
ENSG00000266993	238.020671374941	260.331580719769	183.589348792142	233.229467271177	267.484076504867	214.081529642894	214.530434247809	161.181203920865
ENSG00000272175	24.5576883164622	29.7521806536879	12.2392899194761	20.5435282052332	28.2553601941761	25.8374259913838	13.5492905840721	19.8556555554689
ENSG00000230604	27.3912677375925	30.49598517003	21.1405916790951	18.1266425340293	15.0695254368939	31.9891940845704	24.8403660707989	12.8477771241269
ENSG00000212174	17.0014765267815	7.43804516342196	12.2392899194761	10.8759855204176	8.79055650485478	18.4553042795599	10.1619679380541	12.8477771241269
ENSG00000169213	9875.96880911264	9201.60567166931	20409.5722720864	9738.84081211615	14283.3985266026	9650.89378459117	16691.5968920282	7976.1336346057
ENSG00000117862	3141.49505155974	2492.4889342627	3519.35218320936	3069.44480242896	3131.94970330112	2516.07315011333	3138.91898531004	3343.92599148867
ENSG00000198841	701.783169966593	708.101899557771	702.090176289949	574.010346910928	801.824332621397	740.672878419669	644.720410292098	727.651377121006
ENSG00000223390	11.334317684521	14.8760903268439	13.3519526394285	13.2928711916215	11.3021440776704	7.38212171182394	12.4201830353994	10.5118176470129
ENSG00000228369	24.5576883164622	30.49598517003	26.703905278857	18.1266425340293	20.7205974757291	20.9160115168345	20.3239358761082	26.8635339868108
ENSG00000134717	2636.17338812485	2360.83553487013	2382.21088341804	2538.93839759971	3072.29949844675	2102.67433425119	2659.04827712415	2160.76251633044
ENSG00000157077	2741.96035318038	2548.27427298836	3375.81869233551	2871.26017739024	2760.2347425244	2603.42825703658	3226.98937410651	2874.39813658876
ENSG00000241745	12.2788441582311	23.8017445229503	12.2392899194761	15.7097568628254	16.9532161165056	23.3767187541091	16.9366132300901	11.6797973855699
ENSG00000228407	19.8350559479118	30.49598517003	15.5772780793333	24.1688567120391	21.9763912621369	22.1463651354718	15.8075056814175	14.0157568626839
ENSG00000223429	32.1139001061429	35.7026167844254	26.703905278857	32.6279565612528	25.7437726213604	30.7588404659331	18.0657207787628	18.6876758169119
ENSG00000224255	29.2803206850126	18.5951129085549	15.5772780793333	25.377299547641	15.0695254368939	34.4499013218451	7.90375284070874	9.34383790845594
ENSG00000237663	15.1124235793614	25.2893535556347	7.78863903966663	12.0844283560195	23.8600819417487	17.2249506609225	9.03286038938141	16.3517163397979
ENSG00000213735	22.668635369042	26.0331580719769	16.6899407992856	14.5013140272234	13.8137316504861	9.84282894909859	9.03286038938141	5.83989869278496
ENSG00000154222	4486.5007501229	4712.74541554416	5489.87786024502	5468.20383109884	4895.0841794177	4958.32508310841	5655.69971130144	6684.34804376167
ENSG00000272100	31.1693736324328	24.5455490392925	25.5912425589046	55.5883704376899	28.2553601941761	45.523083889581	40.6478717522164	49.0551490193937
ENSG00000224680	15.1124235793614	14.1322858105017	16.6899407992856	19.3350853696313	8.79055650485478	11.0731825677359	7.90375284070874	16.3517163397979
ENSG00000085840	1095.6507095037	1047.27675900981	477.332306859569	781.862514634464	838.242352427224	1067.9469409772	405.349609973491	658.740572546144
ENSG00000134748	2661.67560291502	2525.21633298176	2620.32070548784	2598.1520965442	2817.37335980596	2495.15713859649	2749.37688101797	2827.67894704648
ENSG00000134744	3141.49505155974	3152.24354025823	3263.43975762032	3172.16244345513	3513.08311747589	2732.6153869935	3512.6535839207	2981.852272536
ENSG00000239063	12.2788441582311	10.4132632287907	16.6899407992856	6.04221417800977	15.0695254368939	17.2249506609225	29.3567962654896	16.3517163397979
ENSG00000116157	387.255854221135	337.687250419357	694.301537250282	309.3613659141	470.294773009731	342.038305981176	680.851851849624	334.0422052273
ENSG00000162377	1208.99388634891	1091.161225474	1003.62177339704	876.121055811417	1395.8147935923	1130.6949755277	869.412812477961	756.850870584931
ENSG00000162378	4925.70556039809	4419.68643610533	5347.45703209112	4966.70005432403	5921.0677029129	4159.82558461279	5158.89238988546	4496.72199344442
ENSG00000228929	25.5022147901723	20.8265264575815	15.5772780793333	25.377299547641	18.8369067961174	20.9160115168345	19.1948283274355	23.3595947711398
ENSG00000206627	31.1693736324328	46.8596845295584	26.703905278857	29.0026280544469	38.9296073786426	28.2981332286584	27.0985811681442	23.3595947711398
ENSG00000203995	90.6745414761681	94.4631735754589	112.37893471519	56.7968132732918	55.8828234951482	70.1301562623274	103.877894477886	71.2467640519765
ENSG00000121310	565.771357752341	733.391253113406	1158.28189147042	605.429860636579	627.268996310709	639.783881691408	1273.63331490278	573.478051631483
ENSG00000230953	30.2248471587227	33.4712032353988	33.3798815985713	25.377299547641	37.6738135922348	28.2981332286584	42.9060868495617	18.6876758169119
ENSG00000116171	2822.24510344573	2460.50534005999	3808.64449039698	3131.07538704466	3047.81151961179	2433.63945766463	3962.03838829242	3117.33792220861
ENSG00000174348	0	0	361.615383984522	56.7968132732918	0	1.23035361863732	324.053866469058	59.5669666664066
ENSG00000157184	906.745414761681	831.573449270576	1028.100353236	827.783342387338	1015.93717320393	837.870814292017	1026.35876174346	846.785310453819
ENSG00000162384	1556.57962867422	1332.89769328522	1893.75194935894	1824.74868175895	1458.60448291269	1483.80646407661	1938.67766107099	2174.77827319312
ENSG00000162385	1190.10335687471	977.359134473646	837.835028124139	949.836068783136	1159.72556174763	1198.36442455275	812.957435044327	1002.1266156819
ENSG00000226754	24.5576883164622	34.9588122680832	12.2392899194761	16.9181996984274	30.7669477669917	29.5284868472958	20.3239358761082	14.0157568626839
ENSG00000270172	624.331999122366	654.547974381133	457.304377900426	502.712219610413	758.499446990327	540.125238581785	403.091394876146	365.577658168338
ENSG00000157193	4201.25375506246	4746.21661877955	3850.92567375517	3831.9722316938	5547.46905145657	4669.19198272864	3475.3930348145	3804.11000848012
ENSG00000234578	17.9460030004916	31.2397896863722	10.0139644795714	6.04221417800977	26.3716695145643	30.7588404659331	16.9366132300901	7.00787843134195
ENSG00000228838	72.7285384756765	89.2565419610636	36.7178697584284	37.4617279036606	67.8128644660226	108.271118440084	40.6478717522164	28.0315137253678
ENSG00000225030	37.7810589484034	46.8596845295584	16.6899407992856	19.3350853696313	26.9995664077683	45.523083889581	12.4201830353994	15.1837366012409
ENSG00000232762	166.236659372975	219.422332320948	151.322129913523	101.509198190564	136.253625825249	232.536833922454	95.9741416371775	86.4305006532174
ENSG00000225675	25.5022147901723	27.5207671046613	24.4785798389523	21.7519710408352	27.6274633009722	18.4553042795599	23.7112585221262	12.8477771241269
ENSG00000174332	0.944526473710084	1.48760903268439	175.800709752475	87.0078841633407	2.51158757281565	0	110.652539769922	63.0709058820776
ENSG00000058804	3398.40625240888	3260.09519512785	1884.85064759932	2604.19431072221	3052.20679786422	2856.88110247587	1911.57907990284	2052.14040064464
ENSG00000264454	20.7795824216219	21.5703309739237	12.2392899194761	1.20844283560195	11.9300409708743	13.5338898050106	4.51643019469071	2.33595947711398
ENSG00000058799	739.564228914996	620.332966629392	871.21490972271	775.820300456454	794.917466796154	680.38555110644	834.410478469108	822.257735944122
ENSG00000211452	71.7840120019664	82.5623013139838	77.8863903966663	88.2163269989426	51.4875452427209	68.8998026436901	72.2628831150513	61.9029261435206
ENSG00000081870	1018.19953865947	877.689329283792	838.947690844091	886.997041331834	1036.65777067966	729.599695851933	866.025489831943	888.832581041871
ENSG00000116212	2213.97005437644	1880.33781731307	2565.80023221018	2352.838200917	2504.68070699041	2238.01323230129	2363.22209937191	2889.58187319
ENSG00000219102	6.61168531597059	14.8760903268439	15.5772780793333	16.9181996984274	10.0463502912626	22.1463651354718	9.03286038938141	15.1837366012409
ENSG00000272091	128.455600424571	117.521113582067	152.434792633475	130.511826245011	129.97465689321	111.962179295996	149.042196424793	128.477771241269
ENSG00000116209	6074.24975242955	5371.012412507	8707.69844634729	6838.57800667146	6836.5413732042	5028.45523937074	9273.36029724869	8376.75068493075
ENSG00000203276	49.1153766329244	58.0167522746913	46.7318342379998	41.0870564104664	42.0690918446622	45.523083889581	66.6173453716879	50.2231287579507
ENSG00000116205	617.720313806395	513.968920792458	470.656330539855	483.377134240782	600.269429902941	563.501957335894	528.422332778813	527.92684182776
ENSG00000237611	41.5591648432437	23.0579400066081	42.2811833581903	32.6279565612528	35.790122912623	34.4499013218451	33.8732264601803	32.7034326795958
ENSG00000212670	37.7810589484034	52.0663161439537	63.4217750372854	62.8390274513016	36.4180198058269	50.4444983641303	64.3591302743426	53.7270679736216
ENSG00000248835	174.737397636366	210.496678124842	161.336094393094	184.891753847099	170.16005805826	153.794202329665	180.657207787628	212.572312417373
ENSG00000215883	340.974057009341	391.984980112337	383.86863838357	303.31915173609	359.157022912638	370.336439209834	324.053866469058	310.68261045616
ENSG00000116221	4297.59545538088	3946.62676371169	4629.78957772183	4755.22255809369	4558.53144466041	4548.61732810219	4269.15564153139	5724.26869866782
ENSG00000157216	1717.14912920493	1678.022988868	2298.76117942161	1900.88058040187	1971.59624466029	1692.96657924496	2313.54136723031	1598.96426208452
ENSG00000198711	29.2803206850126	43.8844664641896	43.3938460781426	33.8363993968547	25.7437726213604	34.4499013218451	45.1643019469071	44.3832300651657
ENSG00000225632	16.0569500530714	26.7769625883191	23.3659171189999	16.9181996984274	14.44162854369	20.9160115168345	14.6783981327448	18.6876758169119
ENSG00000162390	672.50284928158	776.531915061253	383.86863838357	538.965504678471	475.317948155362	783.735255071975	387.283889194728	476.535733331253
ENSG00000162391	51.9489560540546	58.0167522746913	33.3798815985713	44.7123849172723	28.88325708738	63.9783881691408	33.8732264601803	43.2152503266087
ENSG00000243725	157.735921109584	142.810467137702	120.167573754857	158.306011463856	167.020573592241	194.395871744697	132.105583194703	122.637872548484
ENSG00000162396	246.521409638332	204.546241994104	299.306271667189	254.981438312012	239.856613203895	223.924358591993	255.178306000025	274.475238560893
ENSG00000116133	27749.2432711286	26164.0676668531	35144.5646724157	38452.6510288542	34699.4660091278	29943.1160167765	31409.5137889765	35563.8150593219
ENSG00000242396	22.668635369042	26.0331580719769	32.2672188786189	21.7519710408352	17.5811130097096	20.9160115168345	16.9366132300901	47.8871692808367
ENSG00000169174	114.28770331892	94.4631735754589	535.190768297093	256.189881147614	183.973789708746	91.0461677791619	416.640685460218	360.905739214111
ENSG00000162402	11749.9093329535	11424.0935664998	10894.0806910537	10530.3708694354	13103.5802642725	11715.4271566646	10374.2401572046	10477.9462345948
ENSG00000260971	17.9460030004916	16.3636993595283	6.67597631971425	12.0844283560195	16.9532161165056	24.6070723727465	7.90375284070874	7.00787843134195
ENSG00000223956	25.5022147901723	36.4464213007676	18.9152662391904	30.2110708900488	23.8600819417487	40.6016694150317	13.5492905840721	22.1916150325828
ENSG00000162407	3076.32272487375	3042.16047183958	4656.49348300069	4814.43625703818	3478.54878834968	3591.40221280235	4504.01001165531	5227.8773097811
ENSG00000236776	57.6161148963152	67.6862109871399	35.605207038476	44.7123849172723	40.1854011650504	50.4444983641303	39.5187642035437	29.1994934639248
ENSG00000162409	867.075302865858	805.540291198599	643.119052132473	607.846746307783	1296.60708446608	622.558931030486	738.43633683193	541.942598690444
ENSG00000162600	424.092386695828	330.993009772277	476.219644139617	480.960248569578	399.970320970892	279.290271430672	575.844849823065	484.711591501152
ENSG00000184292	6099.75196721973	5204.40020084635	9532.181521832	4932.86365492718	19728.5203844669	5792.50483654452	10316.6556722222	6350.30583853437
ENSG00000185839	108.62054447666	174.050256824074	66.7597631971425	73.7150129717192	144.4162854369	169.788799371951	54.1971623362885	33.8714124181528
ENSG00000162601	5257.23435267033	5481.09548092565	5031.46081962464	5430.74210319518	5218.45107941772	4399.74454024707	5673.7654320802	4493.21805422875
ENSG00000222168	32.1139001061429	63.2233838890867	26.703905278857	6.04221417800977	61.5338955339835	56.5962664573169	18.0657207787628	8.17585816989894
ENSG00000264081	52.8934825277647	68.4300155034821	50.0698223978569	19.3350853696313	99.8356060194221	59.0569736945915	45.1643019469071	21.0236352940259
ENSG00000177606	19084.1574013123	16513.2040673131	17564.4936971682	29440.0843609348	19736.6830440786	18692.7625279569	15502.6466432758	15626.400922154
ENSG00000234807	9.44526473710084	12.6446767778173	13.3519526394285	10.8759855204176	13.1858347572822	7.38212171182394	21.4530434247809	5.83989869278496
ENSG00000232453	18.8905294742017	11.9008722614751	84.5623667163805	35.0448422324567	20.0927005825252	25.8374259913838	54.1971623362885	26.8635339868108
ENSG00000230812	32.1139001061429	29.7521806536879	54.5204732776664	51.963041930884	37.0459166990309	31.9891940845704	32.7441189115076	31.5354529410388
ENSG00000172456	519.489560540546	419.505747216999	501.810886698521	436.247863652305	416.295640194194	466.304021463546	508.098396902704	461.351996730012
ENSG00000226476	10.3897912108109	27.5207671046613	14.4646153593809	26.585742383243	22.6042881553409	15.9945970422852	20.3239358761082	18.6876758169119
ENSG00000231252	54.7825354751849	57.2729477583491	62.309112317333	73.7150129717192	98.5798122330143	56.5962664573169	60.9718076283245	58.3989869278496
ENSG00000162599	7966.13627927085	8020.4440997179	8728.83903802639	7729.2003765101	10990.7072186413	6562.70620181148	9389.65837476198	6335.12210193313
ENSG00000237928	32.1139001061429	32.7273987190566	68.9850886370473	62.8390274513016	95.4403277669948	39.3713157963944	36.1314415575256	64.2388856206346
ENSG00000263380	5.66715884226051	7.43804516342196	13.3519526394285	2.41688567120391	12.5579378640783	12.3035361863732	14.6783981327448	9.34383790845594
ENSG00000270742	163.403079951845	185.951129085549	95.6889939159043	97.8838696837583	152.578945048551	125.496069101007	101.619679380541	60.7349464049636
ENSG00000237853	126.566547477151	150.992316817466	95.6889939159043	83.3825556565348	119.928306601947	99.6586431096232	86.9412812477961	57.2310071892926
ENSG00000162604	1930.61211226341	1878.85020828039	1837.00615064137	1711.15505521237	2046.31597495155	1598.22935060988	1849.47816472584	1712.25829672455
ENSG00000271200	10.3897912108109	18.5951129085549	17.802603519238	22.9604138764371	16.9532161165056	13.5338898050106	21.4530434247809	29.1994934639248
ENSG00000132849	1158.93398324227	1149.92178226504	905.707454041234	804.822928510901	1167.88822135928	1102.39684229904	854.734414345216	830.433594114021
ENSG00000162607	3659.09555915287	3381.33533129162	2461.20993653465	3009.02266064886	3533.80371495162	2791.67236068809	2502.10232785865	2874.39813658876
ENSG00000116641	2394.37461085506	2375.71162519698	3552.73206480793	3133.49227271587	2737.63045436906	2128.51176024257	3509.26626127468	3061.27489475788
ENSG00000270549	10.3897912108109	17.1075038758705	11.1266271995238	13.2928711916215	8.16265961165087	12.3035361863732	9.03286038938141	4.67191895422797
ENSG00000132855	62.3387472648656	83.306105830326	44.506508798095	80.9656699853309	82.8823899029165	34.4499013218451	67.7464529203606	59.5669666664066
ENSG00000269624	53.8380090014748	69.9176245361665	41.1685206382379	54.3799276020879	50.231751456313	50.4444983641303	41.776979300889	36.2073718952668
ENSG00000213703	13.2233706319412	10.4132632287907	17.802603519238	18.1266425340293	8.79055650485478	20.9160115168345	14.6783981327448	25.6955542482538
ENSG00000125703	528.934825277647	483.472935622428	446.177750700903	456.791391857539	538.107637475753	348.190074074363	434.70640623898	406.456949017833
ENSG00000088035	953.971738447185	859.838020891579	863.426270683043	748.026115237609	941.845339805869	623.789284649123	902.156931389469	671.58834967027
ENSG00000142856	821.738032127774	793.639418937124	371.629348464093	615.097403321394	657.408047184497	597.951858657739	385.025674097383	427.480584311859
ENSG00000203965	350.419321746441	307.935069765669	291.517632627522	259.81520965442	329.01797203885	301.436636566144	280.018672070824	202.06049477036
ENSG00000116652	24.5576883164622	24.5455490392925	18.9152662391904	10.8759855204176	21.9763912621369	14.7642434236479	9.03286038938141	10.5118176470129
ENSG00000079739	1609.47311120198	1401.3277087887	1112.66271995238	1334.12089050456	1599.88128388357	1457.96903808523	1124.59111847799	1651.52335031959
ENSG00000185483	2.83357942113025	3.71902258171098	449.51573886076	373.408836201004	6.90686582524304	2.46070723727465	351.152447637202	279.147157515121
ENSG00000158966	1779.4878764698	1721.90745533218	2606.96875284842	1522.63797285846	2168.12797223311	1729.87718780408	2653.40273938079	1395.73578757561
ENSG00000162437	1175.93545976906	1006.36751061099	828.93372636452	777.028743292056	754.104168737899	995.356077477595	876.187457769997	705.459762088423
ENSG00000162434	25778.9610469693	22127.440556664	27782.0754544909	26255.8374891237	22364.431542137	24845.7609747621	25647.6779680998	27161.3688201428
ENSG00000234784	48.1708501592143	72.149038085193	12.2392899194761	37.4617279036606	27.6274633009722	33.2195477032077	16.9366132300901	12.8477771241269
ENSG00000233877	101.064332686979	119.752527131094	46.7318342379998	62.8390274513016	56.5107203883522	70.1301562623274	44.0351943982344	33.8714124181528
ENSG00000226891	146.401603425063	197.852001347024	97.914319355809	119.635840724593	139.393110291269	136.569251668743	111.781647318595	124.973832025598
ENSG00000185031	43.4482177906639	50.5787071112694	27.8165679988094	47.1292705884762	25.7437726213604	43.0623766523063	31.6150113628349	43.2152503266087
ENSG00000272506	19.8350559479118	33.4712032353988	31.1545561586665	26.585742383243	16.9532161165056	17.2249506609225	13.5492905840721	21.0236352940259
ENSG00000265996	33.058426579853	37.1902258171098	25.5912425589046	27.7941852188449	25.1158757281565	29.5284868472958	25.9694736194716	21.0236352940259
ENSG00000231485	30.2248471587227	41.653052915163	28.9292307187618	21.7519710408352	27.6274633009722	33.2195477032077	35.002334008853	26.8635339868108
ENSG00000162433	1880.55220915678	1705.54375597266	1139.36662523123	1641.06537074745	3210.43681495161	1685.58445753313	973.290706955847	1479.83032875171
ENSG00000116675	1481.01751077741	1425.12945331165	1080.39550107376	1021.13419608365	1794.52932077678	1428.44055123793	1125.72022602666	921.536013721467
ENSG00000229294	55.727061948895	67.6862109871399	17.802603519238	44.7123849172723	46.4643700970895	63.9783881691408	28.2276887168169	21.0236352940259
ENSG00000234144	21.7241088953319	19.3389174248971	4.4506508798095	14.5013140272234	21.348494368933	19.6856578981972	6.77464529203606	5.83989869278496
ENSG00000116678	11050.0152159343	9633.75609566413	9896.02223125643	6563.05304015421	9871.79495495192	7313.22190918025	11951.6034027003	6422.7205823249
ENSG00000213625	6621.13058070769	5932.58482234536	8057.9034178951	7222.86282839288	7828.61846446639	5459.07900589381	8814.94263248759	6593.24562415422
ENSG00000237852	7.55621178968068	14.8760903268439	22.2532543990475	13.2928711916215	10.0463502912626	11.0731825677359	25.9694736194716	7.00787843134195
ENSG00000238931	28.3357942113025	27.5207671046613	5.56331359976188	12.0844283560195	21.9763912621369	20.9160115168345	18.0657207787628	8.17585816989894
ENSG00000224570	219.13014190074	272.232452981244	83.4497039964282	105.13452669737	132.486244466026	244.840370108827	102.748786929214	78.2546424833185
ENSG00000184588	16845.6296586194	15850.4742432522	13137.2087344777	10656.048924338	16340.3887487386	15543.0572642453	14984.3862784351	9145.28135290125
ENSG00000118473	8842.65684687381	9572.76412532407	7032.02839009901	8905.0152555508	8877.83417301012	8559.57012485986	8276.35833177072	7749.54556532564
ENSG00000264720	150.179709319903	144.298076170386	86.7876921562853	91.8416555057485	124.323584854375	157.485263185577	89.1994963451414	77.0866627447615
ENSG00000248458	627.165578543496	812.234531845678	357.164733104713	431.414092309898	437.644134563127	469.995082319458	379.380136354019	314.186549671831
ENSG00000221655	4.72263236855042	8.18184967976416	10.0139644795714	8.45909984921368	15.6974223300978	14.7642434236479	3.38732264601803	10.5118176470129
ENSG00000152760	20.7795824216219	22.3141354902659	131.29420095438	64.0474702869036	15.0695254368939	28.2981332286584	138.880228486739	67.7428248363055
ENSG00000152763	114.28770331892	81.8184967976416	92.3510057560472	79.757227149729	79.115008543693	97.1979358723486	100.490571831868	68.9108045748625
ENSG00000198160	4226.75596985263	3945.88295919535	4046.75431246679	4005.98800002048	5580.11968990317	3211.22294464341	4574.01467967301	3591.53769606275
ENSG00000116704	1052.20249171303	937.193690591167	1149.3805897108	1164.93889352028	992.077091262182	880.933190944324	1134.75308641604	1000.95863594334
ENSG00000081985	77.4511708442269	60.9919703400601	38.9431951983331	82.1741128209329	32.0227415533996	66.4390954064155	35.002334008853	84.0945411761034
ENSG00000142864	22704.527375043	19329.2479661847	20139.195231138	21026.905339474	22877.4233038846	20560.4393210483	19230.959768993	21146.2731665743
ENSG00000223263	41.5591648432437	47.6034890459006	27.8165679988094	27.7941852188449	42.0690918446622	40.6016694150317	30.4859038141623	31.5354529410388
ENSG00000116717	2346.20376069585	2331.82715873279	3036.45656275003	2483.35002716202	2545.49400504866	2489.00537050331	2715.50365455779	2444.58159279978
ENSG00000172380	24279.9975331914	19351.5621016749	27103.3511953199	26516.8611416137	34237.961792623	16056.1147232171	26260.7833670291	21590.105467226
ENSG00000238778	37.7810589484034	58.7605567910335	34.4925443185236	26.585742383243	55.2549266019443	40.6016694150317	32.7441189115076	22.1916150325828
ENSG00000232284	365.531745325803	438.100860125554	314.883549746522	368.575064858596	410.016671262155	390.022097108032	299.213500398259	295.498873854919
ENSG00000235055	7.55621178968068	20.8265264575815	12.2392899194761	12.0844283560195	12.5579378640783	7.38212171182394	12.4201830353994	8.17585816989894
ENSG00000162595	59.5051678437353	65.4547974381133	73.4357395168568	76.1318986429231	150.695254368939	62.7480345505035	58.7135925309792	51.3911084965076
ENSG00000116729	4934.20629866148	4354.97544318356	7794.20235326639	7226.48815689968	4301.72161534001	4960.78579034569	6997.07947912458	6981.01489735514
ENSG00000234383	122.788441582311	152.47992585015	159.11076895319	189.725525189507	70.9523489320422	163.637031278764	120.814507707976	171.693021567878
ENSG00000221203	22.668635369042	26.0331580719769	15.5772780793333	7.25065701361172	11.9300409708743	13.5338898050106	19.1948283274355	22.1916150325828
ENSG00000024526	2288.58764579953	2065.54514188228	1082.62082651366	1731.6985834176	1591.09072737872	1673.28092134676	1226.21079785853	1290.61761110548
ENSG00000233589	37.7810589484034	32.7273987190566	20.0279289591428	22.9604138764371	18.2090099029135	33.2195477032077	18.0657207787628	18.6876758169119
ENSG00000234264	24.5576883164622	30.49598517003	10.0139644795714	9.66754268481563	16.3253192233017	13.5338898050106	13.5492905840721	14.0157568626839
ENSG00000033122	179.460030004916	186.694933601891	157.998106233237	181.266425340293	245.50768524273	153.794202329665	170.495239849574	150.669386273852
ENSG00000066557	1923.05590047373	1736.03974114269	1755.78177208485	1822.33179608775	2063.89708796126	1524.40813349164	1754.63313063734	1784.67304051508
ENSG00000244389	17.9460030004916	11.1570677451329	8.901301759619	12.0844283560195	14.44162854369	14.7642434236479	10.1619679380541	14.0157568626839
ENSG00000116754	11528.8901381053	12226.658639633	10959.7277915309	11528.5446516426	13966.3105955346	9899.42521555591	13689.2999201075	10373.9960378632
ENSG00000228988	41.5591648432437	39.4216393661364	26.703905278857	25.377299547641	49.6038545631091	40.6016694150317	39.5187642035437	31.5354529410388
ENSG00000118454	2044.89981558233	1908.60238893408	2290.97254038194	2235.61924586361	2414.89145126225	1808.61981939687	2290.95921625686	2316.10382155852
ENSG00000197568	80.2847502653572	49.091098078585	125.730887354618	97.8838696837583	69.0686582524304	79.972985211426	86.9412812477961	92.2703993460024
ENSG00000116761	184.182662373466	171.818843275047	125.730887354618	164.348225641866	199.671212038844	158.715616804215	132.105583194703	162.349183659422
ENSG00000235079	65.1723266859958	72.149038085193	53.407810557714	43.5039420816703	64.0454831067991	56.5962664573169	50.8098396902704	37.3753516338237
ENSG00000132485	6245.20904417108	6021.09755979008	5716.86105511531	6322.57291586942	7035.58468834984	4816.83441696512	6671.89650510685	5510.52840651189
ENSG00000207721	25.5022147901723	48.3472935622428	25.5912425589046	31.4195137256508	59.6502048543717	19.6856578981972	47.4225170442524	22.1916150325828
ENSG00000229956	43.4482177906639	47.6034890459006	36.7178697584284	43.5039420816703	43.32488563107	34.4499013218451	33.8732264601803	35.0393921567098
ENSG00000172260	782.06792023195	753.473975054645	2255.36733334346	1479.13403077679	1264.58434291268	538.894884963148	2149.82077267278	1094.3970150279
ENSG00000233994	31.1693736324328	50.5787071112694	42.2811833581903	20.5435282052332	48.9759576699052	22.1463651354718	38.389656654871	15.1837366012409
ENSG00000162620	28.3357942113025	25.2893535556347	13.3519526394285	18.1266425340293	22.6042881553409	20.9160115168345	20.3239358761082	21.0236352940259
ENSG00000254685	683.837166966101	596.531222106442	568.570649895664	524.464190651248	686.291304271877	461.382606988996	661.657023522188	573.478051631483
ENSG00000116791	2526.60831717448	2243.31442128806	1478.72875481671	1859.79352399141	2562.44722116517	2044.84771417523	1439.61212455766	1728.61001306435
ENSG00000162623	1889.99747389388	1667.6097256392	1311.82934682385	1569.76724344694	1924.50397766999	1711.42188352452	1330.08869233641	1605.97214051586
ENSG00000137968	101.064332686979	98.9260006735121	309.32023614676	158.306011463856	125.579378640783	72.5908634996021	375.992813708001	138.989588888282
ENSG00000117054	1896.60915920985	1797.77551599909	1759.11976024471	1816.28958190974	2225.26658951467	1791.39486873594	1864.15656285859	1944.68626469739
ENSG00000181227	105.786965055529	150.992316817466	126.843550074571	151.055354450244	96.6961215534026	123.035361863732	142.267551132757	145.997467319624
ENSG00000137955	5786.16917794798	6095.4780114243	4077.90886862546	5213.22239278683	7021.14305980615	5069.05690878577	4706.12026286772	4628.70370390136
ENSG00000057468	40.6146383695336	55.7853387256647	56.7457987175711	48.3377134240782	42.0690918446622	54.1355592200422	51.9389472389431	89.9344398688884
ENSG00000184005	4954.9858810831	4362.41348834698	4882.36401515102	4993.28579670727	6262.01571592262	4744.24355346552	5050.49806521288	5192.83791762439
ENSG00000223905	76.5066443705168	97.4383916408277	38.9431951983331	47.1292705884762	48.3480607767013	94.7372286350739	23.7112585221262	28.0315137253678
ENSG00000272855	29.2803206850126	39.4216393661364	25.5912425589046	21.7519710408352	52.7433390291287	30.7588404659331	48.5516245929251	23.3595947711398
ENSG00000226415	15.1124235793614	30.49598517003	21.1405916790951	31.4195137256508	30.7669477669917	22.1463651354718	16.9366132300901	47.8871692808367
ENSG00000142892	3096.15778082166	2571.33221299497	3267.89040850013	2954.64273304678	3178.41407339821	2289.68808428406	3491.20054049592	3019.22762416982
ENSG00000226084	104.842438581819	83.306105830326	80.111715836571	119.635840724593	101.719296699034	98.4282894909859	65.4882378230152	92.2703993460024
ENSG00000228187	15.1124235793614	34.9588122680832	14.4646153593809	13.2928711916215	12.5579378640783	24.6070723727465	16.9366132300901	7.00787843134195
ENSG00000154027	7359.75028314898	6662.25705287705	7223.40637793082	5692.9741985208	8159.52012718485	6287.10699123672	7186.76954730159	5959.03262611777
ENSG00000233099	74.6175914230967	101.901218738881	70.0977513569997	38.6701707392625	65.3012768932069	52.9052056014049	42.9060868495617	25.6955542482538
ENSG00000251767	18.8905294742017	30.49598517003	15.5772780793333	19.3350853696313	36.4180198058269	28.2981332286584	20.3239358761082	9.34383790845594
ENSG00000036549	5878.73277237157	5831.42740812282	5452.04732776664	5069.4176953502	6566.54570912652	5126.88352886173	5731.34991706251	4902.0109627237
ENSG00000243437	64.2278002122857	85.5375193793526	35.605207038476	27.7941852188449	52.1154421359248	77.5122779741514	33.8732264601803	35.0393921567098
ENSG00000077254	6334.93905917354	5759.27837003763	6783.90460354963	6376.95284347151	7392.23012368967	5174.86731998858	7563.89146855826	6432.06442023336
ENSG00000180488	3063.0993542418	3127.69799121894	3485.97230161079	2993.31290378604	4292.30316194195	2588.66401361293	3782.51028805347	2804.31935227534
ENSG00000219201	41.5591648432437	39.4216393661364	32.2672188786189	41.0870564104664	29.5111539805839	29.5284868472958	36.1314415575256	32.7034326795958
ENSG00000235613	67.061379633416	72.8928426015352	71.210414076952	85.7994413277387	75.9755240776735	83.664046067338	71.1337755663786	56.0630274507356
ENSG00000232015	39.6701118958236	37.1902258171098	15.5772780793333	30.2110708900488	30.7669477669917	24.6070723727465	12.4201830353994	15.1837366012409
ENSG00000235927	142.623497530223	166.612211660652	199.166626871475	149.846911614642	136.881522718453	140.260312524655	154.687734168157	195.052616339018
ENSG00000162614	1143.82155966291	1103.80590225182	1385.26508634071	1297.8676054365	1250.77061126219	857.556472190215	1535.58626619484	1124.76448823038
ENSG00000162613	10840.3303387706	9925.32746607027	7437.03762016168	8633.11561754036	9573.54393068006	9278.09663814406	8254.90528834594	6748.5869293823
ENSG00000162616	15530.8488072149	13466.5807683755	15929.9921615582	15231.213499927	22930.7945398069	10880.0170496099	17509.0707572672	13549.7329469997
ENSG00000137960	4246.59102580054	3824.64282303157	2826.16330867903	3164.91178644152	4691.64558601964	2972.53434262777	3246.18420243395	3216.61619998596
ENSG00000273338	59.5051678437353	69.9176245361665	67.8724259170949	53.171484766486	53.9991328155365	28.2981332286584	64.3591302743426	52.5590882350646
ENSG00000213561	127.511073950861	132.397203908911	57.8584614375235	77.340341478525	132.486244466026	145.181726999204	63.2300227256699	53.7270679736216
ENSG00000251958	30.2248471587227	41.653052915163	10.0139644795714	13.2928711916215	29.5111539805839	24.6070723727465	19.1948283274355	16.3517163397979
ENSG00000213560	74.6175914230967	101.157414222539	35.605207038476	39.8786135748645	84.1381836893243	66.4390954064155	28.2276887168169	25.6955542482538
ENSG00000233333	65.1723266859958	90.0003464774058	45.6191715180474	33.8363993968547	76.6034209708774	39.3713157963944	41.776979300889	26.8635339868108
ENSG00000237413	67.061379633416	68.4300155034821	15.5772780793333	21.7519710408352	45.8364732038856	39.3713157963944	15.8075056814175	24.5275745096968
ENSG00000122420	43.4482177906639	43.8844664641896	230.321183030142	122.052726395797	85.3939774757321	30.7588404659331	207.755788955772	113.294034640028
ENSG00000137965	132.233706319412	112.314481967672	215.856567670761	234.437910106779	193.392243106805	113.192532914634	263.082058840734	209.068373201702
ENSG00000162618	12575.4254709761	9906.73235316171	16555.3086101714	15666.2529207437	15591.9356520396	8355.33142416606	15982.5173514617	13827.7121247762
ENSG00000117114	3183.99874287669	2830.9199891984	5309.62649961274	2778.21007904889	5444.49396097113	2645.26028007025	5183.73275595626	2334.79149737543
ENSG00000137941	139.789918109092	148.760903268439	83.4497039964282	119.635840724593	156.974223300978	118.113947389183	125.330937902667	129.645750979826
ENSG00000271576	16.0569500530714	18.5951129085549	32.2672188786189	16.9181996984274	24.4879788349526	25.8374259913838	16.9366132300901	35.0393921567098
ENSG00000142875	2186.57878663885	1860.25509537183	3823.10910575636	2652.53202414629	4005.35428174776	1457.96903808523	3651.53381240744	2236.68119933664
ENSG00000213540	23.6131618427521	34.215007751741	25.5912425589046	27.7941852188449	32.6506384466035	25.8374259913838	28.2276887168169	22.1916150325828
ENSG00000203943	82.1738032127774	63.9671884054289	57.8584614375235	45.9208277528742	89.7892557281595	63.9783881691408	72.2628831150513	57.2310071892926
ENSG00000117133	1354.45096330026	1103.06209773548	1159.39455419038	1260.40587753284	1487.48774000007	1187.29124198502	1050.07002026559	1193.67529280525
ENSG00000174021	3005.48323934549	2229.9259399939	2954.11952147356	2780.6269647201	2951.74329495159	2709.23866823939	2424.19390700024	2390.85452482616
ENSG00000122432	158.680447583294	176.281670373101	129.068875514476	124.469612067001	118.67251281554	126.726422719644	143.39665868143	137.821609149725
ENSG00000117151	1051.25796523932	950.582171885327	1369.68780826137	1070.68035234333	1254.53799262142	818.18515639382	1473.48535101784	955.407426139619
ENSG00000117155	378.755115957744	345.869100099121	610.851833253854	487.002462747587	430.10937184468	324.813355320253	631.171119708026	420.472705880517
ENSG00000097096	644.167055070278	598.762635655468	1002.50911067709	801.197600004095	866.4977126214	612.716102081387	899.898716292123	748.675012415032
ENSG00000162642	1275.11073950861	1178.18635388604	1608.91029305113	1429.58787451711	1705.36796194183	1058.1041120281	1737.69651740725	1670.2110261365
ENSG00000223254	121.843915108601	127.934376810858	96.8016566358567	91.8416555057485	163.881089126221	115.653240151908	68.8755604690333	45.5512098037227
ENSG00000142867	8200.37884475095	7098.87030396992	8364.99832860196	8329.79646580427	11208.587440583	6167.7626902289	8135.21988818663	7742.5376868943
ENSG00000223653	474.152289802462	606.944485335232	333.798815985713	395.160807241839	425.714093592253	497.062861929479	246.145445610643	287.32301568502
ENSG00000153904	14725.1677251402	13146.7448263483	12859.0430544896	14462.6438564842	15565.563982525	11687.1290234359	13683.6543823642	12686.595920206
ENSG00000199459	72.7285384756765	82.5623013139838	33.3798815985713	72.5065701361172	63.4175862135952	55.3659128386796	38.389656654871	32.7034326795958
ENSG00000273264	190.794347689437	209.752873608499	93.4636684759995	195.767739367517	231.06605669904	173.479860227863	140.009336035412	110.958075162914
ENSG00000272691	48.1708501592143	45.372075496874	32.2672188786189	47.1292705884762	69.6965551456343	34.4499013218451	37.2605491061983	24.5275745096968
ENSG00000142871	90164.4971803647	79511.2151879481	81286.6876688407	112904.814130291	106956.584685248	89834.2694648042	79214.798292229	85740.2246277302
ENSG00000117174	2659.7865499676	2579.51406267474	2318.78910838075	2299.66671615052	3535.68740563123	2373.3521303514	2298.86296909757	2161.93049606899
ENSG00000122417	7280.41005935733	7559.28529958574	4570.81845356436	5134.6736084727	6960.23706116537	5786.35306845133	5025.65769914208	4566.80077775784
ENSG00000261737	88.7854885287479	90.0003464774058	99.0269820757614	111.17674087538	121.184100388355	68.8998026436901	89.1994963451414	95.7743385616733
ENSG00000097033	12016.2657985397	9683.59099825905	13464.3315741437	12102.5549985536	13235.4386118453	10178.7154869866	12539.8684355587	10847.0278319788
ENSG00000183291	7698.8352872109	6377.37992311799	7857.62412830368	7853.6699885771	8309.58748466058	6015.19884151788	7446.4642834963	8896.50166858861
ENSG00000153936	2716.4581383902	2555.71231815179	3192.22934354337	2951.01740453997	3064.7647357283	2290.9184379027	3070.04342484101	2745.92036534749
ENSG00000267734	80.2847502653572	102.645023255223	68.9850886370473	59.2136989444957	47.7201638834974	55.3659128386796	56.4553774336338	43.2152503266087
ENSG00000224198	51.9489560540546	101.157414222539	48.9571596779045	32.6279565612528	32.0227415533996	57.8266200759542	33.8732264601803	36.2073718952668
ENSG00000235251	19.8350559479118	28.2645716210035	11.1266271995238	18.1266425340293	16.3253192233017	8.61247533046127	5.64553774336338	5.83989869278496
ENSG00000225568	24.5576883164622	26.0331580719769	12.2392899194761	26.585742383243	17.5811130097096	13.5338898050106	11.2910754867268	21.0236352940259
ENSG00000143013	1046.53533287077	1006.36751061099	1103.76141819276	1112.9758515894	1150.93500524277	1083.94153801948	1126.84933357533	1122.42852875327
ENSG00000237505	36.8365324746933	78.8432787322728	25.5912425589046	26.585742383243	40.1854011650504	40.6016694150317	32.7441189115076	23.3595947711398
ENSG00000065243	6081.80596421923	5768.20402423373	6043.9838947813	6593.26411104426	6688.98560330128	5262.22242691183	6665.12185981481	6108.53403265307
ENSG00000207234	26.4467412638824	33.4712032353988	16.6899407992856	10.8759855204176	20.0927005825252	22.1463651354718	11.2910754867268	15.1837366012409
ENSG00000241975	79.3402237916471	110.083068418645	81.2243785565234	76.1318986429231	71.5802458252461	78.7426315927887	83.5539586017781	50.2231287579507
ENSG00000137947	817.015399759223	651.572756315764	834.497039964282	1005.42443922083	850.172393398098	659.469539589605	774.567778389456	832.769553591135
ENSG00000235308	13.2233706319412	19.3389174248971	24.4785798389523	9.66754268481563	11.9300409708743	14.7642434236479	27.0985811681442	21.0236352940259
ENSG00000137944	1325.17064261525	1172.97972227164	1153.83124059061	1357.08130438099	1486.23194621366	1130.6949755277	1243.14741108862	1317.48114509229
ENSG00000213516	1111.70765955677	1107.52492483353	971.354554518424	992.131568029204	1213.72469456316	1059.33446564674	956.354093725757	990.446818296329
ENSG00000117226	991.752797395589	844.218126048393	1242.8442581868	986.089353851194	1063.02944019422	788.656669546524	1293.95725077889	902.848337904555
ENSG00000117228	801.902976179862	679.837327936767	874.552897882567	1117.80962293181	899.148351068003	712.37474519101	895.382286097432	901.680358165998
ENSG00000234518	39.6701118958236	37.1902258171098	33.3798815985713	43.5039420816703	28.2553601941761	25.8374259913838	25.9694736194716	56.0630274507356
ENSG00000162645	585.606413700252	499.092830465614	1268.43550074571	947.419183111932	691.314479417508	476.146850412644	1239.7600884426	1116.58863006048
ENSG00000162654	20.7795824216219	6.69424064707977	91.2383430360948	38.6701707392625	13.1858347572822	3.69106085591197	59.8427000796519	44.3832300651657
ENSG00000154451	13.2233706319412	7.43804516342196	30.0418934387141	16.9181996984274	6.90686582524304	4.92141447454929	20.3239358761082	17.5196960783549
ENSG00000197147	699.894117019173	675.374500838714	384.981301103522	651.350688389453	561.339822524298	586.878676090003	408.736932619509	430.98452352753
ENSG00000231999	219.13014190074	210.496678124842	153.547455353428	293.651609051275	140.648904077676	209.160115168345	172.75345494692	242.939785619854
ENSG00000230735	167.181185846685	193.389174248971	71.210414076952	145.013140272234	101.719296699034	151.333495092391	85.8121736991234	103.950196731572
ENSG00000171488	8976.77960614064	8027.88214488133	8850.11927450119	13246.9503638686	6841.56454834983	7719.23860333057	9476.59965600977	11527.9600195575
ENSG00000226394	69.8949590545462	95.2069780918011	34.4925443185236	61.6305846156996	40.1854011650504	54.1355592200422	28.2276887168169	32.7034326795958
ENSG00000272931	14.1678971056513	17.8513083922127	6.67597631971425	18.1266425340293	10.6742471844665	12.3035361863732	10.1619679380541	15.1837366012409
ENSG00000171492	2684.34423828406	2361.57933938647	2532.42035061161	2660.9911239955	2926.62741922344	2321.67727836863	2395.96621828342	2361.65503136224
ENSG00000228175	24.5576883164622	22.3141354902659	7.78863903966663	21.7519710408352	19.4648036893213	38.140962177757	16.9366132300901	16.3517163397979
ENSG00000162664	3034.7635600305	2934.30881696996	2709.33372308403	3175.78777196194	3186.57673300986	2525.91597906243	2965.03642281445	2842.86268364772
ENSG00000232882	24.5576883164622	37.1902258171098	8.901301759619	44.7123849172723	16.3253192233017	28.2981332286584	13.5492905840721	18.6876758169119
ENSG00000122482	4385.43641743592	3955.5524179078	4674.29608651993	4408.39946427593	4640.78593767012	3556.9523114805	4537.88323811549	3895.21242808757
ENSG00000097046	660.224005123349	634.465252439893	418.361182702093	442.290077830315	644.222212427215	514.287812590401	415.511577911545	415.800786926289
ENSG00000069702	1329.8932749838	1251.82300100392	2201.95952278575	1836.83311011497	1081.23845009714	1384.14782096699	2112.56022356658	2015.93302874937
ENSG00000239794	9.44526473710084	12.6446767778173	10.0139644795714	13.2928711916215	7.53476271844695	17.2249506609225	4.51643019469071	4.67191895422797
ENSG00000172031	235.187091953811	175.537865856758	151.322129913523	229.604138764371	207.833871650495	265.756381625662	141.138443584085	211.404332678816
ENSG00000189195	53.8380090014748	43.8844664641896	33.3798815985713	45.9208277528742	40.1854011650504	57.8266200759542	48.5516245929251	57.2310071892926
ENSG00000069712	161.514027004424	106.364045836934	120.167573754857	129.303383409409	119.928306601947	86.1247533046127	116.298077513286	127.309791502712
ENSG00000203910	8.50073826339076	20.8265264575815	6.67597631971425	14.5013140272234	8.79055650485478	17.2249506609225	9.03286038938141	15.1837366012409
ENSG00000174842	787.73507907421	765.37484731612	672.048282851235	693.646187635522	899.148351068003	645.935649784595	652.624163132807	706.62774182698
ENSG00000122484	2049.62244795088	1983.72664508464	2081.79194903089	1886.37926637465	2031.24644951466	1758.17532103274	1860.76924021257	1670.2110261365
ENSG00000162676	11.334317684521	10.4132632287907	8.901301759619	12.0844283560195	10.0463502912626	17.2249506609225	4.51643019469071	17.5196960783549
ENSG00000067208	2128.96267174253	2160.75211997408	2825.05064595908	2176.40554691912	2676.09655883508	1888.59280460829	2721.14919230115	1957.53404182152
ENSG00000223787	20.7795824216219	23.8017445229503	16.6899407992856	14.5013140272234	11.3021440776704	24.6070723727465	15.8075056814175	16.3517163397979
ENSG00000229992	52.8934825277647	67.6862109871399	36.7178697584284	33.8363993968547	38.3017104854387	67.6694490250528	30.4859038141623	19.8556555554689
ENSG00000225505	67.061379633416	83.306105830326	64.5344377572378	53.171484766486	53.3712359223326	77.5122779741514	42.9060868495617	24.5275745096968
ENSG00000223896	25.5022147901723	20.0827219412393	33.3798815985713	22.9604138764371	15.6974223300978	25.8374259913838	16.9366132300901	14.0157568626839
ENSG00000122406	28462.3607587797	24027.117291402	28767.8946243687	28727.1030879296	29138.1832260208	27974.5502269568	25868.9830476397	33286.2545691357
ENSG00000251795	103.897912108109	88.5127374447214	47.8444969579521	64.0474702869036	89.1613588349556	68.8998026436901	91.4577114424868	67.7428248363055
ENSG00000207523	55.727061948895	48.3472935622428	41.1685206382379	49.5461562596801	69.6965551456343	70.1301562623274	25.9694736194716	45.5512098037227
ENSG00000154511	72.7285384756765	98.1821961571699	74.5484022368092	56.7968132732918	80.9986992233048	56.5962664573169	85.8121736991234	107.454135947243
ENSG00000143033	2366.98334311747	2499.92697942612	2057.31336919194	2335.92000121858	2419.91462640788	2175.26519775079	2336.12351820377	2352.31119345378
ENSG00000117500	5171.28244356271	4579.6044071189	6038.42058118154	5638.59427091872	6376.29295048573	3713.20722104744	7023.04895274405	5157.79852546768
ENSG00000122483	1280.77789835087	1301.65790359884	792.215856606091	1052.5537098093	995.844472621406	1197.13407093412	771.180455743438	812.913898035666
ENSG00000225297	6.61168531597059	20.0827219412393	11.1266271995238	9.66754268481563	6.90686582524304	15.9945970422852	10.1619679380541	8.17585816989894
ENSG00000223745	460.928919170521	522.894574988564	515.16283933795	499.086891103607	414.411949514582	438.005888234887	686.497389592987	447.336239867328
ENSG00000117505	5658.65810399712	4980.51504142735	5633.41135111888	5328.02446216901	6357.45604368962	4685.18657977093	5657.95792639878	5133.27095095798
ENSG00000137942	6136.58849969442	5049.68886144717	7116.59075681539	5997.5017930925	6091.22776097116	5247.45818348819	7464.53000427507	5343.50730389824
ENSG00000137936	3099.9358867165	3170.83865316678	5365.25963561035	4041.03284225293	4538.43874407788	3421.6134134304	4990.65536513323	4419.63533069966
ENSG00000224093	342.863109956761	531.076424668328	379.41798750376	298.485380393683	372.34285766992	449.079070802623	313.891898531004	245.275745096968
ENSG00000230439	47.2263236855042	34.9588122680832	8.901301759619	14.5013140272234	28.88325708738	24.6070723727465	12.4201830353994	7.00787843134195
ENSG00000260464	15.1124235793614	15.6198948431861	26.703905278857	29.0026280544469	25.7437726213604	15.9945970422852	27.0985811681442	17.5196960783549
ENSG00000067334	3337.01203161773	2962.57338859097	3148.83549746522	3096.03054481221	3659.3830935924	3032.821669941	2713.24543946044	2991.19611044446
ENSG00000023909	6963.04916419074	6924.82004714585	6673.75099427435	5450.07718856481	8563.25782951496	6034.88449941607	6828.84245437235	5188.16599867016
ENSG00000198691	15142.6484265201	15215.265186296	28319.4915482279	21417.2323753734	19831.4954749524	20906.1686878854	37093.4411889948	29450.6091077146
ENSG00000137962	66635.3981937728	66706.6204391172	56249.5511444724	56367.8160666531	76119.3124662171	54275.8195325669	58536.3226458376	51061.7382102346
ENSG00000236098	46.2817972117941	58.7605567910335	27.8165679988094	54.3799276020879	49.6038545631091	36.9106085591197	22.5821509734535	25.6955542482538
ENSG00000117528	3455.07784083149	3222.90496931074	3485.97230161079	3396.93281087709	3511.19942679628	3027.90025546645	3347.80388181449	3905.72424573458
ENSG00000117525	1004.97616802753	952.813585434354	162.448757113047	1295.45071976529	293.227849126227	989.204309384408	161.462379460193	997.454696727671
ENSG00000235565	18.8905294742017	19.3389174248971	7.78863903966663	20.5435282052332	13.1858347572822	22.1463651354718	5.64553774336338	9.34383790845594
ENSG00000224081	106.73149152924	115.28970003304	52.2951478377616	91.8416555057485	57.76651417476	102.119350346898	53.0680547876158	88.7664601303314
ENSG00000143036	411.813542537597	449.257927870687	361.615383984522	366.158179187392	319.599518640792	388.791743489394	375.992813708001	474.199773854139
ENSG00000237416	14.1678971056513	18.5951129085549	11.1266271995238	10.8759855204176	7.53476271844695	13.5338898050106	21.4530434247809	7.00787843134195
ENSG00000117519	41865.1914207258	35858.8157328573	38263.3582764422	43032.6493757856	34445.7956642735	33007.9268808021	41879.7280878182	43690.6180802014
ENSG00000235501	639.444422701727	515.456529825142	479.557632299474	716.606601511959	465.899494757303	627.480345505035	556.65002149563	608.517443788193
ENSG00000172339	576.161148963152	555.621973707621	462.867691500188	547.424604527685	511.735967961189	479.837911268556	445.997481725707	548.950477121786
ENSG00000230427	27.3912677375925	27.5207671046613	16.6899407992856	24.1688567120391	15.6974223300978	25.8374259913838	14.6783981327448	9.34383790845594
ENSG00000152078	15.1124235793614	14.8760903268439	8.901301759619	10.8759855204176	8.16265961165087	14.7642434236479	4.51643019469071	15.1837366012409
ENSG00000122481	353.252901167572	297.521806536879	359.390058544617	320.237351434518	344.087497475744	297.745575710232	457.288557212434	364.409678429782
ENSG00000228852	40.6146383695336	43.1406619478474	55.6331359976188	38.6701707392625	35.790122912623	40.6016694150317	68.8755604690333	44.3832300651657
ENSG00000228502	19.8350559479118	17.8513083922127	24.4785798389523	15.7097568628254	23.2321850485448	17.2249506609225	22.5821509734535	31.5354529410388
ENSG00000137970	99.1752797395589	97.4383916408277	96.8016566358567	128.094940573807	104.23088427185	63.9783881691408	110.652539769922	140.157568626839
ENSG00000117569	2553.99958491207	3019.10253183298	1802.51360632285	1891.21303771706	2575.63305592245	2210.94545269127	2158.85363306216	2000.74929214813
ENSG00000188641	361.753639430962	400.910634308444	1986.10295511499	1164.93889352028	595.874151650513	307.588404659331	1825.76690620372	1238.05852287041
ENSG00000228057	17.0014765267815	23.0579400066081	25.5912425589046	22.9604138764371	14.44162854369	13.5338898050106	24.8403660707989	14.0157568626839
ENSG00000235777	11.334317684521	7.43804516342196	16.6899407992856	13.2928711916215	8.16265961165087	6.15176809318662	14.6783981327448	8.17585816989894
ENSG00000225206	11.334317684521	15.6198948431861	176.913372472428	82.1741128209329	13.8137316504861	20.9160115168345	137.751120938067	80.5906019604325
ENSG00000162627	2247.02848095629	1874.38738118233	2211.97348726532	1847.70909563539	2586.30730310692	1932.88553487924	2147.56255757543	2177.11423267023
ENSG00000117600	1.88905294742017	2.97521806536879	10.0139644795714	123.261169231399	3.13948446601956	2.46070723727465	7.90375284070874	99.2782777773443
ENSG00000099260	6027.02342874405	5597.87278999137	8188.08495612953	4283.92985220893	8312.0990722334	5283.13843842867	8501.05073395658	3751.55092024506
ENSG00000223656	27.3912677375925	29.0083761373457	32.2672188786189	14.5013140272234	27.6274633009722	14.7642434236479	23.7112585221262	23.3595947711398
ENSG00000156869	204.017718321378	229.835595549739	294.85562078738	270.691195174838	140.648904077676	231.306480303817	378.251028805347	246.443724835525
ENSG00000162688	2248.91753390371	2128.02472125502	2313.22579478099	2193.32374661755	2671.07338368945	1878.74997565919	2272.8934954781	1944.68626469739
ENSG00000228084	10.3897912108109	13.3884812941595	4.4506508798095	12.0844283560195	13.8137316504861	12.3035361863732	11.2910754867268	5.83989869278496
ENSG00000117620	2022.23118021329	1948.02402830021	2240.90271798408	1851.33442414219	2299.98631980593	1601.9204114658	2363.22209937191	1742.62576992703
ENSG00000212248	13.2233706319412	15.6198948431861	7.78863903966663	4.83377134240782	13.1858347572822	11.0731825677359	10.1619679380541	2.33595947711398
ENSG00000202259	19.8350559479118	33.4712032353988	10.0139644795714	15.7097568628254	27.6274633009722	20.9160115168345	7.90375284070874	2.33595947711398
ENSG00000261254	159.624974057004	197.852001347024	164.674082552952	164.348225641866	185.857480388358	153.794202329665	213.401326699136	206.732413724588
ENSG00000156875	4383.5473644885	3724.97301784172	5052.60141130374	5059.75015266538	5340.26307669928	3774.72490197931	4953.39481602703	5042.16853135053
ENSG00000241073	25.5022147901723	23.0579400066081	10.0139644795714	14.5013140272234	16.3253192233017	19.6856578981972	19.1948283274355	14.0157568626839
ENSG00000156876	840.628561601975	821.160186041785	429.487809901617	558.300590048103	764.150519029162	599.182212276377	478.741600637215	409.960888233504
ENSG00000226952	17.9460030004916	23.0579400066081	3.33798815985713	12.0844283560195	21.9763912621369	19.6856578981972	13.5492905840721	14.0157568626839
ENSG00000122435	936.970261920404	879.176938316476	832.271714524377	847.11842775697	1029.75090485442	754.206768224679	955.224986177084	842.113391499591
ENSG00000122477	51.0044295803446	37.1902258171098	12.2392899194761	25.377299547641	25.7437726213604	22.1463651354718	20.3239358761082	22.1916150325828
ENSG00000137992	1581.13731699068	1508.43555914197	1725.73987864613	1522.63797285846	1652.6246229127	1306.63554299284	1909.3208648055	1471.65447058181
ENSG00000225169	23.6131618427521	24.5455490392925	18.9152662391904	15.7097568628254	15.6974223300978	29.5284868472958	12.4201830353994	19.8556555554689
ENSG00000230287	14.1678971056513	15.6198948431861	10.0139644795714	7.25065701361172	11.3021440776704	14.7642434236479	5.64553774336338	2.33595947711398
ENSG00000224616	37.7810589484034	37.1902258171098	26.703905278857	42.2954992460684	39.5575042718465	55.3659128386796	30.4859038141623	45.5512098037227
ENSG00000137996	3642.09408262609	3396.21142161847	3747.4480407996	3688.16753425716	3708.98694815551	3227.2175416857	3858.16049381454	3649.9366829906
ENSG00000207750	33.058426579853	36.4464213007676	15.5772780793333	16.9181996984274	32.6506384466035	22.1463651354718	23.7112585221262	10.5118176470129
ENSG00000079335	2192.24594548111	2126.53711222234	1148.26792699085	1992.72223590762	1322.35085708744	2400.41990996142	1181.04649591162	1899.13505489367
ENSG00000234332	167.181185846685	186.694933601891	53.407810557714	116.010512217788	82.2544930097126	139.029958906018	74.5210982123967	56.0630274507356
ENSG00000228086	46.2817972117941	53.5539251766381	24.4785798389523	29.0026280544469	26.3716695145643	70.1301562623274	27.0985811681442	30.3674732024818
ENSG00000181656	6.61168531597059	6.69424064707977	17.802603519238	21.7519710408352	18.2090099029135	9.84282894909859	24.8403660707989	21.0236352940259
ENSG00000162692	360.809112957252	252.893535556347	834.497039964282	998.173782207214	140.648904077676	228.845773066542	941.675695593012	965.919243786632
ENSG00000162694	1443.23645182901	1254.79821906929	2302.09916758146	1771.57719699246	1781.9713829127	999.047138333507	2368.86763711528	1643.34749214969
ENSG00000162695	6130.92134085216	6166.13944047681	7272.36353760873	6258.52544558252	8157.63643650524	4623.66889883906	7341.45728146974	4956.90601043587
ENSG00000230946	105.786965055529	136.860031006964	55.6331359976188	83.3825556565348	105.486678058257	118.113947389183	57.5844849823065	39.7113111109377
ENSG00000117543	1023.86669750173	965.458262212171	989.157158037662	873.704170140213	1118.91226368937	905.54026331707	916.835329522213	900.512378427441
ENSG00000269175	52.8934825277647	70.6614290525087	40.0558579182855	39.8786135748645	45.2085763106817	71.3605098809648	55.3262698849611	49.0551490193937
ENSG00000235795	25.5022147901723	34.215007751741	26.703905278857	30.2110708900488	37.0459166990309	18.4553042795599	16.9366132300901	15.1837366012409
ENSG00000233184	477.930395697303	490.167176269507	437.276448941284	414.49589261147	605.292605048572	423.241644811239	544.22983846023	422.808665357631
ENSG00000238296	9.44526473710084	11.9008722614751	22.2532543990475	8.45909984921368	11.9300409708743	18.4553042795599	14.6783981327448	2.33595947711398
ENSG00000225938	269.190045007374	221.653745869975	411.685206382379	323.862679941324	291.344158446616	280.52062504931	388.412996743401	393.609171893706
ENSG00000170989	14144.2839438085	13245.6708270218	18653.7905000016	16096.458570218	19975.9117603893	14662.124073301	19485.0089674444	13895.4549496125
ENSG00000260940	124.677494529731	163.636993595283	179.138697912332	124.469612067001	267.484076504867	127.956776338282	238.241692769935	149.501406535295
ENSG00000222069	13.2233706319412	10.4132632287907	6.67597631971425	20.5435282052332	15.6974223300978	14.7642434236479	6.77464529203606	2.33595947711398
ENSG00000185946	1143.82155966291	1184.88059453312	1049.24094491509	1313.57736229932	1020.96034834956	965.827590630299	1251.05116392933	1211.1949888836
ENSG00000240038	36.8365324746933	37.1902258171098	27.8165679988094	53.171484766486	31.3948446601956	33.2195477032077	42.9060868495617	78.2546424833185
ENSG00000198890	1487.62919609338	1376.03835523306	1674.55739352833	1511.76198733804	1811.48253689329	1606.84182594034	1510.74590012404	1747.29768888126
ENSG00000162631	2.83357942113025	1.48760903268439	23.3659171189999	15.7097568628254	2.51158757281565	2.46070723727465	23.7112585221262	19.8556555554689
ENSG00000134215	5808.83781331702	5661.09617388046	4667.62011020022	5276.06142023813	6406.43200135952	5920.4616128828	4572.88557212434	4993.11338233114
ENSG00000265536	11.334317684521	18.5951129085549	7.78863903966663	15.7097568628254	26.3716695145643	8.61247533046127	19.1948283274355	14.0157568626839
ENSG00000230489	63.2832737385757	77.3556696995884	34.4925443185236	36.2532850680586	53.9991328155365	103.349703965535	44.0351943982344	47.8871692808367
ENSG00000085491	5177.89412887868	4605.63756519088	4953.57442922798	4698.4257448204	5457.67979572841	4605.2135945595	5039.20698972616	4560.96087906505
ENSG00000260879	34.9474795272731	25.2893535556347	25.5912425589046	39.8786135748645	28.2553601941761	25.8374259913838	18.0657207787628	46.7191895422797
ENSG00000162636	127.511073950861	106.364045836934	155.772780793333	160.72289713506	133.11414135923	92.2765213977993	155.816841716829	161.181203920865
ENSG00000162639	167.181185846685	136.116226490622	135.74485183419	142.596254601031	160.741604660202	110.731825677359	132.105583194703	199.724535293246
ENSG00000134186	3703.48830341724	3741.33671720125	3084.30105970798	3631.37072098387	3945.07618000018	3598.78433451417	3555.55967077026	3242.31175423421
ENSG00000116266	3283.17402261625	3036.95384022519	3615.04117712527	3740.13057618805	3634.89511475745	2641.56921921433	3915.74497879684	3930.25182024428
ENSG00000228076	62.3387472648656	54.2977296929803	41.1685206382379	30.2110708900488	42.6969887378661	62.7480345505035	49.6807321415978	42.0472705880517
ENSG00000162641	39.6701118958236	34.9588122680832	28.9292307187618	36.2532850680586	34.5343291262152	33.2195477032077	33.8732264601803	39.7113111109377
ENSG00000121957	1619.86290241279	1495.04707784781	1101.53609275285	1222.94414962918	1238.21267339812	1424.74949038202	1129.10754867268	1234.55458365474
ENSG00000121940	1982.56106831747	1769.51094437809	2153.00236310785	1780.03629684168	1970.96834776708	1731.10754142271	2114.81843866392	1768.32132417529
ENSG00000085433	2468.99220227816	2290.91791033396	2553.5609422907	2963.10183289599	2686.14290912634	2298.30055961452	2644.36987899141	2792.63955488977
ENSG00000237349	27.3912677375925	21.5703309739237	10.0139644795714	13.2928711916215	15.6974223300978	19.6856578981972	4.51643019469071	11.6797973855699
ENSG00000244716	285.246995060445	200.827219412393	200.279289591428	286.400952037663	207.205974757291	143.951373380567	129.847368097358	245.275745096968
ENSG00000228665	15.1124235793614	33.4712032353988	11.1266271995238	7.25065701361172	11.9300409708743	12.3035361863732	9.03286038938141	3.50393921567098
ENSG00000197780	2471.82578169929	2072.9831870457	3024.21727283056	2428.97009955993	3060.99735436907	2238.01323230129	2631.94969595601	2543.85987057713
ENSG00000273382	96.3417003184286	113.058286484014	80.111715836571	109.968298039778	113.649337669908	75.0515707368767	66.6173453716879	84.0945411761034
ENSG00000215717	1675.58996436169	1432.56749847507	2285.40922678218	1929.88320845632	2040.03700601951	1350.92827326378	2232.24562372588	2014.76504901081
ENSG00000270066	5605.76462146935	4532.74472258934	8466.25063611763	7795.6647324682	4690.38979223323	4911.5716456002	6511.56323319533	16545.6009763983
ENSG00000251484	44.392744264374	71.4052335688508	40.0558579182855	35.0448422324567	57.76651417476	50.4444983641303	63.2300227256699	65.4068653591916
ENSG00000179902	27.3912677375925	53.5539251766381	22.2532543990475	31.4195137256508	28.88325708738	30.7588404659331	12.4201830353994	26.8635339868108
ENSG00000116299	602.607890227034	637.440470505262	397.220591022998	785.48784314127	575.781451067988	586.878676090003	333.08672685844	676.260268624498
ENSG00000031698	9330.03250730821	8614.00010375898	9674.6023499859	10010.7404501266	10201.440823884	9262.10204110177	9379.49640682392	11000.0331777298
ENSG00000143126	333.41784521966	357.769972360596	420.586508141998	334.738665461741	326.506384466035	402.325633294405	383.89656654871	324.698367318844
ENSG00000134222	821.738032127774	783.226155708333	446.177750700903	532.923290500462	440.155722135943	857.556472190215	480.99981573456	585.157849017053
ENSG00000134243	6759.97597234308	6317.87556181062	7276.81418848854	5290.56273426535	5824.9994782527	7326.75579898526	7719.70831027509	5717.26082023648
ENSG00000143106	4090.74415763838	3396.21142161847	3863.16496367465	4113.53941238905	4029.84226058271	3853.4675335721	3425.7123026729	4649.72733919538
ENSG00000143028	20.7795824216219	19.3389174248971	15.5772780793333	10.8759855204176	11.3021440776704	11.0731825677359	6.77464529203606	14.0157568626839
ENSG00000162650	424.092386695828	426.199987864079	321.559526066237	413.287449775868	357.90122912623	383.870329014845	325.182974017731	412.296847710618
ENSG00000174151	975.695847342517	922.317600264323	1109.32473179252	797.57227149729	860.846640582565	943.681225494827	1239.7600884426	1020.81429149881
ENSG00000181754	182.293609426046	138.347640039649	179.138697912332	134.137154751817	192.764346213601	167.328092134676	193.077390823028	145.997467319624
ENSG00000156097	16.0569500530714	21.5703309739237	5.56331359976188	9.66754268481563	12.5579378640783	14.7642434236479	7.90375284070874	15.1837366012409
ENSG00000065135	7389.03060383399	6525.39702187009	7596.14838911487	8100.1923270399	8126.24159184504	6267.42133333853	7571.79522139897	7816.12041042339
ENSG00000206832	35.8920060009832	23.0579400066081	17.802603519238	14.5013140272234	11.9300409708743	17.2249506609225	13.5492905840721	16.3517163397979
ENSG00000225113	237.076144901231	238.761249745845	382.755975663617	238.063238613585	241.740303883506	175.940567465137	261.952951292061	249.947664051196
ENSG00000207709	42.5036913169538	31.2397896863722	82.3370412764758	35.0448422324567	38.9296073786426	45.523083889581	44.0351943982344	56.0630274507356
ENSG00000134183	270.134571481084	249.918317490978	511.824851178093	327.48800844813	280.042014368945	255.913552676563	350.02334008853	277.979177776564
ENSG00000116337	4022.73825153125	4195.05747216999	5003.64425162583	4557.03793305497	5279.9849749517	5201.9350995986	5149.85952949608	5210.35761370274
ENSG00000168765	306.971103955777	273.720062013928	601.950531494235	399.994578584247	239.228716310691	231.306480303817	623.267366867317	505.735226795178
ENSG00000213366	295.636786271256	339.918663968384	505.148874858378	465.250491706752	205.322284077679	243.61001649019	635.687549902717	377.257455553908
ENSG00000134184	0	0	1006.9597615569	934.12631192031	0	0	925.868189911595	936.719750322708
ENSG00000134201	13.2233706319412	17.1075038758705	3.33798815985713	4.83377134240782	12.5579378640783	14.7642434236479	11.2910754867268	8.17585816989894
ENSG00000134202	361.753639430962	301.984633634932	3238.96117778136	1881.54549503224	354.133847767007	354.341842167549	2771.95903199142	2413.04613985875
ENSG00000261055	24.5576883164622	20.0827219412393	6.67597631971425	20.5435282052332	11.3021440776704	27.0677796100211	12.4201830353994	12.8477771241269
ENSG00000184371	3323.78866098579	2698.52278528949	5156.07904425931	4509.90866246649	1437.25598854376	3417.92235257449	4956.78213867305	4471.02643919617
ENSG00000168710	7618.55053694554	6521.67799928838	9068.20116761186	7939.46942990484	7817.31632038872	6786.63056040348	9380.6255143726	8789.04753264137
ENSG00000143093	3092.37967492682	3113.56570540843	3863.16496367465	3805.38648931055	3576.50070368949	3499.12569140455	4138.17916588536	4063.40151043978
ENSG00000258634	532.712931172488	566.779041452754	619.753135013473	596.970760787365	573.269863495172	636.092820835496	695.530249982369	565.302193461584
ENSG00000197106	817.959926232933	741.57310279317	604.17585693414	813.282028360115	409.388774368951	983.052541291222	532.938762973503	781.378445094628
ENSG00000235526	20.7795824216219	20.0827219412393	11.1266271995238	24.1688567120391	8.79055650485478	25.8374259913838	10.1619679380541	19.8556555554689
ENSG00000116396	224.797300743	208.265264575815	351.601419504951	282.775623530857	229.810262912632	279.290271430672	354.53977028322	330.538266011629
ENSG00000227963	49.1153766329244	35.7026167844254	18.9152662391904	25.377299547641	25.7437726213604	39.3713157963944	16.9366132300901	31.5354529410388
ENSG00000162775	2988.48176281871	2964.06099762365	2704.88307220422	2766.12565069287	2969.95230485451	3191.53728674522	2651.14452428344	2792.63955488977
ENSG00000168679	358.920060009832	470.084454328268	459.529703340331	305.736037407294	344.715394368948	386.33103625212	398.574964681455	304.842711763375
ENSG00000273373	258.800253796563	325.786378157882	189.152662391904	164.348225641866	236.717128737875	258.374259913838	230.337939929226	176.364940522106
ENSG00000224699	59.5051678437353	81.0746922812994	43.3938460781426	44.7123849172723	55.2549266019443	65.2087417877782	38.389656654871	44.3832300651657
ENSG00000134248	3720.48977994402	3042.90427635593	3979.99454926965	3795.71894662574	4158.56112368951	3698.44297762379	3551.04324057557	4758.34945488119
ENSG00000261654	76.5066443705168	103.388827771565	61.1964495973806	66.4643559581075	87.2776681553439	51.6748519827676	68.8755604690333	60.7349464049636
ENSG00000232811	76.5066443705168	87.025128412037	95.6889939159043	71.2981273005153	82.2544930097126	71.3605098809648	93.7159265398322	72.4147437905335
ENSG00000121931	1229.77346877053	1128.35145129111	1281.78745338514	1392.12614661345	1602.39287145639	939.990164638915	1367.34924144261	1252.0742797331
ENSG00000273010	51.9489560540546	55.0415342093225	89.01301759619	42.2954992460684	45.2085763106817	73.8212171182394	76.779313309742	85.2625209146604
ENSG00000156171	1865.43978557742	1680.25440241702	1990.5536059948	1758.28432580084	1915.71342116514	1451.81726999204	2127.23862169932	1517.20568038553
ENSG00000134255	2748.57203849635	2700.75419883852	2465.66058741446	2532.8961834217	2946.09222291276	2349.97541159729	2580.01074871707	2015.93302874937
ENSG00000162777	223.85277426929	171.818843275047	160.223431673142	183.683311011497	141.27680097088	163.637031278764	175.011670044265	143.66150784251
ENSG00000085465	123.732968056021	138.347640039649	164.674082552952	164.348225641866	108.626162524277	143.951373380567	168.237024752229	184.540798692005
ENSG00000260948	116.17675626634	87.025128412037	113.491597435142	101.509198190564	86.0218743689361	88.5854605418873	129.847368097358	108.6221156858
ENSG00000233337	85.9519091076177	81.0746922812994	75.6610649567615	76.1318986429231	69.0686582524304	71.3605098809648	82.4248510531054	53.7270679736216
ENSG00000243960	54.7825354751849	66.1986019544555	47.8444969579521	49.5461562596801	60.2781017475756	62.7480345505035	65.4882378230152	24.5275745096968
ENSG00000116455	2901.58532723738	2679.18386786459	2616.98271732799	2806.00426426774	2986.27762407781	3019.28778013599	2456.93802591174	3359.10972808991
ENSG00000199890	23.6131618427521	29.7521806536879	30.0418934387141	32.6279565612528	30.7669477669917	38.140962177757	25.9694736194716	25.6955542482538
ENSG00000116459	7965.19175279714	6737.38130902761	7380.29182144411	8797.46384318222	8378.65614291301	7355.05393221392	6648.18524658472	9889.28444636205
ENSG00000143110	51.0044295803446	52.0663161439537	38.9431951983331	64.0474702869036	25.7437726213604	56.5962664573169	46.2934094955797	59.5669666664066
ENSG00000116473	3644.92766204722	3230.34301447416	3781.94058511812	3954.02495808959	4126.53838213611	3214.91400549933	3811.86708431896	4219.91079540641
ENSG00000215867	80.2847502653572	83.306105830326	55.6331359976188	80.9656699853309	41.4411949514583	86.1247533046127	58.7135925309792	66.5748450977486
ENSG00000201028	17.9460030004916	20.0827219412393	8.901301759619	12.0844283560195	14.44162854369	8.61247533046127	4.51643019469071	5.83989869278496
ENSG00000197852	1858.82810026145	1848.35422311036	2924.07762803484	2812.04647844575	2033.75803708747	1763.09673550728	2985.36035869056	2812.49521044524
ENSG00000227811	26.4467412638824	25.2893535556347	46.7318342379998	33.8363993968547	32.0227415533996	14.7642434236479	42.9060868495617	32.7034326795958
ENSG00000064703	2108.18308932091	1873.64357666599	1934.92046999718	2184.86464676833	2156.19793126224	1808.61981939687	2076.42878200905	2052.14040064464
ENSG00000171385	287.136048007866	249.174512974636	272.602366388332	489.419348418791	177.066923883503	182.092335558324	317.279221177022	432.152503266087
ENSG00000143079	8364.72645117651	7094.40747687187	10013.9644795714	9858.47665284074	8487.28230543729	7430.1055029508	9584.99398068235	8506.39643591057
ENSG00000134245	583.717360752832	673.88689180603	574.133963495426	732.316358374784	524.293905825267	533.973470488598	602.943430991209	609.68542352675
ENSG00000273483	16.0569500530714	12.6446767778173	14.4646153593809	18.1266425340293	8.79055650485478	9.84282894909859	16.9366132300901	28.0315137253678
ENSG00000007341	1532.96646683147	1569.42752948203	1150.49325243076	1228.98636380719	1415.90749417482	1373.07463839925	1108.78361279657	1128.26842744605
ENSG00000116489	21983.8536756022	20807.9313446729	19452.6823329274	21435.3590179075	23437.5073326225	17781.0704965466	20297.9664024887	19258.8179090662
ENSG00000235299	77.4511708442269	98.1821961571699	50.0698223978569	55.5883704376899	71.5802458252461	81.2033388300634	44.0351943982344	40.8792908494947
ENSG00000252750	29.2803206850126	28.2645716210035	7.78863903966663	20.5435282052332	28.88325708738	22.1463651354718	6.77464529203606	18.6876758169119
ENSG00000238975	112.3986503715	141.322858105017	95.6889939159043	116.010512217788	138.137316504861	166.097738516039	100.490571831868	124.973832025598
ENSG00000155363	6384.05443580646	6105.14747013675	7360.26389248496	7056.09771707981	5965.64838233038	6921.96945845358	8151.02739386805	7893.20707316815
ENSG00000225075	115.23222979263	188.926347150918	114.604260155095	116.010512217788	130.602553786414	127.956776338282	159.204164362847	115.629994117142
ENSG00000155366	16885.2997705152	14025.9217646648	21674.6697846723	18301.8667451916	14663.276146991	18308.892198942	19884.7130396745	18850.0250005713
ENSG00000155367	91.6190679498782	87.025128412037	117.942248314952	85.7994413277387	112.3935438835	115.653240151908	106.136109575232	141.325548365396
ENSG00000215866	17.9460030004916	18.5951129085549	27.8165679988094	15.7097568628254	29.5111539805839	20.9160115168345	20.3239358761082	15.1837366012409
ENSG00000155380	5519.81271236173	5318.2022918467	6007.26602502288	5482.70514512606	7459.41509126248	4837.75042848196	6301.54922914221	4810.90854311625
ENSG00000229020	57.6161148963152	80.3308877649572	41.1685206382379	31.4195137256508	44.5806794174778	61.5176809318662	48.5516245929251	32.7034326795958
ENSG00000226419	457.150813275681	511.737507243431	344.925443185236	396.369250077441	414.411949514582	465.073667844908	371.476383513311	394.777151632263
ENSG00000236066	42.5036913169538	40.1654438824786	34.4925443185236	50.7545990952821	39.5575042718465	31.9891940845704	31.6150113628349	28.0315137253678
ENSG00000238198	159.624974057004	208.265264575815	122.392899194761	124.469612067001	128.718863106802	116.883593770546	110.652539769922	91.1024196074454
ENSG00000198799	2273.47522222017	2316.95106840594	2978.59810131251	2431.38698523113	2320.07902038846	2015.31922732794	2788.89564522151	2314.93584181996
ENSG00000081026	4580.95339749391	4334.89272124232	3897.65750799317	3243.46057075564	4094.51564058272	4637.20278864407	3798.31779373488	2932.79712351661
ENSG00000232499	75.5621178968068	97.4383916408277	65.6471004771902	59.2136989444957	52.7433390291287	126.726422719644	56.4553774336338	63.0709058820776
ENSG00000116793	3776.21684189292	3780.75835656738	4406.14437101141	4283.92985220893	5070.8953095148	3656.61095459013	4377.54996620397	4287.65362024272
ENSG00000232450	82.1738032127774	97.4383916408277	169.124733432761	134.137154751817	75.3476271844695	98.4282894909859	143.39665868143	124.973832025598
ENSG00000081019	1423.4013958811	1306.1207306969	1860.37206776037	1856.1681954846	1775.69241398067	1285.719531476	1977.06731772586	1897.96707515511
ENSG00000226167	136.011812214252	148.760903268439	140.195502713999	84.5909984921368	151.951048155347	92.2765213977993	125.330937902667	109.790095424357
ENSG00000188761	44.392744264374	41.653052915163	30.0418934387141	27.7941852188449	34.5343291262152	43.0623766523063	25.9694736194716	30.3674732024818
ENSG00000134262	1500.85256672532	1506.94795010929	1723.51455320623	1737.74079759561	1640.06668504862	1529.32954796619	1761.40777592938	1978.55767711554
ENSG00000118655	872.742461708118	708.845704074113	466.205679660045	645.308474211443	826.312311456349	857.556472190215	475.354277991197	547.782497383229
ENSG00000235527	16.0569500530714	16.3636993595283	11.1266271995238	25.377299547641	15.0695254368939	24.6070723727465	11.2910754867268	19.8556555554689
ENSG00000163349	9856.13375316473	8692.84338249125	10799.5043598578	10543.663740627	11572.7676386413	9425.73907238054	10396.822308178	9813.36576335585
ENSG00000116774	808.514661495832	573.473282099833	2515.73040981232	1259.19743469724	1309.16502233016	932.608042927091	2102.39825562852	1488.00618692161
ENSG00000197323	5144.83570229883	5260.92934408835	5097.10792010183	5408.99013215435	6115.71573980611	4533.85308467854	5601.50254896515	4586.65643331331
ENSG00000226984	54.7825354751849	63.2233838890867	54.5204732776664	36.2532850680586	30.1390508737878	49.2141447454929	39.5187642035437	26.8635339868108
ENSG00000225650	51.9489560540546	48.3472935622428	25.5912425589046	30.2110708900488	22.6042881553409	35.6802549404824	36.1314415575256	24.5275745096968
ENSG00000201114	14.1678971056513	16.3636993595283	8.901301759619	8.45909984921368	8.79055650485478	15.9945970422852	12.4201830353994	9.34383790845594
ENSG00000116752	1719.03818215235	1309.09594876227	1404.1803525799	1673.69332730871	1783.85507359232	1288.18023871328	1291.69903568154	1548.74113332657
ENSG00000175984	437.315757327769	454.464559485082	238.109822069808	460.416720364344	322.739003106811	353.111488548912	273.244026778788	529.094821566317
ENSG00000213281	12190.0586697024	10163.3449112998	10333.2986801977	11277.1885418374	12605.0301310685	9706.25969742985	10200.357594709	10865.7155077957
ENSG00000009307	38353.4419914717	32949.0524649266	43736.546195888	41854.4176110737	40945.1564058272	33321.6670535546	41373.8879060129	41645.4855579881
ENSG00000201900	80.2847502653572	75.1242561505618	32.2672188786189	37.4617279036606	40.8132980582543	60.2873273132289	48.5516245929251	38.5433313723807
ENSG00000052723	1992.00633305457	1756.12246308393	2245.35336886389	2033.80929231809	2138.61681825253	1574.85263185577	2362.09299182324	1749.63364835837
ENSG00000134198	93.5081208972984	65.4547974381133	185.814674232047	125.678054902603	138.137316504861	68.8998026436901	215.659541796481	130.813730718383
ENSG00000134259	7.55621178968068	6.69424064707977	191.377987831809	82.1741128209329	28.88325708738	1.23035361863732	169.366132300901	50.2231287579507
ENSG00000173218	4521.44822965017	3992.74264372491	4827.84354187336	5932.24587996999	4021.05170407786	4275.4788247647	4912.74694427482	5332.99548625123
ENSG00000163399	30948.3544375846	29235.9803193464	42781.8815821688	38743.8857522342	37442.7475355357	32903.3468232179	42431.8616791192	39870.1563553815
ENSG00000269279	47.2263236855042	46.1158800132162	60.0837868774283	67.6727987937094	59.0223079611678	62.7480345505035	47.4225170442524	74.7507032676475
ENSG00000203865	227.63088016413	220.16613683729	202.504615031332	206.643724887934	149.439460582531	237.458248397003	226.950617283208	211.404332678816
ENSG00000233154	9.44526473710084	15.6198948431861	8.901301759619	15.7097568628254	10.6742471844665	4.92141447454929	5.64553774336338	11.6797973855699
ENSG00000224950	131.289179845702	134.628617457938	129.068875514476	171.598882655477	76.6034209708774	110.731825677359	119.685400159304	162.349183659422
ENSG00000116815	638.499896228017	523.638379504906	647.569703012283	696.063073306725	691.942376310712	522.900287920863	677.464529203606	613.189362742421
ENSG00000177173	104.842438581819	105.620241320592	105.702958395476	114.802069382186	77.2313178640813	111.962179295996	71.1337755663786	85.2625209146604
ENSG00000143061	1988.22822715973	1605.13014626646	2197.50887190594	2747.99900815884	1361.28046446608	1780.32168616821	2189.33953687632	2722.56077057635
ENSG00000134247	10284.0042457554	9511.77215498401	20188.1523908159	15250.5485852967	11326.0041596122	10555.2036942896	21142.5388488959	17454.2892129957
ENSG00000134256	38.7255854221135	47.6034890459006	70.0977513569997	128.094940573807	43.32488563107	44.2927302709437	72.2628831150513	133.149690195497
ENSG00000236137	43.4482177906639	34.215007751741	14.4646153593809	37.4617279036606	30.1390508737878	29.5284868472958	13.5492905840721	28.0315137253678
ENSG00000116830	3374.79309056613	3304.72346610838	2661.48922612608	3074.27857377137	2858.18665786421	3265.35850386346	2353.06013143386	2733.07258822336
ENSG00000134253	240.854250796072	270.001039432217	255.912425589046	244.105452791595	199.671212038844	233.767187541091	276.631349424806	244.107765358411
ENSG00000198162	6359.49674749	5766.71641520105	7939.96116958015	6766.07143653534	7554.85541902948	5651.01417040123	7576.31165159366	5615.64658298202
ENSG00000183508	283.357942113025	246.943099425609	181.364023352237	228.395695928769	168.276367378649	210.390468786982	173.882562495592	235.931907188512
ENSG00000196505	2637.11791459856	2580.25786719108	2731.58697748308	2548.60594028452	2845.00082310693	2313.06480303817	2690.66328848699	2265.88069280056
ENSG00000065183	2956.36786271256	2769.184214342	2441.18200757551	2515.97798372327	3240.57586582539	2514.84279649469	2331.60708800908	2639.6342091388
ENSG00000155761	18.8905294742017	23.8017445229503	20.0279289591428	16.9181996984274	18.8369067961174	15.9945970422852	21.4530434247809	14.0157568626839
ENSG00000092607	3.77810589484034	1.48760903268439	115.716922875047	95.4669840125544	3.13948446601956	0	155.816841716829	79.4226222218755
ENSG00000116874	1079.59375945063	919.342382198955	952.439288279233	895.456141181048	1029.12300796121	925.225921215267	886.349425708051	990.446818296329
ENSG00000224238	58.5606413700252	61.7357748564023	31.1545561586665	26.585742383243	38.9296073786426	49.2141447454929	28.2276887168169	23.3595947711398
ENSG00000223575	16.0569500530714	17.8513083922127	3.33798815985713	9.66754268481563	12.5579378640783	27.0677796100211	7.90375284070874	8.17585816989894
ENSG00000236804	16.0569500530714	22.3141354902659	25.5912425589046	15.7097568628254	18.2090099029135	19.6856578981972	6.77464529203606	15.1837366012409
ENSG00000231365	922.802364814753	964.714457695829	577.471951655283	681.561759279502	896.008866601984	869.860008376588	581.490387566428	601.509565356851
ENSG00000227056	11.334317684521	18.5951129085549	10.0139644795714	22.9604138764371	8.16265961165087	23.3767187541091	3.38732264601803	10.5118176470129
ENSG00000240244	5.66715884226051	5.20663161439537	17.802603519238	6.04221417800977	6.90686582524304	11.0731825677359	16.9366132300901	19.8556555554689
ENSG00000260941	62.3387472648656	45.372075496874	94.5763311959519	84.5909984921368	87.2776681553439	66.4390954064155	76.779313309742	60.7349464049636
ENSG00000198857	147.346129898773	117.521113582067	293.742958067427	166.76511131307	177.066923883503	145.181726999204	224.692402185863	138.989588888282
ENSG00000143067	2316.92344001084	1957.69348701266	3623.94247888489	2471.265598806	2733.86307300984	2047.30842141251	3260.86260056669	2437.57371436844
ENSG00000092621	160.569500530714	210.496678124842	230.321183030142	310.569808749702	224.787087767001	226.385065829268	200.981143663736	456.680077775784
ENSG00000261662	8.50073826339076	8.18184967976416	12.2392899194761	8.45909984921368	9.41845339805869	8.61247533046127	9.03286038938141	19.8556555554689
ENSG00000134250	3077.26725134746	2893.39956857114	6921.87478082373	4172.75311133355	3252.50590679627	3202.61046931295	5278.57779004476	3522.62689148789
ENSG00000273131	332.47331874595	391.241175595995	401.671241902808	421.746549625082	371.714960776716	263.295674388387	414.382470362872	302.506752286261
ENSG00000236933	220.07466837445	267.025821366849	334.911478705665	251.356109805206	231.693953592244	241.149309252915	219.046864442499	283.819076469349
ENSG00000188610	355.141954114992	304.216047183958	129.068875514476	262.232095325624	230.438159805836	333.425830650715	146.783981327448	206.732413724588
ENSG00000227193	12.2788441582311	11.9008722614751	5.56331359976188	13.2928711916215	10.6742471844665	15.9945970422852	11.2910754867268	8.17585816989894
ENSG00000213244	50.0599031066345	52.8101206602959	26.703905278857	41.0870564104664	41.4411949514583	49.2141447454929	25.9694736194716	56.0630274507356
ENSG00000223345	136.011812214252	98.1821961571699	85.6750294363329	120.844283560195	99.8356060194221	95.9675822537112	76.779313309742	74.7507032676475
ENSG00000234998	10.3897912108109	3.71902258171098	15.5772780793333	19.3350853696313	15.0695254368939	15.9945970422852	13.5492905840721	14.0157568626839
ENSG00000230806	66.1168531597059	93.7193690591167	54.5204732776664	68.8812416293114	54.6270297087404	107.040764821447	50.8098396902704	60.7349464049636
ENSG00000171943	1115.48576545161	1093.39263902303	986.931832597757	942.585411769524	1066.16892466024	1274.64634890827	961.99963146912	833.937533329692
ENSG00000269996	2025.06475963442	2066.28894639862	1140.47928795118	1320.82801931294	2176.29063184476	1656.05597068584	1382.02763957536	824.593695421236
ENSG00000227082	24.5576883164622	37.1902258171098	42.2811833581903	48.3377134240782	24.4879788349526	33.2195477032077	23.7112585221262	63.0709058820776
ENSG00000231429	6.61168531597059	8.18184967976416	13.3519526394285	22.9604138764371	6.90686582524304	6.15176809318662	7.90375284070874	10.5118176470129
ENSG00000233218	16.0569500530714	20.8265264575815	24.4785798389523	8.45909984921368	10.6742471844665	22.1463651354718	12.4201830353994	15.1837366012409
ENSG00000230255	20.7795824216219	11.1570677451329	13.3519526394285	21.7519710408352	6.90686582524304	18.4553042795599	14.6783981327448	8.17585816989894
ENSG00000234978	34.9474795272731	43.8844664641896	56.7457987175711	80.9656699853309	36.4180198058269	34.4499013218451	86.9412812477961	82.9265614375464
ENSG00000232745	25.5022147901723	30.49598517003	58.9711241574759	76.1318986429231	28.2553601941761	20.9160115168345	79.0375284070874	73.5827235290905
ENSG00000232274	54.7825354751849	90.0003464774058	40.0558579182855	41.0870564104664	47.7201638834974	50.4444983641303	48.5516245929251	40.8792908494947
ENSG00000230850	18.8905294742017	27.5207671046613	25.5912425589046	16.9181996984274	13.8137316504861	29.5284868472958	15.8075056814175	24.5275745096968
ENSG00000225278	21.7241088953319	27.5207671046613	23.3659171189999	50.7545990952821	15.0695254368939	30.7588404659331	27.0985811681442	60.7349464049636
ENSG00000185044	13.2233706319412	16.3636993595283	18.9152662391904	26.585742383243	10.6742471844665	9.84282894909859	18.0657207787628	28.0315137253678
ENSG00000238261	10.3897912108109	8.18184967976416	10.0139644795714	32.6279565612528	10.0463502912626	6.15176809318662	23.7112585221262	21.0236352940259
ENSG00000223804	49.1153766329244	58.7605567910335	38.9431951983331	55.5883704376899	49.6038545631091	50.4444983641303	58.7135925309792	99.2782777773443
ENSG00000215784	243.687830217202	267.025821366849	54.5204732776664	113.593626546584	167.020573592241	216.542236880169	63.2300227256699	103.950196731572
ENSG00000196369	2657.89749702018	2866.62260598283	2276.50792502256	2348.0044295746	2468.26268718458	3075.88404659331	2179.17756893827	2184.12211110158
ENSG00000271644	29.2803206850126	36.4464213007676	16.6899407992856	25.377299547641	28.2553601941761	39.3713157963944	10.1619679380541	9.34383790845594
ENSG00000224363	42.5036913169538	63.9671884054289	15.5772780793333	14.5013140272234	47.0922669902935	54.1355592200422	9.03286038938141	10.5118176470129
ENSG00000162825	10.3897912108109	15.6198948431861	7.78863903966663	3.62532850680586	15.0695254368939	18.4553042795599	2.25821509734535	3.50393921567098
ENSG00000225241	4452.49779706934	4924.72970270168	3640.63241968417	3539.52906547812	4488.83488951477	4744.24355346552	3723.79669552249	3574.0179999844
ENSG00000203843	101.064332686979	145.041880686728	174.688047032523	101.509198190564	91.0450495145674	132.878190812831	153.558626619484	124.973832025598
ENSG00000168614	1805.93461773368	1823.06486955472	1643.40283736966	1807.83048206052	1880.55119514572	1812.31088025278	1693.66132300901	1711.09031698599
ENSG00000254539	18.8905294742017	13.3884812941595	22.2532543990475	25.377299547641	15.6974223300978	20.9160115168345	16.9366132300901	11.6797973855699
ENSG00000178104	4441.16347938482	4331.17369866061	4541.8892228456	4252.51033848328	3832.68263611668	4373.90711425569	4164.14863950483	4293.4935189355
ENSG00000255148	18.8905294742017	8.92565419610636	22.2532543990475	27.7941852188449	9.41845339805869	22.1463651354718	10.1619679380541	5.83989869278496
ENSG00000268172	39.6701118958236	54.2977296929803	15.5772780793333	15.7097568628254	26.9995664077683	31.9891940845704	10.1619679380541	2.33595947711398
ENSG00000272755	19.8350559479118	18.5951129085549	6.67597631971425	10.8759855204176	10.0463502912626	13.5338898050106	5.64553774336338	0
ENSG00000223380	6032.69058758631	5631.34399322677	7428.13631840206	6773.32209354895	7259.11598233044	4930.02694987976	7666.64025548747	5549.07173788427
ENSG00000177144	32.1139001061429	26.7769625883191	35.605207038476	41.0870564104664	45.8364732038856	36.9106085591197	33.8732264601803	31.5354529410388
ENSG00000213240	1065.42586234498	1149.92178226504	2505.71644533275	1110.5589659182	1194.88778776705	853.865411334303	2318.057797425	804.738039865768
ENSG00000163386	758.454758389198	842.730517015709	2135.19975958861	945.002297440728	855.823465436933	770.201365266965	1767.05331367274	754.514911107817
ENSG00000233396	45.3372707380841	37.934030333452	63.4217750372854	71.2981273005153	44.5806794174778	47.9837911268556	50.8098396902704	51.3911084965076
ENSG00000201558	47.2263236855042	37.1902258171098	27.8165679988094	58.0052561088938	58.3944110679639	38.140962177757	20.3239358761082	24.5275745096968
ENSG00000117289	3785.66210663002	2943.23447116607	4210.31573229979	4633.16983169789	1937.68981242728	2960.2308064414	4709.50758551373	5311.9718509572
ENSG00000121851	777.3452878634	665.705042126266	836.722365404186	717.815044347561	686.919201165081	748.055000131493	794.891714265564	940.223689538379
ENSG00000181039	99.1752797395589	143.554271654044	132.406863674333	140.179368929827	107.370368737869	118.113947389183	124.201830353994	174.028981044992
ENSG00000234222	246.521409638332	286.364738791746	211.405916790951	244.105452791595	216.62442815535	285.442039523859	212.272219150463	214.908271894487
ENSG00000152022	10395.4583696532	9563.83847112796	9794.76992374076	10170.254904426	10635.3175770879	9744.4006596076	10020.82949447	9620.64910649394
ENSG00000131795	5475.41996809736	5243.07803569614	7529.38862591773	7915.3005731928	6250.08567495175	5219.16005025953	7820.19888210696	8755.17612022321
ENSG00000211451	50.0599031066345	39.4216393661364	47.8444969579521	68.8812416293114	53.3712359223326	36.9106085591197	51.9389472389431	70.0787843134195
ENSG00000131779	1615.14027004424	1678.76679338434	1798.06295544304	1840.45843862178	2096.54772640786	1577.31333909305	1870.93120815063	2064.98817776876
ENSG00000143127	1856.93904731403	2714.88648464902	5270.6833044144	4621.08540334187	2661.02703339818	3100.49111896606	5148.73042194741	5073.70398429157
ENSG00000198483	18.8905294742017	20.0827219412393	409.459880942474	233.229467271177	60.9059986407795	27.0677796100211	351.152447637202	275.64321829945
ENSG00000131788	2987.537236345	2626.3737472043	3699.60354384165	3377.59772550746	3623.59297067978	2994.68070776325	3677.50328602691	3317.06245750186
ENSG00000186364	221.96372132187	208.265264575815	211.405916790951	189.725525189507	210.345459223311	191.935164507422	202.110251212409	273.307258822336
ENSG00000186141	2009.00780958135	1852.81705020841	2074.00330999123	2171.57177557671	1960.92199747582	2010.39781285339	1890.12603647806	2135.06696208218
ENSG00000121848	5568.92808899466	5378.45045767042	4408.36969645131	5927.41210862758	3847.12426466037	5748.21210627358	4341.41852464644	5132.10297121942
ENSG00000117281	354.197427641282	419.505747216999	265.926390068618	389.118593063829	199.671212038844	380.179268158933	259.694736194716	329.370286273072
ENSG00000174827	81.2292767390673	95.9507826081433	42.2811833581903	70.0896844649133	69.0686582524304	75.0515707368767	47.4225170442524	43.2152503266087
ENSG00000117262	428.815019064378	499.836634981956	346.038105905189	424.163435296286	485.364298446625	431.854120141701	352.281555185875	346.889982351427
ENSG00000152042	92.5635944235883	121.98394068012	135.74485183419	108.759855204176	120.556203495151	134.108544431468	135.492905840721	113.294034640028
ENSG00000232637	361.753639430962	426.943792380421	475.106981419664	483.377134240782	415.66774330099	402.325633294405	477.612493088542	450.840179082999
ENSG00000186275	605.441469648164	682.812546002136	413.910531822284	476.12647722717	598.385739223329	638.553528072771	453.901234566416	399.449070586491
ENSG00000244371	55.727061948895	59.5043613073757	70.0977513569997	64.0474702869036	35.790122912623	59.0569736945915	63.2300227256699	47.8871692808367
ENSG00000227242	12.2788441582311	11.1570677451329	21.1405916790951	33.8363993968547	12.5579378640783	15.9945970422852	15.8075056814175	18.6876758169119
ENSG00000131791	1214.66104519117	1089.67361644132	1380.8144354609	1349.83064736738	1127.07492330102	953.524054443926	1342.50887537181	1156.29994117142
ENSG00000237188	121.843915108601	92.2317600264324	81.2243785565234	87.0078841633407	97.3240184466065	73.8212171182394	97.1032491858502	73.5827235290905
ENSG00000131781	136.011812214252	153.967534882835	122.392899194761	137.762483258623	119.928306601947	136.569251668743	133.234690743376	143.66150784251
ENSG00000271721	56.6715884226051	53.5539251766381	41.1685206382379	42.2954992460684	50.231751456313	38.140962177757	45.1643019469071	30.3674732024818
ENSG00000180867	102.008859160689	139.091444555991	174.688047032523	114.802069382186	119.928306601947	93.5068750164366	121.943615256649	153.005345750966
ENSG00000226015	44.392744264374	34.215007751741	26.703905278857	43.5039420816703	35.790122912623	40.6016694150317	37.2605491061983	35.0393921567098
ENSG00000131778	3012.09492466146	2761.74616917858	2346.60567637956	2484.55846999762	3350.45782213608	3005.75389033098	2250.31134450464	2629.12239149179
ENSG00000116128	1114.5412389779	1085.21078934326	1210.57703930818	1001.79911071402	1275.25859009715	1166.37523046818	1134.75308641604	1014.97439280603
ENSG00000162836	484.542081013273	448.514123354344	301.531597107094	356.490636502576	401.854011650504	484.759325743106	298.084392849587	363.241698691225
ENSG00000188092	89.730015002458	85.5375193793526	60.0837868774283	71.2981273005153	76.6034209708774	73.8212171182394	40.6478717522164	63.0709058820776
ENSG00000203836	71.7840120019664	95.2069780918011	85.6750294363329	54.3799276020879	62.1617924271874	89.8158141605246	81.2957435044327	49.0551490193937
ENSG00000225080	16.0569500530714	23.8017445229503	21.1405916790951	8.45909984921368	6.90686582524304	13.5338898050106	16.9366132300901	9.34383790845594
ENSG00000202408	17.9460030004916	11.9008722614751	2.22532543990475	20.5435282052332	11.3021440776704	11.0731825677359	1.12910754867268	8.17585816989894
ENSG00000212456	141.678971056513	112.314481967672	32.2672188786189	97.8838696837583	111.137750097093	113.192532914634	25.9694736194716	29.1994934639248
ENSG00000122497	857.630038128757	992.979029316832	837.835028124139	739.567015388396	941.217442912665	962.136529774387	771.180455743438	851.457229408047
ENSG00000223612	21.7241088953319	14.1322858105017	28.9292307187618	26.585742383243	20.7205974757291	22.1463651354718	13.5492905840721	25.6955542482538
ENSG00000207501	131.289179845702	88.5127374447214	75.6610649567615	124.469612067001	99.2077091262182	124.26571548237	51.9389472389431	74.7507032676475
ENSG00000203832	538.380090014748	632.977643407209	570.795975335569	572.801904075326	610.315780194203	664.390954064155	492.290891221287	548.950477121786
ENSG00000234367	84.0628561601975	82.5623013139838	96.8016566358567	80.9656699853309	73.4639365048578	124.26571548237	72.2628831150513	89.9344398688884
ENSG00000243452	5995.85405511162	6576.7195334977	4778.88638219545	4071.24391314298	6684.59032504886	6381.8442198718	4824.67655547835	4236.26251174621
ENSG00000227212	438.260283801479	627.771011792814	423.924496301855	305.736037407294	455.853144466041	513.057458971764	407.607825070836	293.162914377805
ENSG00000226675	16.0569500530714	21.5703309739237	8.901301759619	2.41688567120391	18.2090099029135	28.2981332286584	11.2910754867268	16.3517163397979
ENSG00000207205	69.8949590545462	61.7357748564023	40.0558579182855	48.3377134240782	57.76651417476	62.7480345505035	27.0985811681442	31.5354529410388
ENSG00000203827	209.684877163639	223.141354902659	225.870532150332	154.68068295705	212.229149902923	262.06532076975	161.462379460193	183.372818953448
ENSG00000232527	770.733602547429	749.011147956592	1035.88899227566	679.144873608298	789.894291650522	921.534860359355	820.861187885036	772.034607186172
ENSG00000206737	191.738874163147	142.06666262136	82.3370412764758	159.514454299458	157.602120194182	145.181726999204	62.1009151769972	133.149690195497
ENSG00000226067	51.0044295803446	69.9176245361665	30.0418934387141	43.5039420816703	35.790122912623	71.3605098809648	27.0985811681442	45.5512098037227
ENSG00000252105	15.1124235793614	21.5703309739237	4.4506508798095	14.5013140272234	13.8137316504861	11.0731825677359	3.38732264601803	5.83989869278496
ENSG00000235999	235.187091953811	238.017445229503	143.533490873856	161.931339970662	164.508986019425	291.593807617046	116.298077513286	197.388575816132
ENSG00000240929	136.011812214252	84.0499103466682	32.2672188786189	67.6727987937094	87.9055650485478	108.271118440084	38.389656654871	40.8792908494947
ENSG00000273213	13.2233706319412	19.3389174248971	3.33798815985713	14.5013140272234	8.79055650485478	14.7642434236479	7.90375284070874	16.3517163397979
ENSG00000203817	36.8365324746933	34.215007751741	14.4646153593809	20.5435282052332	17.5811130097096	27.0677796100211	15.8075056814175	11.6797973855699
ENSG00000269501	30.2248471587227	39.4216393661364	14.4646153593809	22.9604138764371	34.5343291262152	29.5284868472958	14.6783981327448	9.34383790845594
ENSG00000233368	9.44526473710084	18.5951129085549	15.5772780793333	13.2928711916215	13.8137316504861	15.9945970422852	13.5492905840721	18.6876758169119
ENSG00000202496	32.1139001061429	12.6446767778173	10.0139644795714	18.1266425340293	19.4648036893213	13.5338898050106	5.64553774336338	8.17585816989894
ENSG00000223759	16.0569500530714	17.8513083922127	6.67597631971425	9.66754268481563	7.53476271844695	7.38212171182394	3.38732264601803	11.6797973855699
ENSG00000203815	12.2788441582311	20.0827219412393	13.3519526394285	18.1266425340293	17.5811130097096	29.5284868472958	9.03286038938141	21.0236352940259
ENSG00000203814	5142.94664935141	3850.67598110355	2400.01348693727	2949.80896170437	4314.27955320409	3590.17185918371	1972.55088753117	2160.76251633044
ENSG00000183598	2037.34360379265	1641.57656756723	1133.80331163147	1439.25541720193	1770.04134194183	1733.56824865999	958.612308823102	1465.81457188903
ENSG00000220323	20.7795824216219	26.7769625883191	16.6899407992856	26.585742383243	25.7437726213604	19.6856578981972	24.8403660707989	26.8635339868108
ENSG00000261716	577.105675436862	581.655131779598	447.290413420855	522.047304980044	633.547965242748	446.618363565348	652.624163132807	433.320483004644
ENSG00000203819	69.8949590545462	41.653052915163	23.3659171189999	29.0026280544469	60.2781017475756	63.9783881691408	47.4225170442524	43.2152503266087
ENSG00000203812	44.392744264374	35.7026167844254	54.5204732776664	25.377299547641	38.9296073786426	38.140962177757	32.7441189115076	47.8871692808367
ENSG00000184678	4807.63975118433	3588.11298683476	3057.59715442913	3599.95120725822	4676.57606058274	3718.12863552199	2572.10699587636	2511.15643789753
ENSG00000184260	3849.8899068423	2952.90392987852	2774.98082356122	2923.22321932113	4086.98087786427	3262.89779662618	2488.55303727458	2434.06977515277
ENSG00000184270	1940.05737700051	1450.41880686728	1360.78650650176	1222.94414962918	1640.69458194182	1338.62473707741	1070.3939561417	1547.57315358801
ENSG00000178096	238.020671374941	226.86037748437	298.193608947237	239.271681449187	269.367767184479	254.683199057926	242.758122964625	290.826954900691
ENSG00000159164	748.064967178387	802.56507313323	615.302484133664	682.770202115104	1030.37880174762	880.933190944324	626.654689513335	751.010971892146
ENSG00000143368	2565.33390259659	1939.84217862045	2303.21183030142	2584.85922535258	2521.63392310691	2676.01912053618	2067.39592161967	2392.02250456472
ENSG00000014914	214.407509532189	214.959505222895	386.093963823474	369.783507694198	215.368634368942	220.233297736081	430.18997604429	359.737759475554
ENSG00000163113	3523.08374693862	3435.6330609846	3830.89774479603	4186.04598252517	3754.8234213594	3517.58099568411	3732.82955591187	4465.18654050338
ENSG00000223945	20.7795824216219	38.6778348497942	24.4785798389523	33.8363993968547	21.9763912621369	23.3767187541091	12.4201830353994	29.1994934639248
ENSG00000136631	2108.18308932091	1899.67673473797	2270.9446114228	2060.39503470133	2135.47733378651	1907.04810888785	2158.85363306216	1957.53404182152
ENSG00000023902	3656.26197973174	3134.39223186602	4657.60614572064	3879.10150228227	3065.3926326215	3671.37519801377	4258.99367359334	4638.04754180981
ENSG00000143401	5858.89771642365	5998.03961978347	3888.75620623355	4648.87958856072	5682.46688349541	5532.90022301204	4371.9044284606	3995.65868560347
ENSG00000118298	214.407509532189	275.951475562955	146.871479033714	161.931339970662	175.183233203892	252.222491820651	173.882562495592	203.228474508917
ENSG00000117362	9901.47102390282	8863.91842124995	10503.5360763504	9539.44774424182	9757.51772038881	11055.957617075	10867.6601559745	11286.1882136762
ENSG00000118292	199.295085952828	212.728091673868	231.433845750094	261.023652490022	165.764779805833	243.61001649019	267.598489035424	317.690488887502
ENSG00000159208	114.28770331892	100.413609706197	76.7737276767139	65.2559131225055	114.905131456316	60.2873273132289	99.3614642831955	42.0472705880517
ENSG00000187145	3689.32040631159	2834.63901178011	3913.2347860725	4158.25179730632	3374.94580097103	2879.02746761134	3402.00104415077	3927.91586076716
ENSG00000117360	3649.65029441577	3626.04701716821	3540.49277488846	4054.32571344456	3708.98694815551	3804.2533888266	3700.08543700036	3569.34608103017
ENSG00000163125	4389.21452333076	3706.37790493316	4035.62768526727	4121.99851223826	4844.85242796139	4328.3840303661	3846.86941832781	3486.41951959262
ENSG00000143374	1405.45539288061	1268.18670036344	940.199998359757	1088.80699487736	1209.32941631074	1395.22100353473	931.513727654958	1097.90095424357
ENSG00000143369	57.6161148963152	39.4216393661364	259.250413748903	175.224211162283	62.7896893203913	73.8212171182394	223.56329463719	160.013224182308
ENSG00000237781	202.128665373958	257.3563626544	265.926390068618	415.704335447072	249.275066601953	230.07612668518	309.375468336313	353.897860782769
ENSG00000143382	999.309009185269	1300.9140990825	1489.85538201623	1747.40834028043	1319.83926951462	1302.94448213693	1601.07450401786	1534.72537646389
ENSG00000264553	15.1124235793614	28.2645716210035	24.4785798389523	55.5883704376899	20.7205974757291	22.1463651354718	35.002334008853	28.0315137253678
ENSG00000203804	27.3912677375925	34.215007751741	36.7178697584284	33.8363993968547	30.1390508737878	51.6748519827676	29.3567962654896	35.0393921567098
ENSG00000264508	43.4482177906639	47.6034890459006	47.8444969579521	58.0052561088938	33.2785353398074	44.2927302709437	38.389656654871	51.3911084965076
ENSG00000264584	109.56507095037	139.091444555991	53.407810557714	204.22683921673	79.115008543693	108.271118440084	72.2628831150513	68.9108045748625
ENSG00000143384	17920.5007857014	15518.7374289636	19542.8080132435	25237.1201787112	18713.8390050494	15231.7777987301	18948.6828818249	19601.0359724634
ENSG00000143420	7461.75914230967	6776.80294839375	7962.2144239792	8764.83588662097	8271.28577417514	7361.20570030711	7549.21307042552	9192.00054244353
ENSG00000143457	3862.16875100054	3227.36779640879	3966.64259663022	4146.1673689503	3918.70451048562	3020.51813375463	4021.88108837207	3873.02081305499
ENSG00000163131	1202.38220103294	1041.32632287907	1721.28922776632	1584.26855747416	1670.83363281561	1193.4430100782	1751.24580799132	1626.99577580989
ENSG00000143387	224.797300743	308.678874282012	440.614437101141	482.16869140518	278.786220582537	294.05451485432	423.415330752254	489.38351045538
ENSG00000224690	13.2233706319412	17.8513083922127	7.78863903966663	13.2928711916215	15.6974223300978	9.84282894909859	13.5492905840721	17.5196960783549
ENSG00000143437	3771.49420952437	3573.98070102425	4275.96283277698	4224.71615326443	4079.44611514582	3479.44003350635	4594.33861554912	3884.70061044056
ENSG00000143379	2835.46847407767	2831.66379371474	3009.75265747118	2981.22847543002	2865.09352368945	2787.98129983218	3214.56919107111	2769.27996011863
ENSG00000143418	9130.73742135539	8161.76695782292	8683.21986650834	8577.52724710267	10335.1828621364	9221.50037168674	8344.10478469108	7949.27010061889
ENSG00000231073	56.6715884226051	67.6862109871399	37.8305324783808	51.963041930884	52.7433390291287	66.4390954064155	54.1971623362885	64.2388856206346
ENSG00000143412	177.570977057496	223.885159419001	220.30721855057	199.393067874322	231.06605669904	242.379662871553	189.69006817701	176.364940522106
ENSG00000143409	1114.5412389779	1036.11969126468	1346.32189114237	1219.31882112237	1243.23584854375	1181.13947389183	1380.89853202668	1349.01659803333
ENSG00000143363	696.116011124332	540.002078864435	708.766152609663	687.603973457512	664.942809902944	597.951858657739	715.854185858477	668.084410454599
ENSG00000163141	30.2248471587227	44.6282709805318	53.407810557714	72.5065701361172	28.2553601941761	34.4499013218451	70.004668017706	72.4147437905335
ENSG00000143443	248.410462585752	264.05060330148	305.982247986903	275.524966517246	254.926138640789	264.526028007025	317.279221177022	343.386043135756
ENSG00000197622	7098.11644993129	7403.83015567022	7609.5003417543	8216.20283925768	6503.75601980613	8156.01413794682	8286.52029970877	7513.61365813713
ENSG00000213190	1285.50053071943	1194.55005324557	2086.2425999107	1609.6458570218	1673.97311728163	1177.44841303592	2252.56955960199	1697.07456012331
ENSG00000143458	1138.15440082065	1242.89734680781	1183.87313402933	864.036627455397	1069.93630601947	985.513248528496	1124.59111847799	860.801067316503
ENSG00000261168	14.1678971056513	6.69424064707977	26.703905278857	21.7519710408352	20.7205974757291	8.61247533046127	36.1314415575256	44.3832300651657
ENSG00000143434	990.808270921879	990.747615767806	1877.06200855966	1373.99950407942	1086.26162524277	1124.54320743451	2157.72452551348	1637.5075934569
ENSG00000163154	39.6701118958236	45.372075496874	63.4217750372854	50.7545990952821	24.4879788349526	55.3659128386796	57.5844849823065	56.0630274507356
ENSG00000163156	917.135205972492	892.565419610636	999.171122517233	1038.05239578208	1042.9367396117	994.125723858957	939.417480495667	1061.69358234831
ENSG00000163155	307.915630429488	319.835942027144	327.122839665998	329.904894119333	291.344158446616	285.442039523859	361.314415575256	324.698367318844
ENSG00000163159	2071.34655684622	1988.93327669903	2378.87289525818	2171.57177557671	2583.1678186409	2100.21362701391	2451.29248816838	2203.97776665704
ENSG00000143398	5316.73952051407	4766.29934072079	5610.04543399988	5852.48865282026	6460.43113417506	5153.95130847175	5181.47454085891	5448.62548036837
ENSG00000159352	6622.0751071814	6059.77539463987	8152.47974909106	7605.9392072787	6368.75818776729	7293.53625128205	7309.84227010691	9231.71185355447
ENSG00000232671	34.9474795272731	28.2645716210035	36.7178697584284	38.6701707392625	38.3017104854387	40.6016694150317	23.7112585221262	47.8871692808367
ENSG00000143373	2077.95824216219	2078.93362317644	2640.34863444699	2310.54270167094	2218.35972368942	2359.81824054639	2522.42626373476	2720.22481109923
ENSG00000143393	5181.67223477352	4921.75448463631	5894.88709030768	5816.2353677522	5656.09521398085	5462.77006674972	5716.67151892976	5967.20848428767
ENSG00000265753	27.3912677375925	34.215007751741	28.9292307187618	29.0026280544469	25.7437726213604	25.8374259913838	27.0985811681442	23.3595947711398
ENSG00000143390	4167.25080200889	3858.11402626697	4361.63786221331	4662.17245975234	4744.38892504877	4206.57902212101	4684.66721944293	4654.39925814961
ENSG00000237976	51.0044295803446	29.7521806536879	55.6331359976188	48.3377134240782	48.3480607767013	29.5284868472958	50.8098396902704	52.5590882350646
ENSG00000143416	1.88905294742017	6.69424064707977	84.5623667163805	30.2110708900488	4.39527825242739	4.92141447454929	62.1009151769972	28.0315137253678
ENSG00000159377	9638.89266421141	8285.98231205207	10892.9680283338	10953.3258618961	9603.68298155385	9174.74693417852	9734.03617710714	13870.9273751028
ENSG00000143442	7837.68067884628	7638.12857831801	8085.71998589391	7320.74669807664	8238.00723883534	8031.74842246445	7787.45476319545	6887.57651827058
ENSG00000238711	55.727061948895	44.6282709805318	34.4925443185236	32.6279565612528	52.1154421359248	40.6016694150317	41.776979300889	33.8714124181528
ENSG00000143375	44.392744264374	33.4712032353988	14.4646153593809	26.585742383243	26.9995664077683	39.3713157963944	10.1619679380541	23.3595947711398
ENSG00000143367	567.660410699761	556.365778223963	958.002601878995	644.100031375841	728.360396116539	498.293215548116	967.645169212484	555.958355553128
ENSG00000232536	31.1693736324328	30.49598517003	31.1545561586665	16.9181996984274	35.1622260194191	33.2195477032077	23.7112585221262	23.3595947711398
ENSG00000207606	15.1124235793614	25.2893535556347	7.78863903966663	15.7097568628254	25.7437726213604	12.3035361863732	7.90375284070874	7.00787843134195
ENSG00000223861	14.1678971056513	16.3636993595283	13.3519526394285	20.5435282052332	22.6042881553409	15.9945970422852	14.6783981327448	10.5118176470129
ENSG00000250734	9.44526473710084	11.1570677451329	13.3519526394285	9.66754268481563	6.90686582524304	12.3035361863732	16.9366132300901	14.0157568626839
ENSG00000143376	3784.71758015631	3351.58315063794	3836.46105839579	3602.36809292942	4417.25464368953	3585.25044470916	3886.38818253135	3130.18569933274
ENSG00000236940	13.2233706319412	20.0827219412393	7.78863903966663	3.62532850680586	27.6274633009722	15.9945970422852	14.6783981327448	15.1837366012409
ENSG00000143436	3005.48323934549	2688.85332657704	2889.58508371632	2750.41589383005	3177.1582796118	3266.58885748209	2552.91216754892	2951.48479933352
ENSG00000143450	329.63973932482	300.497024602247	252.574437429189	300.902266064887	333.413250291278	284.211685905222	292.438855106223	300.170792809147
ENSG00000249602	25.5022147901723	21.5703309739237	31.1545561586665	29.0026280544469	28.2553601941761	28.2981332286584	36.1314415575256	36.2073718952668
ENSG00000182134	894.46657060345	821.903990558127	772.187927646949	789.113171648076	932.426886407811	853.865411334303	862.638167185925	836.273492806806
ENSG00000203288	38.7255854221135	42.3968574315052	44.506508798095	50.7545990952821	37.0459166990309	25.8374259913838	48.5516245929251	79.4226222218755
ENSG00000225556	51.9489560540546	58.0167522746913	73.4357395168568	65.2559131225055	93.556637087383	50.4444983641303	92.5868189911595	72.4147437905335
ENSG00000234614	44.392744264374	45.372075496874	20.0279289591428	26.585742383243	65.9291737864108	56.5962664573169	22.5821509734535	22.1916150325828
ENSG00000196407	34.9474795272731	33.4712032353988	16.6899407992856	30.2110708900488	49.6038545631091	35.6802549404824	19.1948283274355	29.1994934639248
ENSG00000159445	1473.46129898773	1427.36086686067	1094.86011643314	1209.65127843756	1673.97311728163	1242.6571548237	1090.71789201781	956.575405878176
ENSG00000197747	12339.2938525485	9294.58123621209	15765.3180790052	15401.6039397469	12668.4477172821	13802.1068938735	13780.75763155	15328.566088822
ENSG00000229021	17.9460030004916	20.8265264575815	17.802603519238	49.5461562596801	14.44162854369	17.2249506609225	32.7441189115076	29.1994934639248
ENSG00000163191	5459.36301804429	3637.20408491334	5843.70460518988	5053.70793848737	6044.13549398087	5582.11436775754	4205.92561880572	4541.10522350958
ENSG00000159450	123.732968056021	92.9755645427745	8.901301759619	20.5435282052332	118.67251281554	125.496069101007	6.77464529203606	43.2152503266087
ENSG00000197915	29.2803206850126	45.372075496874	36.7178697584284	41.0870564104664	24.4879788349526	31.9891940845704	16.9366132300901	42.0472705880517
ENSG00000143631	27.3912677375925	29.7521806536879	27.8165679988094	32.6279565612528	27.6274633009722	39.3713157963944	24.8403660707989	28.0315137253678
ENSG00000238279	75.5621178968068	82.5623013139838	132.406863674333	66.4643559581075	99.8356060194221	91.0461677791619	120.814507707976	163.517163397979
ENSG00000197956	33735.6520615031	28266.8030345525	38339.019341399	40992.7978692895	42104.8819675748	31604.0934019369	33396.7430746404	45760.2781769244
ENSG00000196154	289.969627428996	328.761596223251	1726.85254136609	741.9839010596	476.57374194177	417.089876718053	1450.90320004439	1187.83539411246
ENSG00000188015	40.6146383695336	46.1158800132162	111.266271995238	76.1318986429231	67.8128644660226	47.9837911268556	79.0375284070874	107.454135947243
ENSG00000196754	96.3417003184286	101.157414222539	92.3510057560472	123.261169231399	104.858781165053	94.7372286350739	79.0375284070874	119.133933332813
ENSG00000188643	27595.2854559138	22813.9721252478	26712.8065806166	23337.4480411449	25400.3130207779	28691.8463866224	25494.1193414804	26273.7042188395
ENSG00000189171	2076.06918921477	1784.38703470493	4003.36046638865	2992.10446095044	2315.68374213603	2101.44398063255	3787.02671824816	3995.65868560347
ENSG00000271853	25.5022147901723	22.3141354902659	21.1405916790951	25.377299547641	29.5111539805839	36.9106085591197	20.3239358761082	10.5118176470129
ENSG00000160678	241.798777269782	319.092137510802	203.617277751285	268.274309503634	238.600819417487	294.05451485432	274.37313432746	230.092008495727
ENSG00000272030	182.293609426046	175.537865856758	111.266271995238	111.17674087538	141.27680097088	178.401274702412	149.042196424793	105.118176470129
ENSG00000160679	5070.21811087573	5202.91259181366	4417.27099821093	4676.67377377956	5500.37678446628	5288.05985290322	4764.8338553987	4618.19188625435
ENSG00000143553	1435.68024003933	1104.54970676816	1496.53135833595	1509.34510166684	1326.74613533987	1224.20185054414	1363.96191879659	1541.73325489523
ENSG00000143621	12208.0046727028	10804.5044043867	11531.6364295864	13064.4754956927	12100.2010289326	11721.5789247578	10719.7470670984	14113.8671607227
ENSG00000169418	64.2278002122857	55.0415342093225	119.054911034904	134.137154751817	86.64977126214	79.972985211426	158.075056814175	179.868879737777
ENSG00000143624	6097.86291427231	6228.61901984955	6877.36827202563	6750.36167967251	5914.78873398086	6571.31867714195	7402.42908909807	6851.36914637531
ENSG00000238511	23.6131618427521	40.1654438824786	34.4925443185236	31.4195137256508	30.1390508737878	45.523083889581	33.8732264601803	18.6876758169119
ENSG00000143554	1066.37038881869	1113.47536096427	1146.04260155095	1149.22913665746	1024.09983281558	1140.5378044768	1239.7600884426	1364.20033463457
ENSG00000231827	49.1153766329244	72.8928426015352	91.2383430360948	64.0474702869036	40.1854011650504	99.6586431096232	64.3591302743426	149.501406535295
ENSG00000143614	6775.08839592244	6712.09195547198	7204.49111169163	8069.98125614985	7721.24809572852	6773.09667059847	7336.94085127505	7124.67640519765
ENSG00000223599	134.122759266832	169.587429726021	97.914319355809	158.306011463856	102.975090485442	178.401274702412	97.1032491858502	99.2782777773443
ENSG00000236327	42.5036913169538	70.6614290525087	34.4925443185236	22.9604138764371	42.0690918446622	55.3659128386796	27.0985811681442	22.1916150325828
ENSG00000198837	5596.31935673225	6087.29616174454	5529.93371816331	5864.57308117628	5948.06726932067	7309.53084832434	6068.95307411564	7020.72620846608
ENSG00000160741	1777.59882352238	1807.44497471154	1981.65230423518	2308.12581599973	1729.85594077678	2119.89928491211	2003.03679134533	2497.14068103485
ENSG00000143570	5954.29489026837	5402.25220219337	7502.68472063887	6772.11365071335	6931.9817009712	6133.31278890706	6860.45746573518	8720.1367280665
ENSG00000273026	45.3372707380841	37.1902258171098	28.9292307187618	47.1292705884762	40.8132980582543	28.2981332286584	31.6150113628349	29.1994934639248
ENSG00000143578	558.21514596266	510.993702727089	392.769940143189	457.999834693141	444.55100038837	529.052056014049	473.096062893851	649.396734637688
ENSG00000143543	4825.58575418482	4203.23932184975	5250.65537545526	4936.48898343398	5552.4922266022	5017.38205680301	4662.08506846948	6504.47916402389
ENSG00000272654	98.2307532658488	103.388827771565	105.702958395476	128.094940573807	99.2077091262182	68.8998026436901	107.265217123904	133.149690195497
ENSG00000143545	5568.92808899466	4576.62918905353	7076.53489889711	5777.56519701294	5642.90937922356	5573.50189242708	6654.95989187676	7270.67387251728
ENSG00000177954	8849.26853218978	4931.42394334876	7914.36992702125	7413.79679641799	7478.87989495181	7940.70225468529	5374.55193168194	6075.83059997347
ENSG00000143552	119.010335687471	146.529489719413	76.7737276767139	76.1318986429231	98.5798122330143	108.271118440084	85.8121736991234	133.149690195497
ENSG00000143549	45834.0916632556	38767.8351962716	43582.9987405345	45212.6802512115	46887.572603109	46758.3589226929	39994.1184815349	40488.0176370781
ENSG00000264384	111.45412389779	143.554271654044	82.3370412764758	152.263797285846	91.6729464077713	146.412080617842	74.5210982123967	68.9108045748625
ENSG00000143612	9967.58787706252	8407.96625273219	11220.0908679998	10550.9143976407	10907.8248287384	9424.5087187619	11120.5802468772	11998.655854196
ENSG00000143569	14506.9821097132	12730.958101713	13440.9656570247	15233.6303855982	15389.1249555347	14200.741466312	13674.6215219748	12506.7270404683
ENSG00000252817	97.2862267921387	133.884812941595	124.618224634666	131.720269080613	100.463502912626	115.653240151908	100.490571831868	122.637872548484
ENSG00000143575	2956.36786271256	2581.00167170742	2713.78437396384	2882.13616291066	2915.32527514577	3004.52353671234	2581.13985626574	3127.84973985562
ENSG00000143515	10075.2638950655	10124.66707645	10796.1663716979	10630.6716247904	9405.26756330141	11372.1584970648	10810.0756709922	11654.1018313217
ENSG00000238365	33.058426579853	29.0083761373457	23.3659171189999	21.7519710408352	26.9995664077683	35.6802549404824	25.9694736194716	15.1837366012409
ENSG00000228013	13.2233706319412	11.1570677451329	10.0139644795714	14.5013140272234	9.41845339805869	17.2249506609225	10.1619679380541	14.0157568626839
ENSG00000160712	1966.5041182644	1890.00727602552	1821.42887256204	2544.98061177771	1294.09549689326	1732.33789504135	1962.38891959311	2723.72875031491
ENSG00000228264	18.8905294742017	17.8513083922127	13.3519526394285	20.5435282052332	6.90686582524304	12.3035361863732	14.6783981327448	24.5275745096968
ENSG00000169291	11055.6823747765	10287.5602655289	12499.652995945	9390.80927546278	12176.1765530103	10149.1870001393	13358.4714083464	9790.00616858471
ENSG00000163239	927.524997183303	870.995088636712	1388.60307450056	878.53794148262	930.543195728199	1017.50244261307	1307.50654136296	1338.50478038631
ENSG00000160714	5428.19364441186	4693.40649811926	6052.88519654092	5555.21171526218	5803.65098388377	5284.3687920473	6145.73238742538	6354.97775748859
ENSG00000229780	40.6146383695336	45.372075496874	60.0837868774283	37.4617279036606	42.0690918446622	38.140962177757	74.5210982123967	68.9108045748625
ENSG00000160716	124.677494529731	142.06666262136	85.6750294363329	151.055354450244	100.463502912626	147.642434236479	112.910754867268	147.165447058181
ENSG00000160710	21029.881937155	19213.9582661516	22897.4861138999	21387.0213044834	22524.545249904	20534.6018950569	22471.4984336836	20203.7135175588
ENSG00000268141	17.9460030004916	5.95043613073757	8.901301759619	10.8759855204176	11.3021440776704	4.92141447454929	15.8075056814175	5.83989869278496
ENSG00000143603	266.356465586244	276.695280079297	257.025088308999	275.524966517246	226.042881553409	239.918955634278	274.37313432746	258.123522221095
ENSG00000163344	958.694370815736	937.193690591167	1217.2530156279	853.160641934979	1068.68051223306	1128.23426829043	1048.94091271692	1326.82498300074
ENSG00000163346	4445.88611175337	4042.57754631984	8530.78507387486	6130.43050500871	4514.57866213613	5067.82655516714	9061.08807809823	7404.99154245133
ENSG00000163348	1804.99009125997	1666.12211660652	1884.85064759932	1886.37926637465	2005.5026768933	1989.48180133655	2147.56255757543	2257.70483463067
ENSG00000271380	70.8394855282563	69.1738200198243	99.0269820757614	79.757227149729	81.6265961165087	78.7426315927887	71.1337755663786	124.973832025598
ENSG00000160691	36209.3668961498	33740.4604703147	44312.9054848233	42438.0955006694	41498.3335687398	37061.9420542121	45506.4215341549	44697.4166148375
ENSG00000173207	2934.64375381723	2427.03413682459	1409.74366617966	2281.54007361649	2291.19576330108	2411.49309252915	1402.35157545146	2415.38209933586
ENSG00000264349	17.9460030004916	32.7273987190566	11.1266271995238	29.0026280544469	20.7205974757291	22.1463651354718	18.0657207787628	17.5196960783549
ENSG00000160688	1912.66610926292	1798.51932051543	2005.01822135418	1734.1154690888	2052.59494388359	2010.39781285339	1912.70818745151	1894.46313593944
ENSG00000163352	6.61168531597059	14.1322858105017	14.4646153593809	16.9181996984274	10.0463502912626	8.61247533046127	22.5821509734535	28.0315137253678
ENSG00000160685	1778.54334999609	1795.54410245006	2529.08236245175	2225.9517031788	2108.47776737874	2108.82610234437	2488.55303727458	3048.42711763375
ENSG00000163354	22.668635369042	33.4712032353988	15.5772780793333	30.2110708900488	15.6974223300978	28.2981332286584	27.0985811681442	25.6955542482538
ENSG00000163357	35.8920060009832	41.653052915163	23.3659171189999	45.9208277528742	43.32488563107	52.9052056014049	35.002334008853	33.8714124181528
ENSG00000232093	34.9474795272731	46.8596845295584	27.8165679988094	32.6279565612528	35.790122912623	41.832023033669	33.8732264601803	19.8556555554689
ENSG00000143537	19242.8378488956	18117.5904090632	26286.6567588749	19615.4441074909	17360.0933033018	20453.3985562269	23433.4980651527	22148.3997822562
ENSG00000243364	460.928919170521	438.100860125554	781.089229406568	738.358572552794	615.338955339835	567.193018191806	816.344757690345	868.976925486402
ENSG00000143590	38.7255854221135	34.9588122680832	40.0558579182855	48.3377134240782	57.1386172815561	39.3713157963944	50.8098396902704	35.0393921567098
ENSG00000169242	3742.21388883935	3421.5007751741	5424.23075976783	5132.2567228015	3071.67160155354	4148.75240204506	6123.15023645192	6407.53684572366
ENSG00000169241	2579.50179970224	2389.84391100748	2593.61680020899	2526.85396924369	2951.74329495159	2397.95920272414	2617.27129782326	2650.14602678581
ENSG00000179085	1107.92955366193	884.383569930871	1160.50721691033	1102.09986606898	1194.88778776705	1067.9469409772	1057.9737731063	1612.98001894721
ENSG00000163463	1006.86522097495	1217.60799325218	1087.07147739347	1092.43232338417	1182.32984990297	1071.63800183311	1407.99711319483	1350.18457777188
ENSG00000163462	864.241723444727	1011.57414222539	863.426270683043	853.160641934979	951.891690097132	1039.64880774854	932.642835203631	920.36803398291
ENSG00000185499	109.56507095037	126.446767778173	104.590295675523	135.345597587419	101.719296699034	118.113947389183	99.3614642831955	108.6221156858
ENSG00000169231	1142.8770331892	1219.8394068012	1539.92520441409	1438.04697436633	1193.63199398064	1267.26422719644	1681.24113997362	1437.78305816366
ENSG00000231064	136.956338687962	161.405580046257	145.758816313761	151.055354450244	138.137316504861	155.024555948303	177.26988514161	141.325548365396
ENSG00000173171	902.967308866841	909.672923486506	835.609702684234	951.044511618738	948.752205631112	1066.71658735856	858.121736991234	1016.14237254458
ENSG00000160766	409.924489590177	429.175205929447	383.86863838357	468.875820213558	394.319248932057	442.927302709437	464.06320250447	455.512098037227
ENSG00000236675	299.414892166097	264.05060330148	334.911478705665	293.651609051275	317.71582796118	286.672393142496	403.091394876146	259.291501959652
ENSG00000177628	4050.12951926884	3473.56709131806	5160.52969513912	4288.76362355133	4440.48682873807	4263.17528857833	4880.00282536331	4336.70876926211
ENSG00000216109	30.2248471587227	67.6862109871399	16.6899407992856	25.377299547641	33.9064322330113	51.6748519827676	20.3239358761082	16.3517163397979
ENSG00000160767	4330.65388196074	3857.37022175063	4180.27383886107	4478.48914874084	4671.55288543711	4587.98864389858	4010.59001288535	5331.82750651267
ENSG00000116521	4649.90383007475	4192.08225410462	4512.95999212683	5036.78973878894	5193.96310058277	4640.89384949998	4351.5804925845	5210.35761370274
ENSG00000176444	3006.4277658192	3060.0117802318	3549.39407664808	3545.57127965613	2976.23127378655	3319.4940630835	3801.7051163809	3598.54557449409
ENSG00000143630	367.420798273223	390.497371079653	470.656330539855	496.670005432403	344.715394368948	390.022097108032	497.93642896465	485.879571239709
ENSG00000160752	16214.685974181	15831.1353258273	21609.0226841951	19269.8294565088	19691.4744677679	18007.4555623759	19460.1686013736	21946.3392874859
ENSG00000225855	1681.25712320395	2331.08335421644	1522.12260089485	2134.11004767305	1974.73572912631	1835.68759900689	1978.19642527453	1687.73072221485
ENSG00000160753	2298.03291053664	2136.95037545113	2595.84212564889	2576.40012550337	2085.8734792234	2438.56087213918	2558.55770529228	3113.83398299294
ENSG00000116539	7814.06751700353	7402.34254663754	8775.57087226438	7476.63582386929	7990.61586291299	7462.09469703537	7761.48528957598	7125.84438493621
ENSG00000207134	10.3897912108109	18.5951129085549	8.901301759619	9.66754268481563	17.5811130097096	12.3035361863732	5.64553774336338	14.0157568626839
ENSG00000227773	43.4482177906639	46.1158800132162	33.3798815985713	30.2110708900488	38.9296073786426	33.2195477032077	32.7441189115076	18.6876758169119
ENSG00000238805	15.1124235793614	14.8760903268439	5.56331359976188	15.7097568628254	14.44162854369	14.7642434236479	11.2910754867268	10.5118176470129
ENSG00000237872	47.2263236855042	43.8844664641896	43.3938460781426	49.5461562596801	47.0922669902935	59.0569736945915	31.6150113628349	45.5512098037227
ENSG00000235919	119.010335687471	146.529489719413	132.406863674333	131.720269080613	118.67251281554	132.878190812831	160.33327191152	158.845244443751
ENSG00000271267	16.0569500530714	19.3389174248971	16.6899407992856	24.1688567120391	12.5579378640783	12.3035361863732	24.8403660707989	22.1916150325828
ENSG00000125459	1251.49757766586	1264.46767778173	823.370412764758	1170.98110769829	1282.79335281559	1182.36982751047	879.574780416015	1053.51772417841
ENSG00000203761	287.136048007866	346.612904615463	231.433845750094	286.400952037663	312.692652815549	371.566792828472	248.403660707989	310.68261045616
ENSG00000246203	36.8365324746933	25.2893535556347	20.0279289591428	22.9604138764371	24.4879788349526	19.6856578981972	14.6783981327448	38.5433313723807
ENSG00000163374	2888.36195660544	2769.92801885834	3080.96307154813	3191.49752882476	2905.2789248545	2880.25782122997	3033.91198328348	3131.3536790713
ENSG00000132676	4438.32989996369	4055.22222309765	4580.83241804393	4983.61825402246	4509.5554869905	4157.36487737552	4310.93262083228	4925.37055749484
ENSG00000116580	5684.16031878729	5690.1045500178	6408.93726692568	5940.70497981921	6035.34493747601	5991.82212276377	6291.38726120415	5761.64405030164
ENSG00000234937	85.9519091076177	127.934376810858	91.2383430360948	65.2559131225055	89.1613588349556	95.9675822537112	64.3591302743426	84.0945411761034
ENSG00000132718	5447.08417388606	4682.99323489047	5774.71951655283	5254.3094491973	4609.39109300992	5215.46898940361	5936.84749092093	5351.68316206814
ENSG00000143622	2473.71483464671	2238.10778967367	2899.59904819589	2426.55321388872	2479.56483126225	2212.17580630991	3047.46127386755	2606.93077645921
ENSG00000132680	4495.00148838629	4753.65466394298	3727.42011184046	4490.57357709686	4234.53664776719	4460.0318675603	4168.66506969952	4272.46988364148
ENSG00000207475	22.668635369042	38.6778348497942	14.4646153593809	15.7097568628254	28.88325708738	44.2927302709437	19.1948283274355	21.0236352940259
ENSG00000252808	26.4467412638824	49.091098078585	21.1405916790951	21.7519710408352	47.7201638834974	49.2141447454929	31.6150113628349	22.1916150325828
ENSG00000173080	76.5066443705168	110.083068418645	80.111715836571	128.094940573807	52.1154421359248	91.0461677791619	62.1009151769972	114.462014378585
ENSG00000116584	11516.6112939471	10956.2405257206	15092.157133434	13721.8683982602	10971.242414952	13420.6972720959	14808.2455008422	14577.5551169298
ENSG00000273002	76.5066443705168	98.9260006735121	111.266271995238	124.469612067001	67.1849675728187	107.040764821447	102.748786929214	153.005345750966
ENSG00000163479	10274.5589810183	9087.80358066895	11366.9623470335	11011.331118005	10629.666505049	9999.08385866553	11234.6201092931	11856.162326092
ENSG00000160803	5032.43705192733	4561.75309872669	4709.90129355841	5063.37548117219	5491.58622796142	5032.14630022665	4764.8338553987	4760.6854143583
ENSG00000116586	1515.02046383098	1190.83103066386	1709.04993784685	1384.87548959984	1382.00106194181	1583.46510718624	1500.58393218599	1956.36606208296
ENSG00000254726	2569.11200849143	2409.18282843237	3089.86437330775	2528.06241207929	2416.14724504866	2613.27108598568	3127.62790982331	2456.26139018535
ENSG00000160789	42155.1610481548	40774.6197813629	47574.1199170037	47246.4895435296	35538.3362584483	46655.0092187273	43425.4763219511	54099.6535102213
ENSG00000196189	111.45412389779	106.364045836934	125.730887354618	109.968298039778	82.8823899029165	118.113947389183	124.201830353994	134.317669934054
ENSG00000160785	3201.00021940348	3254.88856351345	3217.82058610227	3557.65570801215	3707.1032574759	3301.03875880394	3208.92365332775	3132.52165880985
ENSG00000160783	1542.41173156857	1446.69978428557	1476.5034293768	1606.020528515	1649.48513844668	1562.5490956694	1514.13322277006	1570.93274835915
ENSG00000242252	34.9474795272731	37.934030333452	47.8444969579521	47.1292705884762	26.3716695145643	40.6016694150317	37.2605491061983	75.9186830062045
ENSG00000160781	144.512550477643	198.595805863366	132.406863674333	161.931339970662	146.299976116512	196.856578981972	130.97647564603	181.036859476334
ENSG00000198952	9466.04431952247	9152.51457359073	10318.8340648383	10484.4500416826	10975.6376932044	11009.2041795668	10370.8528345585	12103.7740306661
ENSG00000163472	356.086480588702	432.150423994816	423.924496301855	386.701707392625	359.784919805842	387.561389870757	574.715742274392	457.848057514341
ENSG00000198715	2736.29319433811	2258.93431613125	3232.28520146165	2716.57949443319	2761.49053631081	2706.77796100211	3553.30145567291	3181.57680782925
ENSG00000163468	21606.0430861182	18983.3788660855	19203.445883658	21416.0239325378	23040.6764961176	21078.4181944946	17522.6200478513	22540.8409744114
ENSG00000228155	16.0569500530714	17.8513083922127	26.703905278857	18.1266425340293	10.6742471844665	15.9945970422852	9.03286038938141	11.6797973855699
ENSG00000163467	98.2307532658488	132.397203908911	110.153609275285	111.17674087538	121.184100388355	103.349703965535	115.168969964613	95.7743385616733
ENSG00000237390	16.0569500530714	14.1322858105017	11.1266271995238	12.0844283560195	13.1858347572822	28.2981332286584	9.03286038938141	18.6876758169119
ENSG00000236947	13.2233706319412	12.6446767778173	8.901301759619	12.0844283560195	10.6742471844665	20.9160115168345	11.2910754867268	23.3595947711398
ENSG00000116604	6161.14618801088	6131.92443272507	7705.1893356702	8155.78069747759	5077.80217534004	7134.82063447784	8070.86075791229	7786.92091695947
ENSG00000206651	25.5022147901723	30.49598517003	21.1405916790951	36.2532850680586	26.9995664077683	25.8374259913838	35.002334008853	14.0157568626839
ENSG00000183856	4742.46742449833	5150.10247115337	2760.51620820184	3753.42344737967	3300.22607067977	5163.79413742085	2883.74067931002	3313.55851828619
ENSG00000163382	2111.96119521575	1845.37900504499	2423.37940405627	2210.24194631597	2166.8721784467	2444.71264023236	1908.19175725682	2841.69470390916
ENSG00000160818	1564.1358404639	1402.81531782138	1273.99881434547	1322.03646214854	1654.50831359231	1884.90174375238	1072.65217123904	1326.82498300074
ENSG00000272068	80.2847502653572	127.934376810858	97.914319355809	99.0923125193602	89.1613588349556	114.422886533271	95.9741416371775	74.7507032676475
ENSG00000132692	521.378613487967	585.374154361309	569.683312615616	575.21878974653	617.222646019446	759.128182699229	597.297893247846	485.879571239709
ENSG00000272405	1008.75427392237	980.334352539015	1130.46532347161	998.173782207214	1133.35389223306	1106.08790315495	1061.36109575232	885.3286418262
ENSG00000229953	289.969627428996	214.959505222895	303.756922546999	248.939224134003	312.692652815549	354.341842167549	280.018672070824	237.099886927069
ENSG00000132688	11395.7119053122	10314.3372281172	15478.2510972575	15034.2373177239	11123.1934631073	15233.0081523487	13541.3868312314	17078.1997371803
ENSG00000143320	31.1693736324328	29.7521806536879	11.1266271995238	30.2110708900488	30.7669477669917	34.4499013218451	15.8075056814175	32.7034326795958
ENSG00000223356	22.668635369042	26.0331580719769	17.802603519238	21.7519710408352	25.7437726213604	30.7588404659331	16.9366132300901	18.6876758169119
ENSG00000143319	2581.39085264966	2802.6554175774	2532.42035061161	2644.07292429708	3131.32180640791	2765.8349346967	2365.48031446926	2532.18007319156
ENSG00000143303	1085.26091829289	1139.50851903624	1318.50532314356	1276.11563439566	1102.58694446607	1219.28043606959	1371.8656716373	1603.63618103875
ENSG00000143314	2086.45898042558	1610.33677788086	1753.55644664494	2101.4820911118	1847.27265980591	1692.96657924496	1608.97825685856	2069.66009672299
ENSG00000143321	19649.9287590646	17478.6623295253	14776.1609209675	18585.8508115581	20795.3172060204	20124.8941400507	15032.937903028	19633.739405143
ENSG00000143294	3744.10294178677	3297.28542094496	3769.70129519865	3725.62926216082	4142.23580446621	4012.18315037631	3583.78735948708	4029.53009802162
ENSG00000027869	26.4467412638824	23.0579400066081	7.78863903966663	26.585742383243	20.0927005825252	33.2195477032077	7.90375284070874	16.3517163397979
ENSG00000187800	12825.7249865092	13386.9936851269	17896.067187714	15999.7831433699	15566.8197763114	13920.2208412627	18230.570480869	15197.7523581036
ENSG00000160838	100.119806213269	136.860031006964	90.1256803161424	163.139782806264	99.8356060194221	108.271118440084	97.1032491858502	168.189082352207
ENSG00000132694	4807.63975118433	4849.60544655112	6187.51738565516	5331.64979067582	5851.37114776726	5307.74551080141	6369.29568206257	5304.96397252586
ENSG00000117036	2565.33390259659	2284.96747420323	2890.69774643627	3140.74292972948	2521.00602621371	2418.87521424098	2870.19138872594	3068.28277318922
ENSG00000235700	13.2233706319412	20.8265264575815	21.1405916790951	13.2928711916215	14.44162854369	6.15176809318662	22.5821509734535	14.0157568626839
ENSG00000183853	4999.37862534748	4670.34855811265	8817.85205562258	6266.98454543173	6409.57148582554	5345.88647297917	8029.0837786114	5754.6361718703
ENSG00000226520	36.8365324746933	58.0167522746913	57.8584614375235	30.2110708900488	41.4411949514583	54.1355592200422	38.389656654871	14.0157568626839
ENSG00000236257	11.334317684521	11.1570677451329	12.2392899194761	9.66754268481563	10.6742471844665	12.3035361863732	11.2910754867268	15.1837366012409
ENSG00000163554	136.011812214252	113.802091000356	155.772780793333	146.221583107836	114.905131456316	179.631628321049	134.363798292049	176.364940522106
ENSG00000163565	6539.90130396863	5947.4609126722	6612.55454467697	7466.96828118447	7237.7674879615	6290.79805209264	6609.79558992985	7160.88377709292
ENSG00000162706	95.3971738447185	92.9755645427745	11.1266271995238	2.41688567120391	70.9523489320422	107.040764821447	10.1619679380541	5.83989869278496
ENSG00000158716	587.495466647673	499.092830465614	277.053017268142	232.021024435575	492.271164271868	574.57513990363	203.239358761082	302.506752286261
ENSG00000213085	42.5036913169538	31.9835942027144	27.8165679988094	39.8786135748645	26.9995664077683	27.0677796100211	29.3567962654896	37.3753516338237
ENSG00000158710	24501.0167280396	21403.718762263	27604.0494192985	25875.177995909	21815.6496574767	26862.3105557087	25161.0326146219	29035.9763005268
ENSG00000224259	0	0	61.1964495973806	21.7519710408352	0	0	75.6502057610693	15.1837366012409
ENSG00000260766	117.12128274005	104.132632287907	100.139644795714	145.013140272234	130.602553786414	102.119350346898	146.783981327448	103.950196731572
ENSG00000143315	1097.53976245112	1021.98740545418	951.326625559281	1128.68560845222	1196.77147844666	889.545666274785	1076.03949388506	950.735507185391
ENSG00000162729	647.000634491408	659.010801479186	1037.00165499561	754.068329415619	885.962516310721	852.635057715665	1026.35876174346	1158.63590064854
ENSG00000227741	170.014765267815	164.380798111625	161.336094393094	154.68068295705	119.928306601947	189.474457270148	208.884896504445	183.372818953448
ENSG00000162734	15109.5899999402	12739.1399513928	19513.8787825248	16894.0308417153	17290.3967481561	15264.9973464333	17335.1881947716	15513.106887514
ENSG00000132716	3536.30711757056	3797.12205592691	3725.19478640055	4152.20958312831	4124.0267945633	3767.34278026749	4209.31294145174	3722.35142678113
ENSG00000228606	66.1168531597059	96.6945871244855	84.5623667163805	89.4247698345446	84.1381836893243	81.2033388300634	95.9741416371775	89.9344398688884
ENSG00000162735	2277.25332811501	2096.78493156865	2516.84307253227	2529.27085491489	2604.51631300983	2332.75046093637	2545.00841470821	2719.05683136068
ENSG00000122218	21030.8264636287	20067.8458509125	29674.7147411299	27267.3041425225	23724.4562128166	22118.0670022432	28429.7989680293	28703.1020750381
ENSG00000235082	30.2248471587227	40.9092483988208	34.4925443185236	43.5039420816703	37.0459166990309	40.6016694150317	38.389656654871	43.2152503266087
ENSG00000202078	67.061379633416	86.2813238956948	67.8724259170949	71.2981273005153	67.8128644660226	67.6694490250528	70.004668017706	65.4068653591916
ENSG00000162736	6470.00634491408	5492.25254867078	10286.5668459597	7476.63582386929	7208.88423087412	6068.10404711928	10254.5547570452	6317.60240585477
ENSG00000171786	15.1124235793614	22.3141354902659	16.6899407992856	22.9604138764371	14.44162854369	18.4553042795599	14.6783981327448	28.0315137253678
ENSG00000213080	12.2788441582311	7.43804516342196	10.0139644795714	15.7097568628254	12.5579378640783	12.3035361863732	7.90375284070874	11.6797973855699
ENSG00000158769	6506.84287738877	6863.08427228945	11403.6802167919	7250.65701361172	7409.18333980617	6416.29412119364	12311.7887107269	8749.33622153043
ENSG00000270149	32.1139001061429	39.4216393661364	90.1256803161424	42.2954992460684	39.5575042718465	61.5176809318662	84.6830661504507	67.7428248363055
ENSG00000215845	72.7285384756765	69.9176245361665	101.252307515666	93.0500983413504	56.5107203883522	75.0515707368767	127.589153000012	120.30191307137
ENSG00000158773	2415.15419327669	2290.91791033396	2769.41750996146	2694.82752339236	2314.42794834962	2660.02452349389	2626.30415821265	2971.34045488899
ENSG00000186517	62.3387472648656	65.4547974381133	42.2811833581903	73.7150129717192	70.3244520388382	67.6694490250528	46.2934094955797	45.5512098037227
ENSG00000143217	27.3912677375925	17.8513083922127	23.3659171189999	43.5039420816703	13.8137316504861	25.8374259913838	13.5492905840721	57.2310071892926
ENSG00000162755	35.8920060009832	42.3968574315052	68.9850886370473	35.0448422324567	30.7669477669917	44.2927302709437	48.5516245929251	68.9108045748625
ENSG00000143256	1512.18688440985	1203.47570744167	1576.64307417252	1485.1762449548	1676.48470485445	1595.76864337261	1212.66150727445	1596.62830260741
ENSG00000158793	969.084162026547	869.507479604028	1194.99976122885	1099.68298039778	957.542762135967	968.288297867574	1258.95491677003	1325.65700326219
ENSG00000158796	2808.07720634008	2601.08439364866	3223.38389970203	3450.10429564358	3033.3698910681	2929.47196597547	3444.90713100034	3265.67134900535
ENSG00000143222	3633.5933443627	2914.96989954507	3886.53088079365	3614.45252128544	3880.40280000018	3540.95771443822	3501.36250843397	3716.51152808835
ENSG00000143258	987.030165027038	1023.47501448686	1205.01372570842	1144.39536531505	1075.5873780583	1160.223462375	1387.67317731872	1412.0875039154
ENSG00000143224	1162.71208913711	1216.86418873583	1336.3079266628	1311.16047662812	1160.35345864083	1374.30499201789	1312.02297155765	1611.81203920865
ENSG00000158850	2437.82282864573	2298.35595549739	2517.95573525223	2557.06504013373	2399.82192582535	2604.65861065521	2564.20324303565	3088.13842874469
ENSG00000158859	4605.51108581037	4659.93529488386	4011.14910542831	6331.03201571864	2210.82496097098	5641.17134145213	4028.65573366411	6717.05147644126
ENSG00000158864	6299.04705317255	6092.50279335893	6496.83762180192	6280.27741662335	6459.17534038865	6581.16150609104	6432.52570478824	7500.765881013
ENSG00000158869	20.7795824216219	26.7769625883191	21.1405916790951	24.1688567120391	21.9763912621369	22.1463651354718	23.7112585221262	31.5354529410388
ENSG00000158882	1609.47311120198	1490.58425074976	1460.92615129747	1587.89388598097	1665.18256077678	1713.88259076179	1544.61912658422	1925.99858888048
ENSG00000143257	101.064332686979	99.6698051898543	99.0269820757614	76.1318986429231	101.09139980583	111.962179295996	88.0703887964688	137.821609149725
ENSG00000158887	202.128665373958	219.422332320948	289.292307187618	288.817837708867	161.369501553406	198.086932600609	331.957619309767	348.057962089984
ENSG00000143252	3778.10589484034	2989.35035117929	4568.59312812445	4630.75294602669	3822.00838893222	3154.6266781861	4630.47005710665	5031.65671370352
ENSG00000188931	503.432610487475	540.002078864435	845.623667163805	675.519545101492	556.944544271871	521.669934302225	902.156931389469	624.869160127991
ENSG00000235477	323.028054008849	307.935069765669	518.500827497807	418.121221118276	393.063455145649	263.295674388387	522.776795035449	380.761394769579
ENSG00000273075	6.61168531597059	10.4132632287907	28.9292307187618	22.9604138764371	11.9300409708743	15.9945970422852	27.0985811681442	21.0236352940259
ENSG00000206921	15.1124235793614	17.1075038758705	10.0139644795714	14.5013140272234	8.79055650485478	9.84282894909859	15.8075056814175	2.33595947711398
ENSG00000215840	11.334317684521	18.5951129085549	4.4506508798095	12.0844283560195	10.6742471844665	14.7642434236479	13.5492905840721	12.8477771241269
ENSG00000143226	23.6131618427521	13.3884812941595	27.8165679988094	24.1688567120391	24.4879788349526	17.2249506609225	28.2276887168169	17.5196960783549
ENSG00000173110	13.2233706319412	10.4132632287907	13.3519526394285	12.0844283560195	21.348494368933	24.6070723727465	5.64553774336338	33.8714124181528
ENSG00000132185	0	0	14.4646153593809	38.6701707392625	0	0	18.0657207787628	40.8792908494947
ENSG00000162746	11.334317684521	15.6198948431861	195.828638711618	106.342969532972	16.3253192233017	12.3035361863732	141.138443584085	140.157568626839
ENSG00000081721	936.970261920404	789.17659183907	943.537986519614	957.086725796747	957.542762135967	917.843799503444	856.992629442561	1276.60185424279
ENSG00000118217	14369.0812445515	13221.8690824989	20318.3339290503	16486.7856061175	19990.9812858262	13510.5130862565	19864.3891037984	15758.3826326109
ENSG00000229808	151.124235793614	166.612211660652	143.533490873856	169.181996984274	177.694820776707	194.395871744697	142.267551132757	141.325548365396
ENSG00000162745	8.50073826339076	7.43804516342196	36.7178697584284	42.2954992460684	10.6742471844665	4.92141447454929	23.7112585221262	36.2073718952668
ENSG00000198929	17.0014765267815	23.0579400066081	32.2672188786189	25.377299547641	26.3716695145643	34.4499013218451	27.0985811681442	10.5118176470129
ENSG00000239887	17.0014765267815	19.3389174248971	23.3659171189999	10.8759855204176	15.6974223300978	25.8374259913838	22.5821509734535	17.5196960783549
ENSG00000152332	11636.5661561082	10170.0391519469	13457.655597824	10855.4419922124	12827.9335281559	9118.15066772121	13390.0864197093	9557.57820061187
ENSG00000117143	3414.46320246196	3190.17757059168	5940.50626182573	4697.2173019848	5251.10171786432	3127.55889857608	5245.83367113325	4891.49914507668
ENSG00000272574	92.5635944235883	128.6781813272	155.772780793333	94.2585411769524	116.160925242724	84.8943996859753	169.366132300901	100.446257515901
ENSG00000162733	2775.96330623394	2742.40725175368	6847.32637858692	5164.88467936275	3197.25098019432	2743.68856956123	6006.85215893864	4488.54613527452
ENSG00000132196	1443.23645182901	1384.96400942917	1505.43266009556	1598.76987150139	1867.99325728164	1439.51373380567	1403.48068300014	1757.80950652827
ENSG00000185860	5.66715884226051	0.743804516342196	81.2243785565234	56.7968132732918	13.8137316504861	3.69106085591197	70.004668017706	30.3674732024818
ENSG00000117152	1148.54419203146	1166.28548162456	26759.5384148546	13411.2985895105	5959.99731029154	1024.88456432489	23163.64136102	11303.7079097546
ENSG00000143248	68.9504325808362	63.2233838890867	133.519526394285	64.0474702869036	69.6965551456343	60.2873273132289	117.427185061958	64.2388856206346
ENSG00000232995	154.902341688454	144.298076170386	101.252307515666	143.804697436633	119.928306601947	110.731825677359	114.03986241594	119.133933332813
ENSG00000237756	13.2233706319412	20.8265264575815	2.22532543990475	6.04221417800977	10.6742471844665	11.0731825677359	2.25821509734535	8.17585816989894
ENSG00000143228	1351.61738387913	1361.16226490622	657.583667491854	986.089353851194	1113.26119165054	1150.3806334259	653.75327068148	773.202586924729
ENSG00000185630	126.566547477151	129.421985843542	688.73822365052	406.036792762256	135.625728932045	107.040764821447	765.534918000075	349.225941828541
ENSG00000143198	3634.53787083641	2859.1845608194	4650.93016940093	3775.1754184205	3788.10195669921	3427.76518152358	4553.6907437969	4155.67190978578
ENSG00000143149	3344.56824340741	3010.92068215321	3784.16591055803	3605.99342143623	3368.03893514579	2895.02206465362	3870.58067684994	3713.00758887268
ENSG00000230175	13.2233706319412	18.5951129085549	20.0279289591428	15.7097568628254	13.8137316504861	14.7642434236479	15.8075056814175	15.1837366012409
ENSG00000225272	22.668635369042	17.8513083922127	10.0139644795714	14.5013140272234	14.44162854369	24.6070723727465	13.5492905840721	8.17585816989894
ENSG00000143183	3642.09408262609	3068.9374344279	3795.29253775755	3481.52380936923	3791.86933805843	2811.35801858628	3639.11362937204	3607.88941240255
ENSG00000224358	29.2803206850126	30.49598517003	34.4925443185236	37.4617279036606	34.5343291262152	36.9106085591197	36.1314415575256	52.5590882350646
ENSG00000143179	3955.67687189783	3741.33671720125	3793.06721231765	4169.12778282674	4628.22799980604	4022.02597932541	3547.65591792955	3885.86859017911
ENSG00000236364	58.5606413700252	90.744150993748	63.4217750372854	61.6305846156996	85.3939774757321	75.0515707368767	62.1009151769972	44.3832300651657
ENSG00000188859	22.668635369042	20.0827219412393	18.9152662391904	15.7097568628254	25.1158757281565	36.9106085591197	10.1619679380541	18.6876758169119
ENSG00000143157	5176.94960240497	4560.26548969401	4647.59218124107	4867.60774180467	5362.23946796142	5107.19787096353	4826.93477057569	4937.05035488041
ENSG00000152382	692.337905229492	635.209056956236	673.160945571187	722.648815689968	738.406746407802	574.57513990363	674.077206557588	679.764207840169
ENSG00000225171	18.8905294742017	33.4712032353988	32.2672188786189	43.5039420816703	36.4180198058269	34.4499013218451	18.0657207787628	15.1837366012409
ENSG00000143190	3483.41363504279	3367.94684999747	3000.85135571156	2958.26806155358	3266.31963844675	3147.24455647427	2710.9872243631	2467.94118757092
ENSG00000272033	116.17675626634	151.736121333808	57.8584614375235	70.0896844649133	106.742471844665	103.349703965535	56.4553774336338	39.7113111109377
ENSG00000198821	10.3897912108109	12.6446767778173	11.1266271995238	6.04221417800977	7.53476271844695	13.5338898050106	6.77464529203606	12.8477771241269
ENSG00000143162	1689.75786146734	1187.85581259849	1858.14674232047	1858.58508115581	1481.83666796123	1321.39978641649	2084.33253484976	2210.98564508839
ENSG00000241666	20.7795824216219	34.9588122680832	16.6899407992856	22.9604138764371	12.5579378640783	30.7588404659331	22.5821509734535	30.3674732024818
ENSG00000198771	532.712931172488	479.753913040717	377.192662063855	633.224045855424	233.577644271856	569.653725429081	389.542104292073	728.819356859563
ENSG00000197965	10311.395513493	8520.28073469986	13561.1332307796	11443.9536531505	13482.2020908744	8972.968940722	12667.4575885588	10976.6735829586
ENSG00000143199	21.7241088953319	26.0331580719769	31.1545561586665	45.9208277528742	21.348494368933	36.9106085591197	32.7441189115076	52.5590882350646
ENSG00000143158	1362.95170156365	1013.06175125807	1752.44378392499	1545.5983867349	1564.71905786415	1125.77356105315	1420.41729623023	1734.44991175713
ENSG00000143164	3860.27969805312	3375.38489516089	5329.65442857188	4483.32292008325	4238.93192601962	3246.9031995839	5210.8313371244	4336.70876926211
ENSG00000143147	1058.814177029	1020.49979642149	2112.94650518956	1526.26330136527	1129.58651087384	1140.5378044768	1956.74338184975	1865.26364247552
ENSG00000143155	2299.92196348406	1792.56888438469	2396.67549877742	2418.09411403951	2367.17128737875	1726.18612694817	2310.1540445843	2279.89644966325
ENSG00000213064	14850.7897461437	14334.6006389468	15853.2184338814	13164.7762510477	16674.4298959231	13271.8244842408	14362.2480191164	12350.2177555016
ENSG00000206880	8.50073826339076	18.5951129085549	15.5772780793333	15.7097568628254	12.5579378640783	3.69106085591197	5.64553774336338	5.83989869278496
ENSG00000143178	192.683400636857	228.347986517054	222.532543990475	247.730781298401	179.578511456319	195.626225363334	212.272219150463	251.115643789753
ENSG00000143153	2293.31027816809	2415.87706907945	4363.86318765322	3900.85347332311	3281.38916388365	2144.50635728486	4353.83870768184	3605.55345292543
ENSG00000143156	569.549463647181	582.39893629594	788.877868446234	732.316358374784	766.662106601978	537.66453134451	703.434002823077	740.499154245133
ENSG00000117475	1621.75195536022	1509.92316817466	1938.25845815704	2024.14174963327	2072.68764446612	1368.1532239247	1870.93120815063	1843.07202744293
ENSG00000117477	26.4467412638824	27.5207671046613	20.0279289591428	22.9604138764371	23.8600819417487	24.6070723727465	15.8075056814175	21.0236352940259
ENSG00000117479	265.411939112534	270.744843948559	305.982247986903	296.068494722479	418.179330873806	226.385065829268	293.567962654896	274.475238560893
ENSG00000213062	14.1678971056513	17.1075038758705	6.67597631971425	14.5013140272234	20.0927005825252	6.15176809318662	7.90375284070874	7.00787843134195
ENSG00000174175	28.3357942113025	13.3884812941595	109.040946555333	91.8416555057485	14.44162854369	7.38212171182394	101.619679380541	107.454135947243
ENSG00000000460	845.351193970526	752.730170538303	481.782957739379	612.680517650191	609.059986407795	673.003429394616	474.225170442524	564.134213723027
ENSG00000007908	3065.93293366293	2434.47218198801	2150.77703766794	5915.32768027156	539.991328155365	1862.75537861691	2680.50132054893	6196.13251304484
ENSG00000171806	279.579836218185	266.282016850506	291.517632627522	223.561924586361	310.181065242733	219.002944117444	287.922424911533	265.131400652437
ENSG00000000457	825.516138022614	801.077464100546	851.186980763567	864.036627455397	812.498579805863	732.060403089208	861.509059637252	958.91136535529
ENSG00000239494	33.058426579853	17.8513083922127	24.4785798389523	38.6701707392625	20.7205974757291	34.4499013218451	23.7112585221262	26.8635339868108
ENSG00000075945	1325.17064261525	1154.38460936309	1768.02106200432	1381.25016109303	1275.25859009715	1136.84674362089	1685.75757016831	1499.68598430718
ENSG00000203260	6.61168531597059	13.3884812941595	10.0139644795714	9.66754268481563	8.16265961165087	15.9945970422852	13.5492905840721	9.34383790845594
ENSG00000231407	25.5022147901723	17.8513083922127	32.2672188786189	26.585742383243	26.9995664077683	27.0677796100211	25.9694736194716	22.1916150325828
ENSG00000120370	681.003587544971	542.233492413461	642.006389412521	657.392902567463	703.872417281586	568.423371810444	643.591302743426	585.157849017053
ENSG00000116132	17.9460030004916	14.8760903268439	1258.42153626614	1068.26346667213	50.8596483495169	31.9891940845704	1103.13807505321	997.454696727671
ENSG00000271811	1.88905294742017	3.71902258171098	41.1685206382379	37.4617279036606	2.51158757281565	0	37.2605491061983	25.6955542482538
ENSG00000076258	36.8365324746933	38.6778348497942	16.6899407992856	20.5435282052332	24.4879788349526	29.5284868472958	32.7441189115076	23.3595947711398
ENSG00000117523	31217.544482592	28089.0337551467	28829.091073966	27351.8951410146	33743.8069376715	30693.6317241453	25116.9974202237	19580.0123371694
ENSG00000239373	97.2862267921387	138.347640039649	57.8584614375235	55.5883704376899	101.09139980583	103.349703965535	88.0703887964688	40.8792908494947
ENSG00000233328	18.8905294742017	17.8513083922127	21.1405916790951	20.5435282052332	13.8137316504861	12.3035361863732	10.1619679380541	29.1994934639248
ENSG00000117533	820.793505654063	766.862456348804	1077.0575129139	1022.34263891925	1046.07622407772	633.632113598222	1257.82580922136	960.079345093847
ENSG00000010165	2633.33980870372	2448.60446779851	2723.79833844342	2653.74046698189	2669.81758990304	2944.23620939912	2507.74786560201	3173.40094965935
ENSG00000197959	252.188568480593	292.315174922483	314.883549746522	375.825721872208	418.179330873806	264.526028007025	366.95995331862	374.921496076794
ENSG00000207949	31.1693736324328	34.9588122680832	42.2811833581903	61.6305846156996	42.0690918446622	24.6070723727465	47.4225170442524	35.0393921567098
ENSG00000230630	187.960768268307	194.876783281655	253.687100149142	321.44579427012	316.460034174772	200.547639837884	339.861372150476	287.32301568502
ENSG00000208024	6.61168531597059	11.1570677451329	21.1405916790951	16.9181996984274	16.3253192233017	12.3035361863732	13.5492905840721	28.0315137253678
ENSG00000135845	633.777263859467	660.49841051187	796.666507485901	738.358572552794	819.405445631106	685.306965580989	799.408144460255	691.444005225739
ENSG00000180999	9.44526473710084	7.43804516342196	12.2392899194761	4.83377134240782	12.5579378640783	11.0731825677359	7.90375284070874	11.6797973855699
ENSG00000094975	3478.69100267424	3122.49135960454	4091.26082126488	3782.42607543412	4194.97914349534	2835.96509095903	4273.67207172608	3428.02053266477
ENSG00000224228	14.1678971056513	17.8513083922127	13.3519526394285	15.7097568628254	11.9300409708743	19.6856578981972	19.1948283274355	17.5196960783549
ENSG00000224000	21.7241088953319	30.49598517003	43.3938460781426	39.8786135748645	35.1622260194191	38.140962177757	35.002334008853	26.8635339868108
ENSG00000120337	9847.63301490134	8569.37183277844	7975.56637661863	10326.1440302187	9005.92513922372	9078.77935192481	7736.64492350518	8787.87955290281
ENSG00000230849	10.3897912108109	20.8265264575815	12.2392899194761	7.25065701361172	10.0463502912626	15.9945970422852	5.64553774336338	5.83989869278496
ENSG00000226375	16.0569500530714	32.7273987190566	28.9292307187618	35.0448422324567	16.3253192233017	28.2981332286584	9.03286038938141	18.6876758169119
ENSG00000117586	2618.22738512435	2449.34827231485	2041.73609111261	2871.26017739024	1727.34435320396	2599.73719618066	1830.28333639841	2465.60522809381
ENSG00000203739	92.5635944235883	125.702963261831	89.01301759619	105.13452669737	105.486678058257	102.119350346898	91.4577114424868	70.0787843134195
ENSG00000117592	9767.34826463598	8096.31216038481	10307.7074376388	10501.368241381	10492.7849823306	8611.24497684263	9285.78048028409	11406.4901267476
ENSG00000183831	26.4467412638824	16.3636993595283	10.0139644795714	72.5065701361172	10.6742471844665	20.9160115168345	9.03286038938141	49.0551490193937
ENSG00000076321	2018.45307431845	1848.35422311036	2277.62058774251	2143.77759035787	2187.59277592243	1824.61441643915	2244.66580676128	2048.63646142896
ENSG00000225591	19.8350559479118	12.6446767778173	21.1405916790951	16.9181996984274	14.44162854369	14.7642434236479	9.03286038938141	15.1837366012409
ENSG00000200674	17.9460030004916	21.5703309739237	20.0279289591428	16.9181996984274	15.6974223300978	14.7642434236479	7.90375284070874	9.34383790845594
ENSG00000120334	946.415526657505	848.680953146446	504.036212138426	756.485215086823	790.522188543726	786.19596230925	560.037344141648	649.396734637688
ENSG00000117593	3661.929138574	3240.75627770295	2502.37845717289	3080.32078794938	3064.7647357283	3292.42628347348	2327.09065781439	2777.45581828853
ENSG00000270084	242.743303743492	220.16613683729	173.575384312571	142.596254601031	229.182366019428	188.244103651511	211.143111601791	164.685143136536
ENSG00000234741	8166.37589169739	7298.95371886597	7526.05063775787	7875.42195961793	7455.64770990326	6752.18065908163	7816.81155946094	8584.65107839389
ENSG00000208317	57.6161148963152	60.9919703400601	37.8305324783808	74.9234558073211	56.5107203883522	56.5962664573169	56.4553774336338	120.30191307137
ENSG00000185278	1229.77346877053	1355.21182877548	1668.99407992856	1354.66441870979	1294.72339378647	1264.80351995917	1736.56740985858	1227.5467052234
ENSG00000135870	7268.1312151991	6808.04273808012	7020.90176289949	6734.65192280969	7392.23012368967	6442.13154718503	6571.40593327498	5788.50758428845
ENSG00000236535	132.233706319412	154.711339399177	83.4497039964282	82.1741128209329	102.347193592238	145.181726999204	75.6502057610693	75.9186830062045
ENSG00000152061	2104.40498342607	2154.057879327	2464.54792469451	2118.40029081023	2238.45242427195	2032.54417798886	2399.35354092944	2011.26110979514
ENSG00000237317	17.9460030004916	17.8513083922127	6.67597631971425	8.45909984921368	8.16265961165087	13.5338898050106	9.03286038938141	5.83989869278496
ENSG00000203737	90.6745414761681	141.322858105017	83.4497039964282	88.2163269989426	91.6729464077713	114.422886533271	71.1337755663786	79.4226222218755
ENSG00000237249	14.1678971056513	31.2397896863722	12.2392899194761	6.04221417800977	13.1858347572822	22.1463651354718	9.03286038938141	14.0157568626839
ENSG00000223525	16.0569500530714	35.7026167844254	13.3519526394285	16.9181996984274	25.1158757281565	17.2249506609225	20.3239358761082	15.1837366012409
ENSG00000229531	24.5576883164622	20.8265264575815	17.802603519238	7.25065701361172	11.9300409708743	18.4553042795599	1.12910754867268	15.1837366012409
ENSG00000252552	9.44526473710084	12.6446767778173	7.78863903966663	14.5013140272234	13.8137316504861	11.0731825677359	4.51643019469071	8.17585816989894
ENSG00000116161	4990.87788708409	4229.27247992173	3609.47786352551	4270.63698101731	4345.67439786428	5034.60700746393	3027.13733799145	4510.7377503071
ENSG00000120333	1207.10483340149	981.078157055357	1152.71857787066	1363.123518559	1152.81869592238	969.518651486211	1167.49720532755	1357.19245620322
ENSG00000235750	3184.9432693504	2632.32418333503	1583.31905049223	2815.67180695255	2005.5026768933	2861.80251695041	1555.91020207095	2246.0250372451
ENSG00000227740	34.9474795272731	37.1902258171098	30.0418934387141	55.5883704376899	26.9995664077683	36.9106085591197	15.8075056814175	47.8871692808367
ENSG00000230777	10.3897912108109	13.3884812941595	14.4646153593809	21.7519710408352	12.5579378640783	18.4553042795599	10.1619679380541	16.3517163397979
ENSG00000143207	3149.99578982313	3324.80618804962	3419.21253841365	3344.96976894621	3397.55008912637	3072.1929857374	3321.83440819501	3656.94456142194
ENSG00000252906	33.058426579853	45.372075496874	17.802603519238	18.1266425340293	37.0459166990309	49.2141447454929	27.0985811681442	14.0157568626839
ENSG00000228686	112.3986503715	138.347640039649	96.8016566358567	101.509198190564	86.0218743689361	118.113947389183	80.16663595576	82.9265614375464
ENSG00000236021	12.2788441582311	8.18184967976416	10.0139644795714	9.66754268481563	15.6974223300978	18.4553042795599	12.4201830353994	4.67191895422797
ENSG00000120341	17.9460030004916	17.8513083922127	24.4785798389523	35.0448422324567	18.2090099029135	12.3035361863732	36.1314415575256	36.2073718952668
ENSG00000254154	79.3402237916471	73.6366471178774	74.5484022368092	62.8390274513016	67.8128644660226	82.4336924487007	74.5210982123967	67.7428248363055
ENSG00000242193	1325.17064261525	1375.29455071672	1178.30982042957	1242.27923499881	1346.21093902919	1262.34281272189	1239.7600884426	1051.18176470129
ENSG00000224687	95.3971738447185	82.5623013139838	80.111715836571	142.596254601031	90.4171526213634	91.0461677791619	98.2323567345229	98.1102980387873
ENSG00000075391	6052.52564353422	5951.92373977026	7155.53395201373	6728.60970863168	6437.82684601972	6299.4105274231	6831.10066946969	6101.52615422173
ENSG00000270575	106.73149152924	165.124602627968	81.2243785565234	94.2585411769524	106.114574951461	123.035361863732	97.1032491858502	63.0709058820776
ENSG00000213058	113.34317684521	101.157414222539	17.802603519238	26.585742383243	85.3939774757321	78.7426315927887	9.03286038938141	18.6876758169119
ENSG00000260938	37.7810589484034	53.5539251766381	26.703905278857	35.0448422324567	38.9296073786426	34.4499013218451	35.002334008853	22.1916150325828
ENSG00000213057	16.0569500530714	17.8513083922127	13.3519526394285	7.25065701361172	10.6742471844665	18.4553042795599	15.8075056814175	9.34383790845594
ENSG00000273062	60.4496943174454	75.1242561505618	53.407810557714	60.4221417800977	89.1613588349556	66.4390954064155	68.8755604690333	67.7428248363055
ENSG00000116191	2554.94411138578	2412.15804649774	2547.99762869094	2198.15751795995	4340.02332582545	2074.37620102253	2636.4661261507	2138.57090129785
ENSG00000228196	33.058426579853	34.9588122680832	25.5912425589046	26.585742383243	39.5575042718465	30.7588404659331	16.9366132300901	28.0315137253678
ENSG00000116194	160.569500530714	224.628963935343	103.477632955571	116.010512217788	215.368634368942	145.181726999204	118.556292610631	86.4305006532174
ENSG00000116199	5399.85785020055	4577.37299356988	6056.22318470078	5067.00080967899	5552.4922266022	4541.23520639036	5691.83115285896	4773.53319148243
ENSG00000232750	22.668635369042	32.7273987190566	21.1405916790951	15.7097568628254	32.6506384466035	24.6070723727465	12.4201830353994	15.1837366012409
ENSG00000186283	1860.71715320887	1955.46207346363	2215.31147542518	2484.55846999762	1654.50831359231	2167.88307603896	2070.78324426569	2603.42683724354
ENSG00000143322	20339.433084873	19934.7048424872	22245.4657600078	20073.4439421841	20736.9227949524	20546.9054312433	18500.4271850018	18315.0902803122
ENSG00000234041	102.953385634399	129.421985843542	31.1545561586665	85.7994413277387	73.4639365048578	105.81041120281	37.2605491061983	56.0630274507356
ENSG00000231905	49.1153766329244	49.8349025949272	38.9431951983331	25.377299547641	33.9064322330113	30.7588404659331	23.7112585221262	30.3674732024818
ENSG00000212338	19.8350559479118	27.5207671046613	10.0139644795714	14.5013140272234	14.44162854369	19.6856578981972	14.6783981327448	9.34383790845594
ENSG00000201619	18.8905294742017	20.0827219412393	14.4646153593809	19.3350853696313	16.3253192233017	23.3767187541091	7.90375284070874	10.5118176470129
ENSG00000231564	29.2803206850126	34.215007751741	20.0279289591428	21.7519710408352	28.88325708738	22.1463651354718	13.5492905840721	15.1837366012409
ENSG00000225711	73.6730649493866	86.2813238956948	72.3230767969044	58.0052561088938	52.1154421359248	65.2087417877782	70.004668017706	51.3911084965076
ENSG00000057252	3006.4277658192	2842.82086145987	3132.14555666594	2862.80107754103	3017.0445718448	2564.05694124018	3408.77568944281	2695.69723658954
ENSG00000162779	9.44526473710084	11.1570677451329	3.33798815985713	12.0844283560195	8.16265961165087	12.3035361863732	7.90375284070874	15.1837366012409
ENSG00000162782	46.2817972117941	49.8349025949272	16.6899407992856	58.0052561088938	10.6742471844665	68.8998026436901	35.002334008853	64.2388856206346
ENSG00000143340	12.2788441582311	8.92565419610636	72.3230767969044	31.4195137256508	23.2321850485448	15.9945970422852	56.4553774336338	47.8871692808367
ENSG00000231966	11.334317684521	9.66945871244855	10.0139644795714	9.66754268481563	13.1858347572822	12.3035361863732	14.6783981327448	23.3595947711398
ENSG00000169905	21963.0740931806	20433.0538684365	23063.2728591728	21522.3669020708	27410.2109759236	18412.2419029075	23025.8902400819	19323.0567946869
ENSG00000272906	28.3357942113025	30.49598517003	15.5772780793333	36.2532850680586	26.9995664077683	23.3767187541091	33.8732264601803	50.2231287579507
ENSG00000143337	3839.50011563149	3364.9716319321	4669.84543564012	4164.29401148433	4562.92672291283	3438.83836409132	4744.50991952259	4300.50139736684
ENSG00000264916	12.2788441582311	12.6446767778173	11.1266271995238	6.04221417800977	10.0463502912626	7.38212171182394	9.03286038938141	9.34383790845594
ENSG00000260360	16.0569500530714	14.1322858105017	5.56331359976188	13.2928711916215	12.5579378640783	8.61247533046127	7.90375284070874	14.0157568626839
ENSG00000135837	6331.1609532787	5949.69232622123	6994.19785762063	6140.09804769353	7294.27820834986	6306.79264913492	6055.40378353156	5617.98254245913
ENSG00000235145	31.1693736324328	52.8101206602959	60.0837868774283	41.0870564104664	32.0227415533996	51.6748519827676	38.389656654871	64.2388856206346
ENSG00000223450	30.2248471587227	44.6282709805318	48.9571596779045	42.2954992460684	32.0227415533996	23.3767187541091	71.1337755663786	46.7191895422797
ENSG00000116260	18402.2092872936	17862.4654599578	39707.5944869404	23534.4242233481	23087.7687631079	20826.195702674	35947.397027092	25432.7588070785
ENSG00000121454	779.23434081082	836.780080884971	551.880709096378	607.846746307783	732.127777475762	693.919440911451	643.591302743426	508.071186272292
ENSG00000230124	529.879351751357	544.464905962488	438.389111661236	480.960248569578	490.387473592256	589.339383327278	510.35661200005	447.336239867328
ENSG00000135847	1925.88947989486	1785.87464373761	1854.80875416061	1989.09690740082	2101.5709015535	2076.8369082598	1820.12136846035	1933.00646731182
ENSG00000235060	39.6701118958236	53.5539251766381	16.6899407992856	27.7941852188449	35.1622260194191	47.9837911268556	18.0657207787628	22.1916150325828
ENSG00000236719	14.1678971056513	11.1570677451329	55.6331359976188	7.25065701361172	20.0927005825252	15.9945970422852	54.1971623362885	5.83989869278496
ENSG00000143324	4843.53175718531	4305.14054058863	5094.88259466193	4476.07226306964	4802.15543922353	4493.25141526351	5117.11541058457	4075.08130782534
ENSG00000272292	12.2788441582311	14.8760903268439	7.78863903966663	6.04221417800977	13.1858347572822	23.3767187541091	9.03286038938141	4.67191895422797
ENSG00000266825	31.1693736324328	34.215007751741	24.4785798389523	16.9181996984274	26.3716695145643	22.1463651354718	24.8403660707989	19.8556555554689
ENSG00000225857	9.44526473710084	14.1322858105017	10.0139644795714	14.5013140272234	10.0463502912626	9.84282894909859	16.9366132300901	14.0157568626839
ENSG00000135835	702.727696440303	802.56507313323	1174.97183226971	879.746384318222	707.63979864081	831.719046198831	1161.85166758418	932.04783136848
ENSG00000243155	50.0599031066345	69.9176245361665	50.0698223978569	70.0896844649133	56.5107203883522	84.8943996859753	54.1971623362885	47.8871692808367
ENSG00000232586	28.3357942113025	28.2645716210035	21.1405916790951	19.3350853696313	20.7205974757291	35.6802549404824	15.8075056814175	16.3517163397979
ENSG00000251520	78.395697317937	115.28970003304	82.3370412764758	70.0896844649133	59.0223079611678	111.962179295996	63.2300227256699	66.5748450977486
ENSG00000270711	54.7825354751849	50.5787071112694	33.3798815985713	43.5039420816703	33.9064322330113	56.5962664573169	31.6150113628349	33.8714124181528
ENSG00000234237	44.392744264374	79.587083248615	70.0977513569997	45.9208277528742	42.0690918446622	47.9837911268556	66.6173453716879	42.0472705880517
ENSG00000135823	5368.68847656812	4912.82883044021	5498.77916200464	5451.28563140041	5767.23296407794	4827.90759953286	5555.20913946957	5348.17922285247
ENSG00000153029	78.395697317937	57.2729477583491	125.730887354618	106.342969532972	59.6502048543717	71.3605098809648	119.685400159304	96.9423183002303
ENSG00000162783	2178.07804837545	1874.38738118233	3217.82058610227	2913.55567663631	2104.08248912631	2514.84279649469	3057.62324180561	4003.83454377337
ENSG00000272198	61.3942207911555	69.1738200198243	102.364970235619	73.7150129717192	69.6965551456343	82.4336924487007	138.880228486739	169.357062090764
ENSG00000135821	11476.9411820512	10374.585393941	16059.0610370726	14126.6967481868	15274.8477209716	11690.8200842919	15903.4798230546	15987.3066613681
ENSG00000135828	44.392744264374	40.9092483988208	103.477632955571	71.2981273005153	52.1154421359248	39.3713157963944	93.7159265398322	57.2310071892926
ENSG00000143333	42.5036913169538	43.1406619478474	90.1256803161424	97.8838696837583	72.8360396116539	120.574654626458	70.004668017706	186.876758169119
ENSG00000135838	88.7854885287479	75.1242561505618	46.7318342379998	82.1741128209329	92.3008433009752	68.8998026436901	44.0351943982344	82.9265614375464
ENSG00000135829	18680.8445970381	16577.9150602349	16084.6522796315	19478.8900670679	18598.9338735931	17800.7561544448	15742.0174435945	19233.122354818
ENSG00000135862	36313.2648082579	32036.4043233747	81890.8635257749	52697.77517493	40330.4453473805	38717.9980248979	74774.0183032993	46566.1841965287
ENSG00000224468	192.683400636857	220.16613683729	196.94130143157	303.31915173609	218.508118834962	217.772590498806	196.464713469046	170.525041829321
ENSG00000058085	603.552416700744	483.472935622428	7370.27785696454	4192.08819670318	933.054783301014	552.428774768158	5926.68552298288	3938.42767841418
ENSG00000157064	105.786965055529	73.6366471178774	161.336094393094	119.635840724593	78.4871116504891	70.1301562623274	130.97647564603	99.2782777773443
ENSG00000232860	31.1693736324328	49.091098078585	40.0558579182855	53.171484766486	37.6738135922348	54.1355592200422	40.6478717522164	59.5669666664066
ENSG00000116698	6415.22380943889	6068.70104883598	6580.28732579835	6161.85001873436	7513.41422407802	6357.23714749905	6514.95055584134	5210.35761370274
ENSG00000116701	63.2832737385757	107.107850353276	62.309112317333	79.757227149729	79.115008543693	86.1247533046127	41.776979300889	58.3989869278496
ENSG00000270009	21.7241088953319	14.8760903268439	12.2392899194761	18.1266425340293	21.9763912621369	20.9160115168345	19.1948283274355	19.8556555554689
ENSG00000162704	9042.89645930035	7312.34220016013	11132.1905131235	9840.35001030671	9959.07262310726	7752.45815103378	10260.2002947886	11106.3193339384
ENSG00000143344	4332.54293490816	3928.77545531948	3587.22460912646	4577.5814612602	4175.51433980602	4846.36290381242	3612.01504820389	4409.12351305264
ENSG00000173627	20.7795824216219	23.0579400066081	13.3519526394285	22.9604138764371	8.79055650485478	17.2249506609225	10.1619679380541	14.0157568626839
ENSG00000198756	21.7241088953319	32.7273987190566	25.5912425589046	33.8363993968547	24.4879788349526	36.9106085591197	15.8075056814175	56.0630274507356
ENSG00000198860	1536.74457272631	1333.64149780156	933.524022040043	1233.82013514959	1456.72079223308	1176.21805941728	1037.64983723019	1125.93246796894
ENSG00000116667	1729.42797336316	1710.75038758705	2238.67739254418	2263.41343108246	1732.9954252428	1840.60901348144	2380.158712602	2582.40320194951
ENSG00000230470	33.058426579853	37.934030333452	25.5912425589046	35.0448422324567	16.3253192233017	33.2195477032077	28.2276887168169	31.5354529410388
ENSG00000232036	58.5606413700252	64.7109929217711	38.9431951983331	60.4221417800977	23.2321850485448	84.8943996859753	25.9694736194716	43.2152503266087
ENSG00000116406	4547.89497091406	4166.04909603264	7324.65868544649	6117.13763381709	5288.77553145656	3847.31576547891	7209.35169827504	5967.20848428767
ENSG00000135842	47.2263236855042	44.6282709805318	22.2532543990475	114.802069382186	38.3017104854387	27.0677796100211	11.2910754867268	99.2782777773443
ENSG00000121481	1882.4412621042	1651.24602627968	1898.20260023875	1839.24999578617	2086.5013761166	1605.61147232171	1942.064983717	1656.19526927381
ENSG00000232792	34.9474795272731	46.1158800132162	26.703905278857	26.585742383243	20.0927005825252	29.5284868472958	24.8403660707989	18.6876758169119
ENSG00000121486	1865.43978557742	1639.3451540182	1882.62532215942	1933.50853696313	1866.10956660203	1544.09379138984	1879.96406854001	2105.86746861826
ENSG00000116668	845.351193970526	827.854426688865	673.160945571187	806.031371346503	709.523489320422	732.060403089208	756.502057610693	797.730161434426
ENSG00000231084	92.5635944235883	62.4795793727445	46.7318342379998	66.4643559581075	55.8828234951482	57.8266200759542	55.3262698849611	60.7349464049636
ENSG00000233583	17.0014765267815	36.4464213007676	10.0139644795714	27.7941852188449	19.4648036893213	27.0677796100211	15.8075056814175	9.34383790845594
ENSG00000238061	18.8905294742017	33.4712032353988	13.3519526394285	22.9604138764371	32.0227415533996	31.9891940845704	16.9366132300901	22.1916150325828
ENSG00000116679	13152.5311464129	13054.5130663219	9363.05678839924	10114.6665339884	8936.22858407809	12074.6904133067	10063.7355813196	11568.839310407
ENSG00000273004	35.8920060009832	29.7521806536879	25.5912425589046	29.0026280544469	22.6042881553409	24.6070723727465	14.6783981327448	22.1916150325828
ENSG00000261024	10.3897912108109	23.0579400066081	6.67597631971425	8.45909984921368	9.41845339805869	18.4553042795599	3.38732264601803	10.5118176470129
ENSG00000143341	1212.77199224375	1178.93015840238	607.513845093997	746.817672402007	556.944544271871	1173.75735218001	560.037344141648	768.530667970501
ENSG00000116690	32.1139001061429	35.7026167844254	38.9431951983331	38.6701707392625	24.4879788349526	17.2249506609225	47.4225170442524	67.7428248363055
ENSG00000047410	17951.6701593339	16391.220126633	19098.8555879825	18062.5950637424	19807.0074961174	16502.7330867824	18795.1242552054	15541.1384012393
ENSG00000157181	1668.03375257201	1659.42787595944	1556.61514521337	1613.27118552861	1918.22500873795	1346.00685878923	1717.37258153114	1440.11901764077
ENSG00000268662	17.0014765267815	23.0579400066081	20.0279289591428	10.8759855204176	14.44162854369	12.3035361863732	14.6783981327448	14.0157568626839
ENSG00000262180	131.289179845702	134.628617457938	105.702958395476	128.094940573807	149.439460582531	118.113947389183	117.427185061958	100.446257515901
ENSG00000116703	40.6146383695336	55.7853387256647	22.2532543990475	27.7941852188449	38.9296073786426	35.6802549404824	10.1619679380541	25.6955542482538
ENSG00000229739	21.7241088953319	20.8265264575815	7.78863903966663	14.5013140272234	24.4879788349526	9.84282894909859	6.77464529203606	12.8477771241269
ENSG00000073756	6564.45899228509	4883.82045430286	2746.05159284246	4670.63155960155	10445.6927153403	2808.89731134901	3403.13015169945	2818.33510913802
ENSG00000273129	28.3357942113025	44.6282709805318	24.4785798389523	29.0026280544469	75.9755240776735	36.9106085591197	39.5187642035437	46.7191895422797
ENSG00000116711	2012.78591547619	1692.1552746785	1447.57419865804	1441.67230287313	2760.2347425244	1322.63014003512	1489.29285669926	1582.61254574472
ENSG00000231767	21.7241088953319	36.4464213007676	40.0558579182855	42.2954992460684	32.0227415533996	23.3767187541091	25.9694736194716	38.5433313723807
ENSG00000116741	262.578359691403	258.100167170742	183.589348792142	251.356109805206	410.644568155359	220.233297736081	182.915422884974	233.595947711398
ENSG00000234473	35.8920060009832	45.372075496874	27.8165679988094	48.3377134240782	31.3948446601956	23.3767187541091	21.4530434247809	30.3674732024818
ENSG00000116750	2327.31323122165	2113.89243544452	1561.06579609318	1706.32128386996	2624.60901359236	1877.51962204056	1624.78576253998	1520.7096196012
ENSG00000116747	7841.45878474112	7200.02771819246	8926.89300217791	8324.96269446186	10068.9545794179	5981.97929381467	9397.56212760269	6863.04894376088
ENSG00000272579	407.090910169046	350.331927197174	390.544614703284	448.332292008325	542.502915728181	239.918955634278	456.159449663761	329.370286273072
ENSG00000023572	589.384519595093	526.613597570275	561.89467357595	600.596089294171	780.475838252464	595.491151420465	522.776795035449	647.060775160574
ENSG00000134371	4823.6967012374	4609.35658777259	4757.74579051636	4938.90586910519	5738.34970699056	3907.60309279214	4758.05921010666	4260.79008625591
ENSG00000162630	442.98291617003	377.852694301836	974.692542678281	431.414092309898	372.34285766992	383.870329014845	967.645169212484	303.674732024818
ENSG00000162687	45.3372707380841	29.7521806536879	617.527809573568	91.8416555057485	124.951481747579	23.3767187541091	630.042012159353	95.7743385616733
ENSG00000000971	66.1168531597059	54.2977296929803	3672.89963856279	953.461397289942	84.7660805825282	30.7588404659331	3776.8647503101	864.305006532174
ENSG00000066279	10840.3303387706	10436.3211687974	5106.00922186145	7146.73092974996	6896.81947495178	8861.006761426	5082.11307657572	5357.52306076092
ENSG00000235748	51.9489560540546	55.7853387256647	25.5912425589046	45.9208277528742	29.5111539805839	30.7588404659331	30.4859038141623	37.3753516338237
ENSG00000177888	1462.12698130321	1316.53399392569	1907.10390199837	1531.09707270768	1576.64909883503	999.047138333507	2054.97573858427	1533.55739672533
ENSG00000213047	398.590171905656	426.943792380421	353.826744944855	350.448422324567	411.900361941767	317.43123360843	371.476383513311	334.0422052273
ENSG00000213046	25.5022147901723	31.2397896863722	6.67597631971425	10.8759855204176	20.7205974757291	19.6856578981972	10.1619679380541	3.50393921567098
ENSG00000233040	17.9460030004916	16.3636993595283	11.1266271995238	9.66754268481563	11.3021440776704	18.4553042795599	12.4201830353994	10.5118176470129
ENSG00000203724	94.4526473710085	63.9671884054289	70.0977513569997	72.5065701361172	83.5102867961204	70.1301562623274	46.2934094955797	82.9265614375464
ENSG00000151414	8294.83149212196	7644.07901444875	12956.9573738454	9404.1021466544	10976.8934869908	5505.83244340202	13116.8423929305	8804.23126924261
[truncated: 22,658 more rows]
