# Supplementary material for: Apelin-VEGF-C mRNA delivery as therapeutic for the treatment of secondary lymphedema
Source: EMBO Mol Med. 2024 Jan 2;16(2):386–415. doi: 10.1038/s44321-023-00017-7 (PMC10898257; doi:10.1038/s44321-023-00017-7)
Supplement: Supplementary file 11 — Source Data Fig. 7 [file 44321_2023_17_MOESM11_ESM.zip › Fig. 7/7D.csv]

,"Apelin-4","Apelin-3","Apelin-2","Apelin-1","VEGF-C-Apelin-4","VEGF-C-Apelin-3","VEGF-C-Apelin-2","VEGF-C-Apelin-1"
ENSG00000227232	513.078351014242	577.937441836844	364.442934538999	431.818529141926	523.831267680424	587.10355115087	505.022638297904	415.726988760439
ENSG00000233750	9.60820882049143	17.4443059872013	13.5817242685341	7.3815133186654	21.6971530991892	12.4749758544674	21.0426099290793	6.84726805017193
ENSG00000237683	14.4123132307371	16.6858579008013	16.9771553356676	9.84201775822053	25.5716447240444	17.1530917998926	71.2211412984224	20.5418041505158
ENSG00000241860	50.9235067486046	43.9899890112034	21.5043967585123	34.4470621537719	43.3943061983783	41.3233575179231	25.89859683579	37.1708837009334
ENSG00000228463	15.3731341127863	23.5118906784018	16.9771553356676	22.1445399559962	27.1214413739865	26.5093236907431	9.71197381342123	11.7381738002947
ENSG00000225630	720.615661536857	498.300392764838	427.824314458825	451.502564658367	450.215926808175	463.913164588005	27.5172591380268	540.934175963583
ENSG00000237973	1391.26863720716	2037.19156007056	1303.84552977928	2177.54642900629	1271.60815127748	1953.89309320595	441.894808510666	2379.91473800976
ENSG00000248527	3863.4607667196	2854.04014912342	4194.48917826562	4238.21889713372	3974.45350877647	2252.51282772226	2641.65687725058	3757.19379724434
ENSG00000229376	22.0988802871303	27.3041311104021	18.1089656913788	11.0722699779981	17.0477631493629	16.3734058089884	22.6612722313162	16.6290795504176
ENSG00000224956	73.0223870357348	81.1539452448062	70.1722420540929	71.3546287470988	81.3643241219594	62.3748792723368	166.722217130398	68.4726805017193
ENSG00000235373	47.080223220408	56.1251583936043	28.2952588927794	57.8218543295456	29.4461363488996	37.4249275634021	35.6105706492112	36.1927025509088
ENSG00000240618	34.5895517537691	48.5406775296037	16.9771553356676	35.6773143735494	28.6712380239285	32.7468116179768	16.1866230223687	25.4327099006386
ENSG00000228327	245.970145804581	349.644567830427	225.230260786524	257.122713933511	263.465430490154	276.00884078009	258.9859683579	268.02163510673
ENSG00000237491	405.466412224738	467.962469308836	267.107243947838	361.694152614604	330.106686437664	325.90874419796	233.08737152211	308.127062257737
ENSG00000230092	73.0223870357348	60.6758469120047	22.6362071142235	49.2100887911027	43.3943061983783	46.0014734633484	9.71197381342123	40.105427151007
ENSG00000269831	17.2947758768846	39.439300492803	19.24077604709	18.4537832966635	19.372458124276	10.9156038726589	11.3306361156581	11.7381738002947
ENSG00000177757	98.0037299690126	86.4630818496066	90.5448284568941	66.4336198679886	97.6371889463513	67.8326812086663	89.026426623028	58.6908690014737
ENSG00000225880	118.180968492045	135.00375937921	114.312845926829	102.110934241538	121.659037020454	131.766932462811	216.900748499741	121.294462603046
ENSG00000228794	1940.85818173927	1812.69092649614	1785.99674131224	2333.78846091804	1903.15028612888	2045.11635414174	1749.77394871806	2309.48569520799
ENSG00000187634	23.0597011691794	21.2365464192016	28.2952588927794	18.4537832966635	21.6971530991892	17.1530917998926	33.9919083469743	31.301796800786
ENSG00000188976	6660.41035436466	6433.91511693169	5723.56496883142	6896.79394407304	7177.88318420676	7467.83242088052	8274.60168903489	7044.8606424769
ENSG00000187961	989.645508510617	1097.47438102088	1272.15483981936	1247.47575085445	1090.28194323426	1058.03388965701	2126.92226513925	1370.43179118441
ENSG00000187583	278.638055794251	319.306644374425	229.757502209369	340.779864878386	306.084838363562	288.483816634558	255.748643753426	348.232489408744
ENSG00000187642	74.9440287998331	76.6032567264059	53.1950867184253	63.9731154284334	71.2906458973358	70.1717391813789	67.9838166939486	68.4726805017193
ENSG00000272512	202.733206112369	125.14393425601	153.92620837672	482.258870152806	172.802326468542	125.529444535578	278.409915984742	286.607076957197
ENSG00000188290	907.97573353644	647.71466578565	1594.72079119705	1417.25055718376	1118.95318125818	874.807681794524	3619.32890780165	1467.27172503684
ENSG00000224969	12.4906714666389	11.3767212960009	20.3725864028012	14.7630266373308	10.0736782246235	6.23748792723368	119.781010365529	21.5199853005404
ENSG00000187608	1151.06341669487	998.117681702477	1776.94225846655	1247.47575085445	1628.83627908913	1392.51917975492	5212.09261320273	1371.40997233444
ENSG00000188157	22448.6190881962	24242.2761856051	55930.6723481792	30715.7071711865	27449.9982637742	22394.1410307507	111788.055917083	28105.1008025057
ENSG00000217801	155.652982891961	172.167715612813	148.267156598164	252.201705054401	137.931901844845	143.462222326375	221.756735406451	288.563439257246
ENSG00000273443	18.2555967589337	30.3379234560023	53.1950867184253	67.6638720877662	19.372458124276	17.9327777907968	127.874321876713	82.1672166020632
ENSG00000131591	883.955211485211	872.973747446467	1045.79276867713	991.583289140718	812.868342894623	861.553019949152	1362.91365848345	1033.93747557596
ENSG00000186891	3.84328352819657	6.82603277760052	29.4270692484906	9.84201775822053	6.97408492473938	6.23748792723368	51.7971936715799	16.6290795504176
ENSG00000186827	336.2873087172	278.350447708821	1153.31475246969	503.173157889025	417.670197159391	477.947512424281	1808.04579159859	680.814080417095
ENSG00000078808	10100.1491121006	9655.04413987274	18428.1362116894	12450.152464149	11415.8021234734	11667.2211678906	27052.7030572848	13838.3287293975
ENSG00000176022	1738.1249756269	1599.56701421772	2955.15683876188	2231.67752667651	2083.70159584713	1910.23067771531	5459.74794544497	2797.59808907025
ENSG00000184163	60.531715569096	74.3279124672057	82.6221559669159	84.8874031646521	80.5894257969883	66.2733092268578	239.562020731057	81.1890354520387
ENSG00000260179	70.1399243895874	80.3954971584062	98.4675009468723	81.1966465053194	56.567577722886	46.7811594542526	278.409915984742	79.2326731519895
ENSG00000160087	4505.28911592843	4274.61341495073	5116.91461817023	4996.0542645167	4834.59064949433	5052.36522105928	8269.74570212818	5182.40373283013
ENSG00000230415	19.2164176409829	37.1639562336029	32.8225003156241	41.8285754724373	41.8445095484363	35.0858695906894	72.8398036006593	39.1272460009825
ENSG00000162572	173.908579650895	207.814775673616	186.748708692344	168.544554109527	158.079258294093	160.615314126267	242.799345335531	179.007150454495
ENSG00000131584	3954.73875051427	4550.68851840035	5622.83384717312	4971.44922012115	4533.15520108059	4204.0668629555	12774.4828892534	4806.7821712207
ENSG00000169972	827.266779444312	832.775998867264	1126.15130393262	883.321093800293	1003.4933308375	877.92642575814	2279.07652154952	1026.11202637577
ENSG00000127054	6292.41595653983	7002.75118173174	7073.81472319485	7242.49481783053	6787.33442842135	6971.17244467454	9401.19065139175	7683.61293344293
ENSG00000240731	285.363801968595	336.750950361626	382.551900230378	313.714316043279	413.795705534536	317.332198298013	1165.43685761055	287.585258107221
ENSG00000224051	3214.90667133643	2919.26668455382	3345.63141148224	3311.83897564121	3351.43525549976	3786.15517183084	4966.05594326272	3944.02639689903
ENSG00000169962	85.5130585023737	103.907387836808	116.576466638251	151.321023032641	98.4120872713223	82.6467150358463	312.401824331716	169.225338954249
ENSG00000107404	2857.48130321415	2948.08771183703	3455.41701598622	3388.11461326742	3071.69696018521	3437.63553389666	5108.49822585957	3561.55756723943
ENSG00000162576	98.0037299690126	119.076349564809	543.268970741365	463.805086856143	99.9618839212644	82.6467150358463	1032.70654882712	397.141546909972
ENSG00000175756	4140.17718074976	3673.16408243548	4896.21159880655	4569.15674425388	5018.24155251247	5039.89024520481	9705.49916421229	5443.57809988669
ENSG00000221978	9592.83568637864	10264.8364013384	12220.1564106136	11066.1187168992	10276.701585766	9587.01894415817	14938.6343873441	11108.2251396789
ENSG00000224870	763.852601229068	805.471867756862	839.803283937693	841.492518327855	854.712852443059	873.248309812715	1019.75725040923	941.010266323629
ENSG00000242485	2769.08578206563	2317.05890395218	2710.68580192827	2699.17337019198	3195.68069218058	2766.32589572814	4703.83265030035	2779.01264721978
ENSG00000272455	98.0037299690126	113.767212960009	191.275950115189	93.499168703095	127.858223620222	126.309130526482	508.259962902378	192.701686554839
ENSG00000225285	32.6679099896708	59.9173988256046	44.1406038727359	40.5983232526597	38.7449162485521	43.6624154906358	46.9412067648693	30.3236156507614
ENSG00000179403	767.695884757265	662.125179427251	1496.25329025017	786.131168437865	776.448121620984	862.332705940056	2304.97511838531	806.999448770264
ENSG00000215915	85.5130585023737	104.665835923208	63.3813799198259	76.2756376262091	88.3384090466988	94.3420048994094	108.45037424987	100.75265845253
ENSG00000160072	5635.21447321822	6629.59472322291	5045.61056576042	6068.83420016273	6404.53465588566	6261.65819295171	10411.2359279876	5765.39969824477
ENSG00000197785	3848.08763260682	3939.3793607619	3054.75615006446	3780.56507137646	4407.62167243529	4435.63360225405	4501.49986252074	3702.41565284297
ENSG00000205090	39.3936561640148	38.680852406403	115.44465628254	66.4336198679886	40.2947128984942	49.1202174269652	163.484892525924	87.058122352186
ENSG00000160075	6331.80961270385	5393.32434239081	5888.80928076525	6212.77370987671	6153.46759859504	6585.22787917696	5305.97502673247	6890.30802077301
ENSG00000215014	35.5503726358183	34.1301638880026	39.6133624498912	40.5983232526597	24.7967463990733	39.7639855361147	32.3732460447374	56.7345067014246
ENSG00000228594	210.419773168762	185.819781168014	263.711812880704	226.366408439072	226.270310891544	207.39647358052	270.316604473558	280.737990057049
ENSG00000272106	193.124997291878	196.438054377615	232.021122920791	201.761364043521	230.91970084137	206.616787589616	382.004303327902	264.108910506632
ENSG00000197530	2462.58392069195	2752.40810554581	4222.7844371584	3037.49273063081	3100.36819820914	2733.57908411016	10375.6253573384	3599.70663209039
ENSG00000248333	1275.97013136126	1278.7434736705	1351.38156471914	1459.07913265619	1222.01465847933	1366.00985606418	1510.211927987	1468.24990618687
ENSG00000272004	13.451492348688	13.652065555201	1.13181035571118	7.3815133186654	17.822661474334	10.1359178817547	19.4239476268425	15.650898400393
ENSG00000189339	5161.52977836799	4839.65723931877	10722.7713100077	8781.54034477227	5666.83145051323	5403.22391696618	20323.9238668862	9139.14648467948
ENSG00000269737	253.656712860974	230.568218265618	534.214487895675	612.665605449228	206.897852767268	196.480869707861	587.574415711985	592.777776914885
ENSG00000269227	89.3563420305703	135.76220746561	198.066812249456	248.510948395068	95.3124939714381	92.782632917601	237.94335842882	196.614411154937
ENSG00000008128	745.597004470135	864.630818496066	399.529055566045	458.884077977032	839.214885943638	759.4141551407	464.556080741982	466.592408561716
ENSG00000268575	633.180961270385	770.583255782459	571.564229634144	520.396688965911	650.914592975675	678.326812086663	527.68391052922	502.785111112625
ENSG00000227775	447.7425310349	569.594512886444	452.72414228447	349.391630416829	460.289605032799	410.114831215614	806.093826513962	359.970663209039
ENSG00000215790	526.52984336293	571.111409059244	447.065090505915	392.450458109044	634.641728151283	509.914638051353	825.517774140805	412.792445310365
ENSG00000008130	5905.20514107403	5726.28305232044	5826.55971120113	5457.39884693328	6175.9396500192	6540.00609170451	8467.22250300108	5678.34157589258
ENSG00000078369	45713.9359261341	40724.1115511647	46117.8765641633	46957.4969766899	45226.1658386099	52376.1861249812	38988.7188739795	50558.2709201695
ENSG00000231050	18.2555967589337	31.8548196288024	45.272414228447	40.5983232526597	34.8704246236969	38.9842995452105	38.8478952536849	52.8217821013263
ENSG00000169885	29.7854473435234	31.8548196288024	24.8998278256459	29.5260532746616	36.420221273639	31.9671256270726	42.0852198581587	28.3672533507123
ENSG00000178821	31.7070891076217	28.0625791968022	9.05448284568941	24.6050443955513	28.6712380239285	40.5436715270189	24.2799345335531	28.3672533507123
ENSG00000233542	83.5914167382754	97.0813550592075	23.7680174699347	51.6705932306578	84.4639174218435	86.5451449903673	25.89859683579	44.0181517511053
ENSG00000187730	90.3171629126194	79.6370490720061	14.7135346242453	27.0655488351065	64.3165609725965	91.2232609357926	25.89859683579	30.3236156507614
ENSG00000067606	1906.2686299855	2017.47190982416	1402.31303072615	1710.05058549082	1914.77376100344	1850.19485641569	1675.31548281516	1807.67876524539
ENSG00000271806	139.319027897126	200.988742896015	81.4903456112047	104.571438681093	114.684952095714	102.918550799356	161.866230223687	114.447194552874
ENSG00000182873	210.419773168762	255.59700511682	162.980691222409	215.294138461074	220.846022616747	205.057415607807	200.714125477372	195.636230004912
ENSG00000162585	1928.36751027263	1950.72847822095	2906.4889934663	2282.11786768739	2108.4983422462	2134.78024309573	5001.66651391193	2698.80179291777
ENSG00000203301	106.651117907455	115.284109132809	108.653794148273	98.4201775822053	142.581291794672	99.0201208448347	131.111646481187	103.687201902604
ENSG00000157933	11973.7498320964	11476.0779953193	13774.132029005	13365.4601156635	11685.4667405633	13105.7418211089	13630.7552471367	13135.9946636798
ENSG00000116151	246.93096668663	246.495628080019	268.239054303549	237.43867841707	270.439515414894	240.143285198497	425.708185488297	210.308947255281
ENSG00000269896	55.7276111588503	53.0913660480041	31.6906899599129	24.6050443955513	51.9181877730598	43.6624154906358	17.8052853246056	15.650898400393
ENSG00000271921	10.5690297025406	12.893617468801	7.92267248997823	15.9932788571084	13.9481698494788	6.23748792723368	17.8052853246056	3.91272460009825
ENSG00000271847	28.8246264614743	18.2027540736014	22.6362071142235	19.6840355164411	23.2469497491313	15.5937198180842	32.3732460447374	33.2581591008351
ENSG00000157916	6169.43088363754	5617.82497596523	8083.38956048922	7168.67968464388	6616.85679692773	6260.0988209699	8710.02184833661	7404.83130568593
ENSG00000157911	1230.81154990495	1230.96124422729	1367.2269096991	1313.90937072244	1376.21942514857	1419.80818943657	1924.58947735964	1457.4899135366
ENSG00000149527	77.8264914459806	101.632043577608	331.620434223375	190.689094065523	86.0137140717856	70.1717391813789	422.470860883824	165.312614354151
ENSG00000157881	2020.60631494935	2151.71722111697	2449.23760975899	2384.22880192892	2341.74273806249	2195.59575038626	3899.35748608863	2330.02749935851
ENSG00000272449	208.498131404664	188.095125427214	250.13008861217	225.136156219295	337.080771362403	222.2105074077	767.245931260277	447.028785561225
ENSG00000238164	377.602606645313	429.281616902433	371.233796673266	392.450458109044	399.072637360087	389.842995452105	378.766978723428	485.177850412183
ENSG00000157873	6885.24244076416	7252.28060215736	8188.64792357036	7551.2881249947	7578.50561821679	7598.03998136153	11510.3076312064	9081.43379682803
ENSG00000225931	32.6679099896708	25.0287868512019	31.6906899599129	50.4403410108802	24.0218480741023	22.6108937362221	27.5172591380268	39.1272460009825
ENSG00000228037	28.8246264614743	36.4055081472028	41.8769831613135	19.6840355164411	33.3206279737548	26.5093236907431	24.2799345335531	53.7999632513509
ENSG00000157870	9021.1472615594	8244.33069916863	9818.45483579445	9186.29332507909	10780.3854969971	10705.0886551148	20369.2464113488	11069.0978936779
ENSG00000142606	91.2779837946686	106.182732096008	81.4903456112047	82.4268987250969	110.035562145888	103.69823679026	74.4584659028961	97.8181150024562
ENSG00000215912	73.0223870357348	77.3617048128059	95.0720698797388	97.1899253624277	51.9181877730598	70.1717391813789	171.578204037108	139.879904453512
ENSG00000130762	180.634325825239	199.471846723215	105.258363081139	141.47900527442	165.053343218832	144.241908317279	139.204957992371	155.530802853905
ENSG00000272088	35.5503726358183	55.3667103072043	13.5817242685341	22.1445399559962	51.9181877730598	42.1030435088273	8.09331151118436	24.454528750614
ENSG00000162591	12708.777806864	14965.697640846	15783.0954103924	11618.5019635793	15648.2967744652	11971.2987043432	36599.5733158779	11792.9519446961
ENSG00000238260	31.7070891076217	37.9224043200029	13.5817242685341	38.1378188131046	48.0436961482046	34.3061835997852	66.3651543917118	55.7563255514
ENSG00000158109	5082.74246603996	4142.64344791712	6277.02023277418	5377.43245264774	4958.5743814897	5676.89369977355	4211.75931042034	5977.6650078001
ENSG00000116213	1064.58953731045	1070.17024991048	1594.72079119705	1471.38165485397	1210.39118360477	1156.27432451094	2372.95893507925	1618.88980329065
ENSG00000078900	23.0597011691794	21.2365464192016	39.6133624498912	40.5983232526597	32.5457296487838	16.3734058089884	90.6450889252648	73.3635862518422
ENSG00000227372	1657.41602153477	1825.58454396494	2110.82631340134	2100.04053916031	1931.04662582784	1957.79152316047	3196.85804691782	2108.95855945296
ENSG00000235169	16.3339549948354	15.9274098144012	47.5360349398694	20.9142877362186	14.7230681744498	18.712463781701	53.4158559738168	31.301796800786
ENSG00000130764	3650.15853090469	3852.9162789123	4437.82840474352	3874.06424007956	4239.46873591657	4442.65077617219	7685.40861102067	4268.78253870719
ENSG00000266075	22.0988802871303	19.7196502464015	31.6906899599129	19.6840355164411	20.9222547742181	17.9327777907968	22.6612722313162	22.4981664505649
ENSG00000272153	84.5522376203245	94.8060108000073	130.158190906785	127.946230856867	80.5894257969883	107.596666744781	234.706033824346	107.599926502702
ENSG00000116198	3959.54285492452	3656.47822453468	4328.04280023954	3821.16339462912	3946.55716907752	4196.27000304646	5110.11688816181	3730.78290619368
ENSG00000169598	726.380586829152	813.056348620862	689.272506628106	717.237044130321	794.270783095318	842.840556167451	1176.76749372621	779.610376569576
ENSG00000198912	2298.28354986155	2505.91247746579	2096.1127787771	2044.67918927032	2562.58876067923	2710.96819037394	2269.3645477361	2162.75852270431
ENSG00000236423	70.1399243895874	111.491868700809	142.608104819608	121.794969757979	103.83637554612	109.935724717494	210.426099290793	138.901723303488
ENSG00000131697	894.524241187752	960.195277382474	1034.47466512002	921.458912613397	982.571076063281	912.232609357926	1506.97460338253	898.948476872572
ENSG00000069424	298.815294317283	303.379234560023	242.207416122192	243.589939515958	284.387685264372	258.855748980198	325.351122749611	247.479830956214
ENSG00000116254	14.4123132307371	22.7534425920017	16.9771553356676	13.5327744175532	14.7230681744498	15.5937198180842	6.47464920894749	11.7381738002947
ENSG00000116251	13218.0128743501	9561.75502524553	13626.9966827626	12941.0230998402	13473.9320745965	13457.3802030067	10267.1749830885	14313.7247683094
ENSG00000226944	24.0205220512286	26.545683024002	18.1089656913788	18.4537832966635	23.2469497491313	20.2718357635095	24.2799345335531	7.8254492001965
ENSG00000158286	1320.16789193552	1445.60205267851	1317.42725404781	1033.41186461316	1347.54818712464	1204.614855947	2076.74373376991	993.832048424955
ENSG00000116237	10238.5073191157	9014.91395495109	10960.451484707	10373.4867171644	9945.82000100332	11076.9988727761	10228.3270878348	9776.9205944955
ENSG00000158292	418.917904573426	339.784742707226	689.272506628106	446.581555779257	377.375484260897	388.283623470297	967.96005673765	481.265125812084
ENSG00000097021	5047.19209340415	4498.35560043875	6195.52988716298	6252.14178090959	5272.40820310297	6127.55220251619	6827.51759083513	6507.83919111341
ENSG00000069812	2287.71452015901	2205.56703525137	3699.88805281984	3278.62216570721	2444.02931695867	2341.39703068534	5454.89195853826	3422.65584393594
ENSG00000187017	196.968280820074	188.853573513615	297.666123552039	319.865577142167	195.274377892703	182.446521871585	383.622965630139	276.825265456951
ENSG00000215788	2514.46824832261	2918.50823646742	3412.4082224692	3196.19526698212	2733.06639217286	2701.61195848309	6282.0283949813	2978.56160182479
ENSG00000171680	7665.42899698806	8342.17050231424	9959.93113025835	9074.34037307933	8288.31248389026	8373.82754231122	14684.5044058929	9112.73559362882
ENSG00000162408	7103.34878098931	7175.67734543095	6141.20299008884	6376.39725510713	6989.5828912388	7424.17000538989	5446.79864702708	5774.20332859499
ENSG00000253022	14.4123132307371	29.5794753696023	15.8453449799565	8.61176553844296	15.4979664994208	18.712463781701	21.0426099290793	6.84726805017193
ENSG00000229519	152.770520245814	238.152699129618	118.840087349673	104.571438681093	204.573157792355	146.580966289991	372.292329514481	72.3854051018176
ENSG00000204859	816.697749741771	832.775998867264	1044.66095832142	1011.26732465716	891.133073716698	822.568720403941	1887.36024440819	987.962961524808
ENSG00000162413	3982.6025560937	3964.4081476131	4729.83547651701	4160.71300728773	4568.02562570429	4396.64930270884	7487.93181014777	4624.84047731613
ENSG00000116273	1569.9813212683	1477.45687230731	2381.32898841631	2002.85061379788	1784.59084240831	1838.49956655213	3133.73021713058	2132.43490705354
ENSG00000041988	592.826484224321	542.290381776042	765.103800460755	665.566450899663	657.113779575443	621.409734750655	1116.87698854344	793.30491266992
ENSG00000007923	3652.08017266879	3415.29173305946	2994.77020121177	3550.50790627806	3402.57854494784	3783.03642786723	2928.1601047465	3341.4668084839
ENSG00000237436	26.902984697376	18.9612021600015	14.7135346242453	24.6050443955513	24.7967463990733	19.4921497726052	16.1866230223687	22.4981664505649
ENSG00000171735	1738.1249756269	1505.51945150412	1829.00553482926	1785.09597089725	1668.35609366265	1710.63106404384	1422.80416366621	1902.56233679777
ENSG00000227950	44.1977605742606	84.9461856768065	33.9543106713353	31.9865577142167	48.8185944731756	38.9842995452105	29.1359214402637	39.1272460009825
ENSG00000049245	10966.8095477089	8941.34449057029	11723.2916644564	10746.253139757	10642.4535951523	11996.2486560522	8250.32175450134	10990.843401676
ENSG00000269925	56.6884320408994	70.5356720352054	66.7768109869594	65.203367648211	85.2388157468146	102.138864808452	113.306361156581	68.4726805017193
ENSG00000049246	654.319020675466	655.29914664965	782.080955796423	391.220205889266	547.853115754526	687.683043977513	561.675818876195	376.599742759456
ENSG00000236266	30.7462682255726	28.0625791968022	29.4270692484906	9.84201775822053	24.7967463990733	17.1530917998926	24.2799345335531	11.7381738002947
ENSG00000049249	9.60820882049143	5.30913660480041	30.5588796042018	14.7630266373308	12.3983731995367	8.57654589994631	9.71197381342123	22.4981664505649
ENSG00000116288	8705.03719136523	7598.89137764218	9851.27733611008	10043.7791222641	9228.26415208014	9889.537108629	8870.26941625806	11065.1851690778
ENSG00000200344	9.60820882049143	9.1013770368007	11.3181035571118	13.5327744175532	15.4979664994208	14.0343478362758	14.5679607201319	17.6072607004421
ENSG00000116285	1629.55221595535	1541.16651156492	3270.9319280053	4175.47603392506	1779.16655413351	1627.98434900799	2238.60996399359	3704.37201514302
ENSG00000162426	117.220147609995	116.801005305609	187.880519048055	151.321023032641	106.935968846004	126.309130526482	171.578204037108	227.916207955723
ENSG00000142599	14173.0688311069	13573.9454023018	14144.2340153226	15572.5325979444	13738.9473017366	14225.3709040473	12031.5168925267	15786.8655802464
ENSG00000232912	88.3955211485211	131.96996703361	63.3813799198259	92.2689164833175	67.4161542724806	76.4092271086126	43.7038821603956	71.407223951793
ENSG00000221083	18.2555967589337	37.9224043200029	19.24077604709	18.4537832966635	23.2469497491313	14.0343478362758	8.09331151118436	13.6945361003439
ENSG00000270282	36.5111935178674	41.7146447520032	14.7135346242453	24.6050443955513	24.0218480741023	18.712463781701	21.0426099290793	28.3672533507123
ENSG00000234619	122.024252020241	166.858579008013	80.3585352554935	140.248753054643	94.5375956464671	88.8842029630799	71.2211412984224	82.1672166020632
ENSG00000224315	115.298505845897	145.622032588811	95.0720698797388	137.788248615087	115.459850420685	78.7482850813252	129.49298417895	80.2108543020141
ENSG00000222511	25.9421638153269	58.4005026528045	14.7135346242453	24.6050443955513	21.6971530991892	38.9842995452105	6.47464920894749	19.5636230004912
ENSG00000226545	133.554102604831	182.027540736014	76.96310418836	118.104213098646	108.485765495946	95.9013768812178	135.967633387897	76.2981297019158
ENSG00000228423	100.88619261516	113.008764873609	74.6994834769376	88.5781598239848	86.7886123967567	80.3076570631336	383.622965630139	81.1890354520387
ENSG00000074800	96740.2505091179	86042.901609741	84923.1264200767	108566.067638711	95889.7932235416	106668.060729614	76599.9561287555	107409.181178447
ENSG00000236269	393.936561640149	656.81604282245	306.720606397729	231.287417318182	431.61836700887	495.880290215078	581.099766503037	244.545287506141
ENSG00000180758	812.854466213575	751.622053622458	701.722420540929	631.119388745892	943.051261489758	847.518672112876	1672.07815821069	575.170516214443
ENSG00000207865	46.1194023383588	55.3667103072043	57.72232814127	97.1899253624277	52.6930860980308	38.2046135543063	244.418007637768	45.9745140511544
ENSG00000228526	174.869400532944	226.775977833617	255.789140390726	250.971452834624	206.122954442297	171.530917998926	391.716277141323	221.068939905551
ENSG00000234546	285.363801968595	301.103890300823	315.775089243418	321.095829361945	275.08890536472	304.077536452642	237.94335842882	360.948844359063
ENSG00000049239	5688.05962173092	5210.5383535684	13213.885902928	8171.3352437626	5714.87514666143	5528.75336150175	16924.7330321887	8033.80178515173
ENSG00000171621	877.229465310867	843.394272076865	1396.65397894759	1718.66235102926	886.483683766872	975.387174621167	1460.03339661766	1760.72607004421
ENSG00000171612	906.054091772342	841.877375904065	849.989577139093	789.821925097198	977.146787788484	1005.01524227553	1285.21786797608	813.846716820436
ENSG00000231181	33.62873087172	47.0237813568036	20.3725864028012	25.8352966153289	39.5198145735231	26.5093236907431	21.0426099290793	25.4327099006386
ENSG00000188807	2192.59325283614	2100.90119932816	1802.9738966479	1790.01697977636	2105.39874894632	2231.46130596785	2662.69948717966	1597.36981799011
ENSG00000171608	490.018649845063	546.841070294442	1028.81561334146	1028.49085573405	497.484724631409	544.220821651139	1168.67418221502	1169.90465542938
ENSG00000231789	9.60820882049143	3.79224043200029	37.3497417384688	22.1445399559962	12.3983731995367	10.1359178817547	24.2799345335531	23.4763476005895
ENSG00000171603	11074.4214864984	9789.28945116555	22646.3934074249	14640.001415353	11218.9779489307	10531.2186791432	23481.9340185503	13141.86375058
ENSG00000178585	1051.13804496176	894.968741952069	1602.64346368703	1151.5160777118	1028.29007723657	1194.47893806525	2060.55711074754	1268.70095158186
ENSG00000162441	1538.27423216068	1496.41807446731	1344.59070258488	1462.76988931553	1562.19502314162	1908.67130573351	955.010758319755	1323.47909598323
ENSG00000228150	51.8843276306537	75.8448086400058	69.0404316983818	66.4336198679886	51.1432894480888	62.3748792723368	105.213049645397	56.7345067014246
ENSG00000173614	1486.38990453002	1350.0375937921	1755.43786170803	1578.41359797462	1786.91553738322	1601.47502531725	3543.25177959651	1649.21341894141
ENSG00000202415	37.4720143999166	22.7534425920017	28.2952588927794	29.5260532746616	27.1214413739865	18.712463781701	45.3225444626324	32.2799779508105
ENSG00000162444	25.9421638153269	18.2027540736014	13.5817242685341	9.84201775822053	19.372458124276	21.0515217544137	11.3306361156581	10.7599926502702
ENSG00000130939	7405.04653795274	7086.18047123574	7451.83938200238	7425.80239857739	7346.03612072548	8070.52969184948	6014.94911511222	7359.8349727848
ENSG00000224340	30.7462682255726	38.680852406403	7.92267248997823	28.295801054884	27.1214413739865	24.1702657180305	24.2799345335531	19.5636230004912
ENSG00000233623	40.354477046064	59.1589507392045	35.0861210270465	43.0588276922148	47.2687978232335	28.0686956725516	40.4665575559218	28.3672533507123
ENSG00000201746	23.0597011691794	25.0287868512019	14.7135346242453	19.6840355164411	22.4720514241602	22.6108937362221	48.5598690671062	13.6945361003439
ENSG00000054523	12999.9065341249	12360.4284640617	13726.5959940651	13301.487000235	13152.3492697335	12998.924840355	12928.2558079659	12368.1224609106
ENSG00000199562	36.5111935178674	37.1639562336029	22.6362071142235	20.9142877362186	24.7967463990733	17.9327777907968	4.85598690671062	16.6290795504176
ENSG00000265945	22.0988802871303	17.4443059872013	19.24077604709	13.5327744175532	24.0218480741023	14.81403382718	105.213049645397	14.6727172503684
ENSG00000142657	13151.7162334887	11137.0517006985	18766.547508047	15215.7594542089	12587.4483908296	14890.4430542886	15210.5696541199	15884.6836952489
ENSG00000175279	244.048504040482	204.022535241616	199.198622605167	225.136156219295	284.387685264372	278.347898752803	260.604630660136	259.218004756509
ENSG00000241563	17.2947758768846	18.2027540736014	12.4499139128229	24.6050443955513	20.1473564492471	25.7296376998389	9.71197381342123	15.650898400393
ENSG00000160049	6327.0055082936	6042.55590434926	7044.38765394636	6447.75188385423	6710.61949424922	7442.88246917159	11074.8874719047	6031.46497105145
ENSG00000142655	1829.40295942157	1942.38554927055	2132.33071015986	1753.10941318303	2035.65789969893	2130.88181314121	3632.27820621954	1837.02419974613
ENSG00000243267	19.2164176409829	28.8210272832022	21.5043967585123	18.4537832966635	17.0477631493629	7.7968599090421	12.949298417895	12.7163549503193
ENSG00000130940	616.84700627555	578.695889923244	372.365607028977	604.053839910785	551.727607379382	635.444082586931	404.665575559218	767.872202769281
ENSG00000272078	106.651117907455	97.8398031456075	89.4130181011829	100.88068202176	101.511680571206	95.9013768812178	111.687698854344	133.03263640334
ENSG00000120948	10175.0931409004	8980.02534297669	9551.34759184662	10608.464891142	11298.0175780778	10988.8943558039	11958.677088926	9891.36778904837
ENSG00000009724	238.283578748187	276.075103449621	210.516726162279	269.425236131287	196.824174542645	224.549565380412	77.6957905073699	200.527135755035
ENSG00000271895	183.516788471386	222.983737401617	133.553621973919	180.847076307302	154.979664994208	160.615314126267	137.586295690134	219.112577605502
ENSG00000116649	6940.00923104096	5855.97767509485	5077.30125572034	6292.74010416225	6898.91978721718	7344.64203431766	6215.66324058959	7262.01685778235
ENSG00000171824	8688.7032363704	8531.78252391425	7050.04670572492	8327.57727567435	8029.49644334993	9710.20933072103	4899.69078887101	8144.3362551045
ENSG00000226849	93.1996255587668	109.216524441608	57.72232814127	87.3479076042072	81.3643241219594	98.2404348539305	95.5010758319755	75.3199485518913
ENSG00000230337	35.5503726358183	32.6132677152025	21.5043967585123	35.6773143735494	48.0436961482046	53.7983333723905	66.3651543917118	35.2145214008842
ENSG00000198793	15329.8971730941	14430.9917399339	14060.4800489999	12430.4684286325	14909.0437724428	14958.2757354973	12441.0384549926	13139.9073882799
ENSG00000225602	81.6697749741771	87.2215299360067	30.5588796042018	46.7495843515475	50.3683911231177	46.7811594542526	25.89859683579	33.2581591008351
ENSG00000253086	27.8638055794251	28.0625791968022	5.65905177855588	15.9932788571084	13.1732715245077	14.0343478362758	4.85598690671062	7.8254492001965
ENSG00000171819	191.203355527779	262.42303789442	167.507932645254	124.255474197534	171.2525298186	162.95437209898	160.24756792145	103.687201902604
ENSG00000207451	7.68656705639314	15.9274098144012	7.92267248997823	12.3025221977757	10.8485765495946	14.81403382718	3.23732460447374	7.8254492001965
ENSG00000238173	17.2947758768846	26.545683024002	7.92267248997823	7.3815133186654	9.2987798996525	18.712463781701	3.23732460447374	13.6945361003439
ENSG00000120942	2867.08951203464	2692.49070672021	2104.03545126708	2104.96154803942	2900.44443036661	3169.42355302561	1961.81871031109	2058.09313965168
ENSG00000238199	54.7667902768011	82.6708414176064	28.2952588927794	28.295801054884	36.420221273639	56.9170773360073	11.3306361156581	22.4981664505649
ENSG00000204624	21.1380594050811	31.8548196288024	39.6133624498912	70.1243765273213	30.2210346738706	26.5093236907431	61.5091674850012	36.1927025509088
ENSG00000116661	306.501861373676	301.862338387223	255.789140390726	163.623545230416	431.61836700887	325.90874419796	713.830075286461	271.934359706828
ENSG00000132879	1020.39177673619	1089.88990015688	1213.30070132238	953.445470327614	1232.08833670396	1146.13840662919	2101.02366830346	1056.43564202653
ENSG00000116663	119.141789374094	112.250316787209	139.212673752475	82.4268987250969	137.931901844845	144.241908317279	123.018334970002	108.578107652726
ENSG00000116670	1177.0055805102	1043.62456688648	1129.54673499975	958.366479206724	1169.3215723813	1288.82094296466	992.239991271203	1153.27557587896
ENSG00000162490	230.597011691794	191.128917772815	243.339226477903	184.537832966635	218.521327641834	198.819927680574	263.84195526461	155.530802853905
ENSG00000177674	2159.92534284647	1847.57953847054	1989.72260534025	1748.18840430392	2048.83117122343	2316.44707897641	1489.16931805792	2017.98771250067
ENSG00000177000	5315.26111949586	5391.80744621801	6007.64936811492	6426.83759611801	5706.35126508675	5870.2558255178	9368.81740534702	7642.5293251419
ENSG00000011021	5043.34880987595	5665.60720540844	4904.13427129653	6260.75354644804	4829.16636121953	4901.88582481477	4938.5386841247	5824.09056724624
ENSG00000242349	271.912309619907	306.413026905624	227.493881497946	511.784923427468	246.417667340791	227.668309344029	246.036669940005	482.243306962109
ENSG00000175206	120.102610256143	143.346688329611	88.2812077454717	177.15631964797	103.061477221149	85.7654589994631	98.7384004364492	136.945361003439
ENSG00000199347	67.25746174344	32.6132677152025	41.8769831613135	34.4470621537719	45.7190011732915	31.1874396361684	30.7545837425006	47.9308763512035
ENSG00000201801	22.0988802871303	11.3767212960009	10.1862932014006	23.3747921757738	17.822661474334	6.23748792723368	9.71197381342123	5.86908690014737
ENSG00000116685	4872.3226928712	4519.59214685795	5994.06764384639	5254.40723066999	5191.81877730598	5894.42609123583	10310.8788652489	5773.22514744496
ENSG00000083444	12898.0595206277	11304.6687277929	26021.4518881557	15237.9039941649	11953.5815610033	13926.751169531	23789.4798559753	14480.0155638136
ENSG00000116688	11716.2498357072	11188.6261705737	10715.9804478734	10995.9943403719	11871.4423385564	13430.8708793159	11908.4985575567	10863.6798521728
ENSG00000116691	1425.85818896093	1450.15274119691	1606.03889475416	1733.42537766659	1647.43383888843	1603.81408328996	3107.83162029479	1993.53318375006
ENSG00000202461	43.2369396922114	36.4055081472028	66.7768109869594	77.5058898459867	48.0436961482046	47.5608454451568	148.916931805792	36.1927025509088
ENSG00000028137	1176.04475962815	1227.16900379529	939.402595240276	747.99334962476	1084.85765495946	1248.27727143764	1167.05551991279	738.526768268544
ENSG00000048707	10198.1528420696	10381.637406644	11551.2564903883	8883.65127901381	9667.63150233872	9145.71667330638	9443.27587124991	8855.47395117236
ENSG00000239149	32.6679099896708	28.8210272832022	37.3497417384688	34.4470621537719	20.9222547742181	15.5937198180842	14.5679607201319	34.2363402508597
ENSG00000162496	7297.43459916324	7631.50464535739	6902.91135948246	6186.93841326138	6935.34000849082	8440.10085153807	7992.95444844568	6970.51887507503
ENSG00000221340	33.62873087172	36.4055081472028	29.4270692484906	51.6705932306578	36.420221273639	36.6452415724979	29.1359214402637	27.3890722006877
ENSG00000272482	141.240669661224	138.795999811211	174.298794779521	141.47900527442	140.256596819759	187.12463781701	252.511319148952	135.967179853414
ENSG00000162494	282.481339322448	289.727169004822	14.7135346242453	3.6907566593327	299.885651763793	335.26497608881	14.5679607201319	11.7381738002947
ENSG00000162493	31698.4417196833	26632.904553938	30803.3506410354	37553.4490087102	31232.2769879578	34558.8018608382	22661.2722313162	36704.2912923716
ENSG00000116731	6839.1230384258	6342.90134656369	6683.3401504745	6910.32671849059	6523.09409960623	6930.62877314752	3800.61908565218	6590.00640771547
ENSG00000189337	438.134322214409	437.624545852834	679.086213426706	452.732816878144	390.548755785405	398.419541352051	566.531805782905	417.683351060488
ENSG00000171729	972.350732633732	997.359233616077	1281.20932266505	1264.69928193134	1098.80582480894	1224.10700571961	1262.55659574476	1353.80271163399
ENSG00000204464	78.7873123280297	91.7722184544071	73.5676731212264	62.7428632086559	60.4420693477413	44.44210148154	61.5091674850012	54.7781444013755
ENSG00000215720	54.7667902768011	69.0187758624053	57.72232814127	52.9008454504354	58.1173743728281	43.6624154906358	50.178531369343	42.0617894510562
ENSG00000142621	33.62873087172	38.680852406403	23.7680174699347	18.4537832966635	37.19511959861	31.9671256270726	25.89859683579	22.4981664505649
ENSG00000228140	30.7462682255726	28.8210272832022	20.3725864028012	19.6840355164411	17.0477631493629	17.9327777907968	19.4239476268425	14.6727172503684
ENSG00000142634	7177.3319889071	6443.01649396849	8029.06266341508	6464.97541493111	7797.02694585862	7879.50662407795	11503.8329819975	6369.91564895995
ENSG00000162438	13.451492348688	16.6858579008013	7.92267248997823	11.0722699779981	10.0736782246235	4.67811594542526	11.3306361156581	6.84726805017193
ENSG00000215704	10.5690297025406	20.4780983328016	6.79086213426706	14.7630266373308	13.9481698494788	7.01717391813789	6.47464920894749	12.7163549503193
ENSG00000132906	600.513051280714	548.357966467242	633.813799198259	505.63366232858	662.538067850241	655.715918350441	749.440645935672	492.025118462355
ENSG00000116138	3407.07084774626	3240.84867318745	4175.24840221853	3458.23898979474	3494.01654729443	3382.27782854246	3012.33054446282	3326.79409123354
ENSG00000116771	309.384324019824	332.200261843226	165.244311933832	205.452120702854	381.249975885753	337.604034061523	495.310664484483	186.832599654691
ENSG00000197312	6025.30775133017	5711.11409059244	4892.81616773941	5595.18709554837	6226.30804114232	6289.72688862426	4236.03924495389	5176.53464592998
ENSG00000116786	6735.35438316449	6512.0352698309	8227.12947566454	7995.4091763344	7052.34965556145	7683.02575437008	9933.73054882769	8568.86687421516
ENSG00000237938	92.2388046767177	85.7046337632066	101.862932014006	102.110934241538	86.0137140717856	60.8155072905284	119.781010365529	86.0799412021615
ENSG00000162461	118.180968492045	147.897376848011	136.949053041052	199.300859603966	103.83637554612	83.4264010267505	189.383489361714	179.985331604519
ENSG00000224459	36.5111935178674	28.0625791968022	43.0087935170247	45.51933213177	35.6453229486679	34.3061835997852	85.7891020185542	34.2363402508597
ENSG00000162460	48.0410441024571	81.1539452448062	63.3813799198259	59.0521065493232	65.8663576225385	40.5436715270189	111.687698854344	43.0399706010807
ENSG00000162458	19410.5034591568	18533.4374392718	36233.7767277376	28322.8666037191	19843.5963058584	20733.4098701247	46217.6647157694	31297.8840761859
ENSG00000224321	393.936561640149	386.80852406403	211.64853651799	508.094166768135	407.596518934768	399.97891333386	105.213049645397	485.177850412183
ENSG00000233954	152.770520245814	101.632043577608	153.92620837672	161.163040790861	143.356190119643	167.632488044405	187.764827059477	163.356252054102
ENSG00000178715	17.2947758768846	33.3717158016026	7.92267248997823	8.61176553844296	24.0218480741023	21.0515217544137	16.1866230223687	18.5854418504667
ENSG00000179743	613.964543629402	609.792261465647	574.959660701277	581.909299954789	712.906458973358	854.535846031014	898.357577741464	695.486797667464
ENSG00000065526	12683.7964639307	11752.9115468553	13224.0721961294	11766.1322299526	12494.4605918331	12573.2162893213	9359.1054315336	11913.2682261491
ENSG00000270620	13.451492348688	14.4105136416011	9.05448284568941	15.9932788571084	15.4979664994208	14.81403382718	12.949298417895	17.6072607004421
ENSG00000116809	2190.67161107205	2409.58957049298	2672.20424983409	2663.49605581843	2587.38550707831	2516.82637863879	3714.82998363362	2716.40905361821
ENSG00000234607	60.531715569096	53.0913660480041	54.3268970741365	34.4470621537719	40.2947128984942	46.0014734633484	17.8052853246056	32.2799779508105
ENSG00000183888	96.0820882049143	71.2941201216055	76.96310418836	66.4336198679886	84.4639174218435	79.5279710722294	140.823620294608	89.9926658022597
ENSG00000173641	10.5690297025406	15.1689617280012	7.92267248997823	25.8352966153289	17.0477631493629	22.6108937362221	6.47464920894749	25.4327099006386
ENSG00000185519	18.2555967589337	15.9274098144012	31.6906899599129	23.3747921757738	22.4720514241602	19.4921497726052	33.9919083469743	30.3236156507614
ENSG00000142627	19007.9195095782	19362.4211977071	26613.3887041926	23604.8493408722	22000.1383442528	20368.5168263816	36696.6930540121	20996.6583852772
ENSG00000227959	221.949623753352	292.760961350422	328.225003156241	207.912625142409	278.963396989575	265.093236907431	768.864593562514	341.385221358572
ENSG00000224621	49.9626858665554	56.1251583936043	37.3497417384688	43.0588276922148	61.2169676727123	53.0186473814863	40.4665575559218	40.105427151007
ENSG00000142632	400.662307814492	441.416786284834	605.518540305479	557.304255559238	436.267756958697	456.895990669867	1147.63157228594	686.683167317243
ENSG00000237276	53.805969394752	37.9224043200029	88.2812077454717	62.7428632086559	55.017781072944	39.7639855361147	129.49298417895	81.1890354520387
ENSG00000204377	70.1399243895874	99.3566993184076	99.5993113025835	110.722699779981	92.212900671554	105.257608772068	92.2637512275017	95.8617527024071
ENSG00000132881	228.675369927696	185.061333081614	333.884054934797	273.11599279062	269.664617089923	245.601087134826	577.862441898563	354.101576308891
ENSG00000037637	2133.98317903115	2240.45564722577	2560.15502461868	2625.35823700533	2265.80270221533	2354.65169253071	3034.99181669414	2610.76548941556
ENSG00000055070	12261.9960967112	11279.6399409417	12951.305900403	13109.5676539497	13217.4407290311	14570.7717980179	16609.0938832525	13981.1431773011
ENSG00000226457	90.3171629126194	102.390491664008	64.513190275537	76.2756376262091	76.7149341721331	77.1889130995168	24.2799345335531	71.407223951793
ENSG00000187144	122.024252020241	156.998753884812	87.1493973897606	98.4201775822053	123.208833670396	113.05446868111	140.823620294608	122.27264375307
ENSG00000157191	8011.32451452575	7116.51839469175	9910.13147460706	8936.55212446424	8705.98268104965	9435.75986192275	12853.797342063	10314.920227009
ENSG00000226029	288.246264614743	365.571977644828	509.314660070029	382.608440350823	318.483211563098	255.737005016581	1265.79392034923	464.636046261667
ENSG00000080947	634.141782152434	744.796020844857	947.325267730254	786.131168437865	654.014186275559	626.087850696081	1440.60944899082	763.959478169183
ENSG00000206652	131.632460840733	94.8060108000073	102.994742369717	164.853797450194	121.659037020454	123.190386562865	132.730308783424	96.8399338524316
ENSG00000224174	21.1380594050811	22.7534425920017	16.9771553356676	8.61176553844296	24.7967463990733	18.712463781701	8.09331151118436	12.7163549503193
ENSG00000233421	43.2369396922114	10.6182732096008	32.8225003156241	31.9865577142167	27.8963396989575	19.4921497726052	42.0852198581587	48.9090575012281
ENSG00000219481	3691.47382883281	3876.4281695907	5362.51746535955	4804.1349182314	3867.51753993047	3781.47705588542	8192.04991162081	4850.8003229718
ENSG00000271732	17.2947758768846	20.4780983328016	21.5043967585123	19.6840355164411	11.6234748745656	12.4749758544674	6.47464920894749	22.4981664505649
ENSG00000215908	1569.9813212683	1785.38679538574	2008.96338138734	1774.02370091925	1804.73819885756	1519.60799627231	3960.86665357363	1809.63512754544
ENSG00000186301	92.2388046767177	132.72841512001	132.421811618208	98.4201775822053	113.910053770743	121.631014581057	252.511319148952	115.425375702898
ENSG00000236698	21.1380594050811	33.3717158016026	19.24077604709	25.8352966153289	28.6712380239285	28.8483816634558	8.09331151118436	25.4327099006386
ENSG00000058453	3381.12868393093	3780.86371070429	3668.19736285992	3624.32303946471	3906.26245617902	3464.1448575874	8896.16801309385	3813.92830394577
ENSG00000186715	63.4141782152434	59.1589507392045	46.4042245841582	27.0655488351065	61.9918659976833	61.5951932814326	80.9331151118436	52.8217821013263
ENSG00000228549	27.8638055794251	31.8548196288024	41.8769831613135	30.7563054944392	28.6712380239285	33.526497608881	37.2292329514481	49.8872386512527
ENSG00000238142	109.533580553602	84.1877375904065	113.181035571118	88.5781598239848	105.386172196062	120.851328590153	92.2637512275017	106.621745352677
ENSG00000235241	19.2164176409829	17.4443059872013	35.0861210270465	29.5260532746616	24.0218480741023	25.7296376998389	76.077128205133	19.5636230004912
ENSG00000207005	61.4925364511451	51.574469875204	46.4042245841582	51.6705932306578	43.3943061983783	62.3748792723368	32.3732460447374	56.7345067014246
ENSG00000117122	1100.13990994627	962.470621641674	4682.29944157714	2886.17170759817	1144.52482598223	1210.85234387424	5705.78461538498	3714.15382664326
ENSG00000226526	30.7462682255726	28.0625791968022	58.8541384969812	61.5126109888783	24.7967463990733	24.9499517089347	87.4077643207911	68.4726805017193
ENSG00000159363	6114.66409336074	5640.57841855723	10064.0576829838	8219.31508033392	6588.1855589038	6936.86626107476	15050.3220861984	9094.15015177835
ENSG00000117118	3324.44025189003	2716.76104548501	3285.64546262954	3506.21882636606	3726.48604478574	3477.39951943278	4236.03924495389	3809.03739819564
ENSG00000117115	116.259326727946	91.7722184544071	95.0720698797388	110.722699779981	82.1392224469304	95.1216908903136	80.9331151118436	204.439860355133
ENSG00000179051	19122.257194542	18734.4261821678	17296.3258559782	18035.4975419391	19423.6014137241	22639.7421178855	20935.7782171317	17655.1915767933
ENSG00000074964	28.8246264614743	18.2027540736014	170.903363712388	131.6369875162	20.9222547742181	17.9327777907968	265.460617566847	126.185368353168
ENSG00000159423	1078.04102965914	991.291648924876	1199.71897705385	1163.81859990958	1153.82360588188	1219.42888977418	1961.81871031109	1467.27172503684
ENSG00000169991	1941.81900262132	1773.25162600334	2630.32726667277	2130.79684465474	1989.16400020066	2215.08790015886	3098.11964648137	2094.28584220259
ENSG00000272084	143.162311425322	188.095125427214	123.367328772518	145.169761933753	154.979664994208	140.343478362758	220.138073104215	166.290795504176
ENSG00000127481	36074.9808374171	37098.7296981725	43408.3225725907	36146.0404692847	36427.9702568887	32985.3955311935	35607.3333246067	38545.2282167179
ENSG00000266098	47.080223220408	46.2653332704036	41.8769831613135	30.7563054944392	36.420221273639	31.9671256270726	92.2637512275017	37.1708837009334
ENSG00000230424	29.7854473435234	35.6470600608027	26.0316381813571	24.6050443955513	34.8704246236969	17.1530917998926	63.127829787238	32.2799779508105
ENSG00000127463	7658.70325081372	7561.72742140858	12131.8752028681	9116.16894855177	8489.01115005776	7526.30887019834	16288.5987474096	7852.83827239718
ENSG00000053372	4255.47568659565	4096.37811464671	2943.83873520477	3796.55835023357	4578.87420225389	4800.52664599722	4242.51389416284	3333.64135928371
ENSG00000211454	15.3731341127863	27.3041311104021	5.65905177855588	12.3025221977757	19.372458124276	24.1702657180305	12.949298417895	18.5854418504667
ENSG00000162482	43.2369396922114	43.2315409248033	29.4270692484906	40.5983232526597	34.8704246236969	29.62806765436	48.5598690671062	34.2363402508597
ENSG00000270728	93.1996255587668	97.0813550592075	56.5905177855588	81.1966465053194	78.2647308220752	101.359178817547	25.89859683579	62.603593601572
ENSG00000053371	2117.64922403631	1859.71470785294	2711.81761228398	2371.92627973115	2200.71124291776	2632.99959128352	4499.88120021851	2516.8600990132
ENSG00000200403	20.177238523032	22.7534425920017	12.4499139128229	9.84201775822053	11.6234748745656	16.3734058089884	9.71197381342123	8.80363035022106
ENSG00000040487	950.251852346602	1099.74972528008	1283.47294337647	1198.26566206335	1084.85765495946	1127.42594284749	2105.87965521017	1272.61367618196
ENSG00000077549	14768.7777779774	13140.113096881	17865.6264649009	18037.9580463787	15666.1194359396	16856.0314373581	22714.68808729	18533.5982495154
ENSG00000240490	22.0988802871303	23.5118906784018	27.1634485370682	19.6840355164411	26.3465430490154	13.2546618453716	33.9919083469743	16.6290795504176
ENSG00000173436	2018.68467318525	1928.73348371535	1941.05476004467	2288.26912878627	2905.86871864141	2761.64777978271	3185.52741080216	2486.53648336244
ENSG00000226396	74.9440287998331	67.5018796896052	59.9859488526923	55.3613498899905	80.5894257969883	67.8326812086663	64.7464920894749	45.9745140511544
ENSG00000158747	1704.49624475518	1411.47188879051	2967.6067526747	2935.38179638927	1854.3316916557	1918.80722361526	5118.21019967299	3334.61954043373
ENSG00000162542	1003.0970008593	998.117681702477	881.680267099006	784.900916218087	1077.10867170975	1005.01524227553	1249.60729732687	842.213970171148
ENSG00000169914	1225.04662461266	1272.6758889793	1087.66975183844	1135.52279885469	1207.29159030488	1238.92103954679	1228.56468739779	929.272092523334
ENSG00000127472	18.2555967589337	15.9274098144012	46.4042245841582	4.92100887911027	12.3983731995367	18.712463781701	45.3225444626324	10.7599926502702
ENSG00000162545	19.2164176409829	18.2027540736014	96.20388023545	50.4403410108802	17.822661474334	32.7468116179768	97.1197381342123	72.3854051018176
ENSG00000090432	1843.8152726523	1661.00130921613	2374.53812628205	2118.49432245697	1987.61420355072	2085.66002566876	2793.81113366084	1999.4022706502
ENSG00000158825	60.531715569096	51.574469875204	496.864746157206	431.818529141926	62.7667643226544	44.44210148154	516.353274413562	466.592408561716
ENSG00000158828	1641.08206653994	1473.66463187531	2720.87209512967	1974.55481274299	1754.36980773444	1761.31065345261	3376.52956246612	2495.34011371266
ENSG00000117242	1096.29662641807	998.876129788877	1085.40613112702	1037.10262127249	1017.44150068698	1100.91661915674	1702.83274195319	932.206635973408
ENSG00000244038	13659.0296592106	12133.6524862281	17809.0359471154	14872.519084891	13329.8009861519	14083.4680537027	12068.7461254781	15874.9018837486
ENSG00000117245	1640.12124565789	1565.43685032972	1264.23216732938	1575.95309353506	1635.81036401387	2041.21792418722	1311.11646481187	1822.35148249576
ENSG00000189410	254.617533743023	232.085114438418	748.126645125087	497.021896790137	287.487278564256	272.110410825569	1218.85271358436	476.374220061962
ENSG00000233069	8.64738793844228	12.893617468801	11.3181035571118	23.3747921757738	11.6234748745656	10.1359178817547	25.89859683579	14.6727172503684
ENSG00000127483	18400.6807121231	18198.203385083	18999.7004413235	19268.2102661562	18034.983615376	18559.6453274838	19207.0468783427	19655.5720285935
ENSG00000075151	10934.1416377192	10094.9440299848	11796.8593375776	10863.1271006359	10134.8951922963	10616.2044521517	9334.82549700004	10480.2328413632
ENSG00000221808	18.2555967589337	23.5118906784018	14.7135346242453	8.61176553844296	18.597559799305	21.8312077453179	8.09331151118436	6.84726805017193
ENSG00000233072	61.4925364511451	91.013770368007	29.4270692484906	39.3680710328821	39.5198145735231	52.2389613905821	16.1866230223687	30.3236156507614
ENSG00000236073	44.1977605742606	60.6758469120047	27.1634485370682	34.4470621537719	34.8704246236969	31.9671256270726	40.4665575559218	24.454528750614
ENSG00000235112	245.009324922531	404.252830051231	142.608104819608	150.090770812863	189.075191292934	199.599613671478	155.39158101474	126.185368353168
ENSG00000117298	37912.0703638951	35791.1651972187	68189.3103108869	46593.3423196358	37198.2191919099	42491.3271322976	60162.4404495401	42753.3635241235
ENSG00000236936	126.828356430487	123.627038083209	105.258363081139	110.722699779981	92.987798996525	84.9857730085589	106.831711947634	73.3635862518422
ENSG00000231105	114.337684963848	147.897376848011	105.258363081139	120.564717538202	101.511680571206	84.9857730085589	166.722217130398	72.3854051018176
ENSG00000142794	56.6884320408994	72.8110162944056	164.112501578121	105.801690900871	72.0655442223069	62.3748792723368	221.756735406451	97.8181150024562
ENSG00000162551	42.2761188101623	40.9561966656031	26.0316381813571	49.2100887911027	34.0955262987258	56.1373913451031	17.8052853246056	42.0617894510562
ENSG00000076864	18.2555967589337	8.34292895040064	15.8453449799565	11.0722699779981	10.0736782246235	7.01717391813789	30.7545837425006	23.4763476005895
ENSG00000090686	12921.1192217969	12302.7864094953	13555.6926303528	11572.9826314476	13400.3167337242	12135.0327624331	13431.6597839616	11504.3885054389
ENSG00000231978	55.7276111588503	69.0187758624053	36.2179313827576	54.1310976702129	48.0436961482046	48.340531436061	63.127829787238	41.0836083010316
ENSG00000187942	1880.32646617017	2323.12648864338	2286.25691853658	1700.2085677326	1793.88962230796	1918.02753762436	3465.55598908914	1332.28272633345
ENSG00000142798	281446.535232481	281167.323901711	524023.667452852	248613.05932931	279545.345631628	286743.55750286	500411.069398831	222297.535429982
ENSG00000232037	209.458952286713	239.669595302418	110.917414859695	116.873960878869	131.732715245077	145.801280299087	53.4158559738168	100.75265845253
ENSG00000228397	16.3339549948354	9.1013770368007	14.7135346242453	15.9932788571084	9.2987798996525	8.57654589994631	12.949298417895	2.93454345007369
ENSG00000218510	334.365666953102	408.803518569631	381.420089874666	424.43701582326	411.471010559623	463.133478597101	420.852198581587	414.748807610414
ENSG00000070831	35524.430472003	32714.8997587801	34070.8871379735	35760.9715244943	32909.9318615201	43402.7800556647	16782.2907495919	34917.1543312768
ENSG00000230068	269.02984697376	366.330425731228	192.4077604709	184.537832966635	265.015227140096	225.329251371317	516.353274413562	183.898056204618
ENSG00000271428	140.279848779175	141.071344070411	71.3040524098041	125.485726417312	84.4639174218435	119.291956608344	30.7545837425006	88.0363035022106
ENSG00000271840	165.261191712453	202.505639068816	158.453449799565	162.393293010639	151.105173369353	95.9013768812178	184.527502455003	161.399889754053
ENSG00000162552	278.638055794251	375.431802768029	221.834829719391	386.299197010156	250.292158965646	214.413647498658	351.249719585401	335.516134458425
ENSG00000184677	5046.2312725221	5264.3881677028	5656.78815784446	4980.06098565959	5109.67955485905	5185.6915255039	5103.64223895286	5020.02566192605
ENSG00000237200	69.1791035075383	73.5694643808057	53.1950867184253	73.815133186654	43.3943061983783	47.5608454451568	43.7038821603956	44.9963329011299
ENSG00000133216	4538.91784680015	4095.61966656031	7912.48619677683	6382.54851620601	4222.42097276721	4604.82546228026	5527.73176213892	5810.3960311459
ENSG00000225952	21.1380594050811	24.2703387648019	29.4270692484906	15.9932788571084	15.4979664994208	11.6952898635631	40.4665575559218	14.6727172503684
ENSG00000272796	183.516788471386	144.105136416011	507.051039358607	369.07566593327	176.676818093398	183.226207862489	370.673667212244	358.01430090899
ENSG00000004487	6164.6267792273	5855.97767509485	6994.58799829507	6538.79054811776	6320.84563678879	6991.44428043805	5977.71988216077	6725.97358756889
ENSG00000240553	20.177238523032	38.680852406403	33.9543106713353	18.4537832966635	36.420221273639	21.0515217544137	71.2211412984224	19.5636230004912
ENSG00000266802	18.2555967589337	15.1689617280012	5.65905177855588	11.0722699779981	13.1732715245077	11.6952898635631	3.23732460447374	7.8254492001965
ENSG00000169641	14359.4680822244	12786.6762886186	17524.9515478319	16108.9225657675	14584.36137428	15619.449455784	14980.7196072023	15152.0260138805
ENSG00000229010	107.611938789504	160.790994316812	87.1493973897606	125.485726417312	136.382105194903	81.0873430540378	289.7405521004	59.6690501514983
ENSG00000206935	44.1977605742606	57.6420545664044	35.0861210270465	41.8285754724373	29.4461363488996	39.7639855361147	12.949298417895	26.4108910506632
ENSG00000252578	52.8451485127028	59.1589507392045	40.7451728056023	45.51933213177	37.19511959861	35.0858695906894	9.71197381342123	36.1927025509088
ENSG00000179546	2.88246264614743	6.82603277760052	769.6310418836	292.800028307061	9.2987798996525	6.23748792723368	768.864593562514	310.083424557786
ENSG00000261326	485.214545434817	596.898643996846	553.455263942765	484.719374592361	466.488791632567	318.891570279822	495.310664484483	584.952327714688
ENSG00000125944	12168.7964711524	10835.9478103976	10028.9715619567	12212.7137857319	12967.9234683904	12977.8733186006	6633.2781145667	11224.6286965318
ENSG00000125945	1205.83020697167	1001.90992213448	1539.2620837672	1524.2825003044	1146.07462263217	1233.46323761046	1411.47352755055	1477.05353653709
ENSG00000249087	155.652982891961	175.201507958413	207.121295095145	223.905903999517	208.44764941721	191.023067771531	445.13213311514	276.825265456951
ENSG00000204219	31.7070891076217	32.6132677152025	67.9086213426706	60.2823587691008	34.0955262987258	29.62806765436	74.4584659028961	76.2981297019158
ENSG00000088280	337.248129599249	343.576983139226	673.42716164815	524.087445625243	329.331788112693	309.535338388971	820.661787234094	505.719654562699
ENSG00000007968	757.126855054724	737.969988067257	354.256641337598	456.423573537477	720.655442223069	699.378333841076	483.980028368825	393.228822309874
ENSG00000117318	19267.3411477315	16242.1657702572	21442.1471889482	14312.7543248922	21826.5611194593	20855.8205706967	37245.4195744704	16049.018128453
ENSG00000142676	14674.6173315366	9964.49095912396	13212.7540925723	11898.9994696886	12971.7979600152	13874.5122081404	6955.39191271184	15453.305808088
ENSG00000203589	53.805969394752	105.424284009608	115.44465628254	75.0453854064315	68.9659509224227	46.0014734633484	197.476800872898	113.469013402849
ENSG00000244609	27.8638055794251	28.8210272832022	43.0087935170247	27.0655488351065	25.5716447240444	15.5937198180842	25.89859683579	17.6072607004421
ENSG00000011007	5924.42155871501	5415.31933689642	5784.68272803982	6132.80731559117	5542.07282019289	6435.52816892335	4274.88714020758	5958.10138479961
ENSG00000236810	51.8843276306537	62.9511911712048	58.8541384969812	51.6705932306578	46.4938994982625	45.2217874724442	46.9412067648693	48.9090575012281
ENSG00000057757	2497.17347244572	2816.11774480342	2354.16553987925	2364.54476641248	2724.54251059818	3159.28763514386	2725.82731696689	2320.24568785826
ENSG00000011009	6059.89730308394	5395.59968665001	6616.56333948754	6463.74516271133	6575.78718570426	6918.15379729305	8154.82067866936	7241.47505363183
ENSG00000117308	1845.7369144164	1862.74850019854	2045.1813127701	1860.14135630368	1970.56644040136	2009.25079856015	2612.52095581031	2149.06398660396
ENSG00000117305	1572.86378391445	1390.23534237131	2093.84915806568	1470.15140263419	1671.45568696254	1697.37640219847	2128.54092744149	1910.38778599797
ENSG00000179163	410.270516634984	351.161464003227	754.917507259354	497.021896790137	488.960843056727	404.657029279285	828.755098745279	524.305096413165
ENSG00000189266	788.833944162346	690.187758624053	383.683710586089	476.107609053918	807.444054619825	956.674710839466	301.071188216058	493.003299612379
ENSG00000188529	980.037299690125	959.436829296074	568.16879856701	703.704269712768	902.756548591264	963.691884757603	437.038821603956	659.294095116555
ENSG00000001460	448.70335191695	360.262841040028	438.010607660225	521.626941185688	426.968977059044	463.913164588005	292.977876704874	530.174183313313
ENSG00000001461	2370.34511601523	2333.74476185298	2717.47666406253	2331.32795647849	2434.73053705901	2551.13256223857	2275.83919694504	2382.84928145983
ENSG00000117602	523.647380716783	499.058840851238	337.27948600193	410.904241405707	524.606166005395	502.117778142311	414.377549372639	381.490648509579
ENSG00000133226	10496.9681363869	10516.6411660232	8237.31576886594	9998.25979013228	10125.5964123966	12259.0028349869	5124.68484888194	9081.43379682803
ENSG00000238986	12.4906714666389	19.7196502464015	7.92267248997823	12.3025221977757	11.6234748745656	17.9327777907968	3.23732460447374	11.7381738002947
ENSG00000169504	36080.7457627094	27854.7644211285	48503.7327940025	39441.8861660688	38007.2130431797	43678.0092104538	33397.8592820534	36450.9423745153
ENSG00000238482	47.080223220408	62.9511911712048	38.48155209418	29.5260532746616	39.5198145735231	32.7468116179768	4.85598690671062	18.5854418504667
ENSG00000117614	1248.10632578184	1006.46061065288	1460.03535886742	1456.61862821664	1404.11576484753	1353.53488020971	1303.02315330068	1634.54070169104
ENSG00000117616	7128.33012392259	7626.95395683899	8901.6884476684	8978.38069993668	8153.4801753453	6324.03307222405	15948.6796639399	11042.6870026273
ENSG00000272432	22.0988802871303	23.5118906784018	41.8769831613135	29.5260532746616	33.3206279737548	21.0515217544137	105.213049645397	48.9090575012281
ENSG00000261349	45.1585814563097	53.0913660480041	30.5588796042018	41.8285754724373	44.1692045233494	47.5608454451568	19.4239476268425	56.7345067014246
ENSG00000187010	746.557825352184	1067.13645756488	375.76103809611	271.885740570842	687.334814249314	602.697270968954	448.369457719614	309.105243407762
ENSG00000224183	130.671639958683	138.795999811211	107.521983792562	68.8941243075437	103.83637554612	92.0029469266968	76.077128205133	63.5817747515965
ENSG00000259984	37.4720143999166	60.6758469120047	28.2952588927794	31.9865577142167	49.5934927981467	37.4249275634021	17.8052853246056	26.4108910506632
ENSG00000183726	12149.5800535114	10497.6799638632	13534.1882335942	12537.5003717532	11876.8666268312	12144.388994324	10338.3961243869	13417.7108348869
ENSG00000252515	24.9813429332777	48.5406775296037	19.24077604709	12.3025221977757	28.6712380239285	30.4077536452642	6.47464920894749	19.5636230004912
ENSG00000238889	57.6492529229486	72.0525682080055	27.1634485370682	33.2168099339943	58.8922726977992	48.340531436061	27.5172591380268	44.9963329011299
ENSG00000188672	63.4141782152434	82.6708414176064	50.9314660070029	44.2890799119924	63.5416626476254	38.9842995452105	42.0852198581587	39.1272460009825
ENSG00000204178	4616.74433824613	4449.81492290914	2997.03382192319	4217.3046093975	4099.98703742178	4639.13164588005	1383.95626841253	4153.35716300429
ENSG00000157978	3335.97010247462	3144.52576621464	3696.4926217527	3101.46584605924	3332.06279737548	3252.07026806146	4737.82455864732	2981.49614527486
ENSG00000225643	15.3731341127863	15.9274098144012	13.5817242685341	6.15126109888783	8.52388157468146	7.7968599090421	12.949298417895	14.6727172503684
ENSG00000117643	79.7481332100788	63.7096392576049	44.1406038727359	62.7428632086559	72.0655442223069	65.4936232359536	35.6105706492112	58.6908690014737
ENSG00000162430	18514.0575762049	16669.1720429005	24022.6747999697	21161.5684323939	16569.6508828558	20306.9216331001	16233.5642291336	23452.8712529889
ENSG00000228172	37.4720143999166	27.3041311104021	26.0316381813571	33.2168099339943	26.3465430490154	29.62806765436	38.8478952536849	38.1490648509579
ENSG00000117640	2102.27608992352	1842.27040186574	2717.47666406253	2392.84056746737	2171.26510656886	2114.50840733222	2863.41361265703	2552.07462041408
ENSG00000223474	57.6492529229486	66.7434316032051	72.4358627655153	49.2100887911027	65.0914592975675	53.0186473814863	132.730308783424	91.9490281023088
ENSG00000127423	320.914174604414	307.171474992024	133.553621973919	164.853797450194	277.413600339633	313.433768343492	74.4584659028961	166.290795504176
ENSG00000236528	13.451492348688	9.1013770368007	15.8453449799565	9.84201775822053	12.3983731995367	10.9156038726589	17.8052853246056	33.2581591008351
ENSG00000182749	1122.2387902334	1081.54697120648	1291.39561586645	1149.05557327225	1062.3856035353	1098.57756118403	1440.60944899082	1277.50458193208
ENSG00000117632	18456.408323282	14839.7952585035	16179.2290348913	17084.5125760511	17496.4292795212	20806.7003532697	12908.8318603391	18551.2055102158
ENSG00000158006	1339.3843095765	1087.61455589768	1667.15665396256	1525.51275252418	1293.30530437667	1291.16000093737	1644.56089907266	1570.95892693945
ENSG00000175087	573.610066583338	526.36297196164	508.182849714318	466.265591295698	598.996405202615	614.392560832517	414.377549372639	472.461495461863
ENSG00000197245	378.563427527362	332.958709929626	642.868282043948	419.51600694415	455.640215082973	386.724251488488	1259.31927114029	579.083240814541
ENSG00000142684	216.184698461057	180.510644563214	242.207416122192	269.425236131287	249.517260640675	247.940145107539	479.124041462114	257.26164245646
ENSG00000236782	17.2947758768846	15.1689617280012	15.8453449799565	12.3025221977757	16.2728648243919	14.0343478362758	56.6531805782905	20.5418041505158
ENSG00000142675	25.9421638153269	25.0287868512019	2.26362071142235	12.3025221977757	15.4979664994208	23.3905797271263	17.8052853246056	10.7599926502702
ENSG00000130695	1613.21826096051	1508.55324384972	1449.84906566602	1444.31610601886	1415.73923972209	1594.45785139911	1089.35972940542	1293.15548033247
ENSG00000270733	14.4123132307371	17.4443059872013	11.3181035571118	6.15126109888783	14.7230681744498	10.9156038726589	9.71197381342123	12.7163549503193
ENSG00000142669	11094.5987250214	7765.7499566502	14395.4959142904	11484.4044716236	9615.71331456566	11108.9659984032	6327.35093944393	13136.9728448299
ENSG00000158062	1022.31341850029	957.161485036874	1072.9562172142	1023.56984685494	986.445567688136	900.537319494362	1343.4897108566	1068.17381582682
ENSG00000117682	4140.17718074976	4246.55083575393	3938.70003787489	4155.79199840862	4023.27210324965	4361.56343311815	4176.14873977113	4214.98257545584
ENSG00000223583	64.3749990972926	56.1251583936043	36.2179313827576	35.6773143735494	48.8185944731756	43.6624154906358	25.89859683579	38.1490648509579
ENSG00000225891	76.8656705639314	78.120152899206	71.3040524098041	49.2100887911027	64.3165609725965	52.2389613905821	55.0345182760537	49.8872386512527
ENSG00000198830	17559.0016194481	15473.857858734	9163.13663983768	14370.5761792218	14873.3984494942	19262.9220912794	5817.47231423932	12963.8347812755
ENSG00000117676	1270.20520606897	1240.8210693505	928.084491683165	1195.80515762379	1343.67369549979	1263.09130526482	1181.62348063292	1135.66831517852
ENSG00000260063	47.080223220408	39.439300492803	22.6362071142235	43.0588276922148	34.8704246236969	38.2046135543063	22.6612722313162	43.0399706010807
ENSG00000117713	11998.7311750297	11639.1443338953	11516.1703693612	11230.9725143494	10923.7416871168	13663.2173046054	7125.35145444671	11244.1923195323
ENSG00000266138	25.9421638153269	35.6470600608027	40.7451728056023	36.907566593327	28.6712380239285	17.1530917998926	110.069036552107	14.6727172503684
ENSG00000060642	452.546635445146	436.866097766434	579.486902124122	506.863914548357	509.108199505974	456.116304678963	521.209261320273	551.694168613853
ENSG00000204160	1788.08766149345	1706.50819440013	1924.077604709	1853.99009520479	1619.53749918948	2022.50546040552	1978.00533333346	1896.69324989763
ENSG00000175793	357.425368122281	445.209026716834	72.4358627655153	152.551275252418	395.973044060202	431.946038960932	124.636997272239	128.141730653218
ENSG00000142751	2373.22757866138	2306.44063074258	2657.49071520984	2588.450670412	2490.52321645693	2485.63893900262	3860.50959083494	2522.72918591335
ENSG00000198746	820.541033269968	769.824807696059	900.921043146096	896.853868217846	915.929820115771	899.757633503458	1660.74752209503	892.101208822401
ENSG00000090273	4809.86933553801	4178.29050797792	4784.16237359114	4506.41388104523	5142.22528450783	5063.28082493194	5441.94266012036	4645.38228146664
ENSG00000253368	705.242527424071	504.367977456039	1792.7876034465	974.359758063832	695.083797499024	737.582947395383	2316.30575450096	1013.39567142545
ENSG00000158246	8.64738793844228	21.9949945056017	43.0087935170247	30.7563054944392	20.1473564492471	20.2718357635095	45.3225444626324	20.5418041505158
ENSG00000090020	4634.99993500506	4144.16034408992	6518.09583854066	5445.09632473551	4218.54648114235	4925.27640454189	4860.84289361733	4731.46222266881
ENSG00000225159	24.9813429332777	17.4443059872013	10.1862932014006	17.2235310768859	13.1732715245077	10.9156038726589	24.2799345335531	11.7381738002947
ENSG00000142784	4078.68464429861	3720.94631187869	5285.55436117119	4641.74162522076	4041.09476472398	4693.70966524334	5407.95075177339	5145.2328491292
ENSG00000243659	8.64738793844228	14.4105136416011	16.9771553356676	14.7630266373308	5.42428827479729	14.0343478362758	8.09331151118436	15.650898400393
ENSG00000186501	2058.07832934926	1778.56076260814	2297.57502209369	2034.83717151209	1934.92111745269	2072.40536382339	2442.56141407544	2242.96937700632
ENSG00000206888	15.3731341127863	15.1689617280012	20.3725864028012	24.6050443955513	14.7230681744498	14.0343478362758	21.0426099290793	22.4981664505649
ENSG00000241547	57.6492529229486	69.7772239488054	73.5676731212264	54.1310976702129	56.567577722886	54.5780193632947	66.3651543917118	80.2108543020141
ENSG00000142765	36.5111935178674	60.6758469120047	70.1722420540929	40.5983232526597	51.1432894480888	33.526497608881	114.925023458818	49.8872386512527
ENSG00000142733	1026.15670202848	1000.39302596168	1316.2954436921	1023.56984685494	1008.9176191123	964.471570748508	1796.71515548293	1149.36285127886
ENSG00000181773	64.3749990972926	74.3279124672057	30.5588796042018	56.5916021097681	55.792679397915	75.6295411177084	14.5679607201319	61.6254124515474
ENSG00000158195	31073.9081463513	28200.616748527	34370.816882237	36601.2337906024	30175.3156726973	38801.073337348	32149.8706470288	35265.3868206855
ENSG00000241169	85.5130585023737	109.974972528008	100.731121658295	127.946230856867	98.4120872713223	86.5451449903673	309.164499727243	81.1890354520387
ENSG00000126705	3350.38241570536	3455.48948163867	5115.78280781452	5571.8123033726	3526.56227694321	4020.84065509301	6189.7646437538	5684.21066279273
ENSG00000000938	10.5690297025406	12.893617468801	10.1862932014006	13.5327744175532	12.3983731995367	17.9327777907968	11.3306361156581	21.5199853005404
ENSG00000126709	493.861933373259	600.690884428846	965.434233421633	626.198379866781	681.135627649546	598.019155023529	1557.15313475187	637.774109816014
ENSG00000009780	638.94588656268	762.998774918459	768.499231527889	851.334536086076	819.842427819362	779.68599090421	668.507530823828	881.34121617213
ENSG00000117758	6388.49804474475	5584.45326016363	8107.15757795915	7698.91839136801	6568.81310077952	7175.45017429144	7115.63948063329	6999.86430957577
ENSG00000269971	127.789177312536	147.138928761611	57.72232814127	120.564717538202	110.810460470859	85.7654589994631	95.5010758319755	71.407223951793
ENSG00000270031	37.4720143999166	62.9511911712048	35.0861210270465	33.2168099339943	44.9441028483204	45.2217874724442	30.7545837425006	48.9090575012281
ENSG00000223062	9.60820882049143	18.9612021600015	9.05448284568941	3.6907566593327	7.74898324971042	7.7968599090421	29.1359214402637	9.78181150024562
ENSG00000117751	3069.82271814701	2692.49070672021	2672.20424983409	3019.03894733415	2771.81130842142	3417.36369813315	1665.60350900174	3024.53611587595
ENSG00000252947	24.9813429332777	29.5794753696023	15.8453449799565	8.61176553844296	23.2469497491313	24.1702657180305	11.3306361156581	36.1927025509088
ENSG00000130775	1285.57834018175	1146.01505855049	1377.4132029005	1448.0068626782	1334.37491560013	1571.06727167198	1639.70491216595	1717.68609944313
ENSG00000117748	1810.18654178058	1514.62082854092	1406.84027214899	1468.92115041441	1755.14470605941	1808.87149889777	1081.26641789423	1675.62430999207
ENSG00000130768	29.7854473435234	36.4055081472028	11.3181035571118	14.7630266373308	33.3206279737548	26.5093236907431	19.4239476268425	28.3672533507123
ENSG00000158156	1236.57647519725	1106.57575805769	1380.80863396763	1263.46902971156	1315.00245747586	1443.19876916369	1942.39476268425	1353.80271163399
ENSG00000158161	5846.59506726903	5776.34062602284	5170.10970488865	5213.80890741733	5519.60076876873	6772.35251699397	3656.55814075309	5155.99284177947
ENSG00000238231	60.531715569096	87.2215299360067	26.0316381813571	29.5260532746616	37.19511959861	63.9342512541452	16.1866230223687	32.2799779508105
ENSG00000240750	72.0615661536857	83.4292895040064	52.0632763627141	27.0655488351065	58.1173743728281	44.44210148154	84.1704397163174	29.3454345007369
ENSG00000228589	13.451492348688	13.652065555201	16.9771553356676	14.7630266373308	15.4979664994208	13.2546618453716	3.23732460447374	14.6727172503684
ENSG00000169403	18.2555967589337	16.6858579008013	11.3181035571118	11.0722699779981	28.6712380239285	26.5093236907431	14.5679607201319	16.6290795504176
ENSG00000126698	5661.15663703355	4750.91881320997	5108.99194568025	5579.19381669126	5930.29688100338	6266.33630889714	2544.53713911636	5421.07993343612
ENSG00000130770	3098.64734460849	2449.02887098579	2691.44502588118	3035.03222619126	3067.82246856035	3115.62521965322	1662.36618439727	3545.90666883904
ENSG00000270605	78.7873123280297	97.8398031456075	113.181035571118	140.248753054643	81.3643241219594	70.9514251722831	97.1197381342123	167.2689766542
ENSG00000130766	1604.57087302207	1404.64585601291	1911.62769079618	2439.59015181891	1580.79258294093	1722.3263539074	2565.57974904544	2514.90373671315
ENSG00000130772	854.169764141688	773.617048128059	1155.57837318111	873.479076042072	1062.3856035353	962.912198766699	3753.67787888731	917.533918723039
ENSG00000204138	8419.67338939664	8647.82508113346	8073.20326728782	8761.85630925583	8747.05229227312	9287.61952365095	12610.9979967275	7462.54399353738
ENSG00000206779	20.177238523032	25.787234937602	9.05448284568941	20.9142877362186	10.8485765495946	17.1530917998926	8.09331151118436	17.6072607004421
ENSG00000229820	37.4720143999166	51.574469875204	35.0861210270465	40.5983232526597	35.6453229486679	22.6108937362221	22.6612722313162	28.3672533507123
ENSG00000221216	36.5111935178674	34.1301638880026	16.9771553356676	27.0655488351065	21.6971530991892	24.9499517089347	19.4239476268425	13.6945361003439
ENSG00000180198	6476.89356589327	5887.83249472365	4176.38021257424	5473.39212579039	6013.21100177528	6980.52867656539	4184.24205128231	5439.66537528659
ENSG00000242125	18492.9195167998	17974.461199595	13338.3850420562	12900.4247765876	16828.4669233961	16870.0657851944	13261.7002422267	14813.575335972
ENSG00000200087	3009.29100257791	2079.66465290896	6351.71971625112	3956.49113880465	2882.62176889228	1789.37934912516	11812.9974817247	6145.91216560432
ENSG00000238821	18.2555967589337	12.893617468801	14.7135346242453	24.6050443955513	13.9481698494788	12.4749758544674	22.6612722313162	23.4763476005895
ENSG00000231468	83.5914167382754	137.279103638411	71.3040524098041	120.564717538202	79.8145274720173	81.867029044942	77.6957905073699	89.9926658022597
ENSG00000180098	1387.42535367896	1344.7284571873	1538.13027341149	1663.30100113927	1555.22093821688	1512.59082235417	2062.17577304978	1605.19526719031
ENSG00000197989	2424.15108540999	2797.91499072982	1618.48880866698	2116.03381801741	2592.03489702813	2414.68751383034	2495.97727004926	2534.46735971364
ENSG00000221539	73.983207917784	61.4342949984047	56.5905177855588	39.3680710328821	68.9659509224227	70.1717391813789	55.0345182760537	58.6908690014737
ENSG00000120656	1012.7052096798	958.678381209674	898.657422434674	905.465633756289	826.04161441913	1133.66343077472	469.412067648693	989.919323824857
ENSG00000188060	224.832086399499	197.954950550415	276.161726793527	241.129435076403	234.019294141255	235.465169253071	330.207109656322	248.458012106239
ENSG00000229388	29.7854473435234	27.3041311104021	15.8453449799565	13.5327744175532	27.1214413739865	25.7296376998389	35.6105706492112	29.3454345007369
ENSG00000270103	95.1212673228651	72.0525682080055	64.513190275537	84.8874031646521	116.234748745656	93.5623189085052	82.5517774140805	92.9272092523334
ENSG00000162419	2154.16041755418	2158.54325389457	2213.82105577106	1974.55481274299	2204.58573454261	2322.68456690364	1832.32572613214	1969.07865499944
ENSG00000198492	8352.4159276532	7752.8563391814	7795.90973013858	8518.26636973987	8554.8775076803	9578.44239825822	5976.10121985853	8327.2561301591
ENSG00000159023	5847.55588815108	5460.06777399402	6281.54747419703	5346.6761471533	5688.52860361242	5653.50312004643	5503.45182760537	5634.32342414148
ENSG00000253304	32.6679099896708	34.8886119744027	63.3813799198259	40.5983232526597	39.5198145735231	42.1030435088273	74.4584659028961	62.603593601572
ENSG00000225750	31.7070891076217	39.439300492803	35.0861210270465	27.0655488351065	37.19511959861	22.6108937362221	105.213049645397	34.2363402508597
ENSG00000116350	6630.62490702113	7061.91013247094	6037.07643736341	6585.54013246931	6775.71095354679	7003.91925629252	5226.66057392286	6341.54839560924
ENSG00000227637	90.3171629126194	92.5306665408071	61.1177592084035	56.5916021097681	92.987798996525	53.0186473814863	202.332787779609	66.5163182016702
ENSG00000116353	1023.27423938234	945.026315654473	1006.17940622724	1177.35137432713	970.172702863744	1072.84792348419	1215.61538897989	1049.58837397636
ENSG00000237934	31.7070891076217	31.8548196288024	28.2952588927794	18.4537832966635	32.5457296487838	28.8483816634558	17.8052853246056	18.5854418504667
ENSG00000060656	109.533580553602	76.6032567264059	155.058018732431	193.149598505078	111.58535879583	120.851328590153	132.730308783424	176.072607004421
ENSG00000162510	9.60820882049143	12.1351693824009	29.4270692484906	22.1445399559962	14.7230681744498	21.8312077453179	22.6612722313162	16.6290795504176
ENSG00000186056	60.531715569096	65.9849835168051	72.4358627655153	120.564717538202	61.9918659976833	56.9170773360073	161.866230223687	115.425375702898
ENSG00000162511	10216.4084388285	8582.59854570306	11447.1299376628	12450.152464149	9060.88611388639	12830.5126663197	7028.2317163125	12552.0205171152
ENSG00000264773	4.80410441024571	17.4443059872013	5.65905177855588	7.3815133186654	10.0736782246235	11.6952898635631	16.1866230223687	13.6945361003439
ENSG00000162512	9213.31143796923	8498.41080811265	13839.7770296363	11849.7893808975	8830.74131136999	10328.5003215081	16455.32096454	13474.4453415883
ENSG00000134644	11195.4849176366	10415.767570532	11297.730970709	11288.7943686789	10865.6243127439	11947.9081246161	7262.93775013685	10713.039955069
ENSG00000202107	24.9813429332777	37.1639562336029	16.9771553356676	25.8352966153289	28.6712380239285	32.7468116179768	12.949298417895	29.3454345007369
ENSG00000200181	17.2947758768846	25.787234937602	27.1634485370682	14.7630266373308	20.9222547742181	23.3905797271263	17.8052853246056	26.4108910506632
ENSG00000237329	68.2182826254891	67.5018796896052	46.4042245841582	63.9731154284334	68.9659509224227	49.8999034178694	38.8478952536849	35.2145214008842
ENSG00000232768	37.4720143999166	39.439300492803	40.7451728056023	36.907566593327	39.5198145735231	40.5436715270189	29.1359214402637	20.5418041505158
ENSG00000060688	3499.30965242298	3653.44443218908	3302.62261796521	3139.60366487235	3934.93369420295	3881.27686272116	4158.34345444653	3115.50696282823
ENSG00000229447	47.080223220408	77.3617048128059	29.4270692484906	31.9865577142167	68.9659509224227	47.5608454451568	21.0426099290793	38.1490648509579
ENSG00000121766	1635.31714124764	1368.99879595211	1714.69268890243	1778.94470979836	1620.31239751445	1772.22625732527	1348.34569776331	1889.84598184745
ENSG00000229044	31.7070891076217	31.0963715424024	19.24077604709	18.4537832966635	28.6712380239285	20.2718357635095	24.2799345335531	11.7381738002947
ENSG00000121769	137.397386133027	153.964961539212	342.938537780486	207.912625142409	115.459850420685	152.818454217225	148.916931805792	245.523468656165
ENSG00000168528	1738.1249756269	1510.82858810892	4599.67728561022	4037.68778530997	1483.93029231954	1693.47797224394	2779.24317294071	5030.78565457632
ENSG00000268950	13.451492348688	13.652065555201	21.5043967585123	25.8352966153289	13.1732715245077	14.0343478362758	33.9919083469743	21.5199853005404
ENSG00000229167	89.3563420305703	98.5982512320076	116.576466638251	82.4268987250969	90.6631040216119	66.2733092268578	98.7384004364492	87.058122352186
ENSG00000142910	40526.4639839508	41732.8475060768	55208.5773412355	40280.9181799571	43881.7172447851	34533.0722231384	82576.057348614	47701.0037809478
ENSG00000121764	534.216410419323	631.787255971249	582.882333191256	369.07566593327	557.151895654179	467.031908551622	1052.13049645397	455.832415911446
ENSG00000162517	5134.62679367062	4547.65472605475	5481.35755270923	5073.56015436268	5537.42343024306	5504.58309578372	7567.24626295738	5893.54142889799
ENSG00000235790	106.651117907455	89.4968741952069	67.9086213426706	86.1176553844296	90.6631040216119	68.6123671995705	148.916931805792	89.9926658022597
ENSG00000264078	35.5503726358183	43.9899890112034	37.3497417384688	25.8352966153289	48.0436961482046	41.3233575179231	72.8398036006593	32.2799779508105
ENSG00000084636	124.906714666389	113.008764873609	123.367328772518	153.781527472196	107.710867170975	81.867029044942	165.103554828161	151.618078253807
ENSG00000121753	53.805969394752	43.9899890112034	45.272414228447	39.3680710328821	57.3424760478571	36.6452415724979	74.4584659028961	43.0399706010807
ENSG00000134668	323.796637250561	330.683365670425	529.68724647283	458.884077977032	306.084838363562	304.077536452642	433.801496999482	353.123395158867
ENSG00000269967	82.6305958562263	97.8398031456075	71.3040524098041	68.8941243075437	80.5894257969883	86.5451449903673	58.2718428805274	48.9090575012281
ENSG00000184007	17441.7814718381	15354.0230610828	17304.2485284682	16378.3478018987	16685.1107332765	19736.1914877583	11929.5411674857	14883.0261976237
ENSG00000212673	161.417908184256	188.095125427214	152.794398021009	105.801690900871	205.348056117326	174.649661962543	278.409915984742	161.399889754053
ENSG00000228634	125.867535548438	175.959956044814	134.68543232963	119.334465318424	148.005580069469	116.952898635631	314.020486633953	138.901723303488
ENSG00000121774	17625.2982603095	14874.6838704779	14584.5082436942	17019.3092084029	18676.599428452	18731.9559314736	14707.1656781242	17408.6899269871
ENSG00000203325	153.731341127863	160.790994316812	121.103708061096	83.6571509448745	142.581291794672	127.86850250829	194.239476268425	73.3635862518422
ENSG00000121775	2972.77980906005	2931.40185393623	2484.32373078603	3037.49273063081	2887.2711588421	3229.45937432524	2622.23292962373	2742.81994466887
ENSG00000266203	24.0205220512286	34.1301638880026	28.2952588927794	19.6840355164411	24.0218480741023	18.712463781701	61.5091674850012	18.5854418504667
ENSG00000025800	14469.001662778	14487.1168983275	14531.3131569758	13527.8534086741	13812.5626426088	16573.0054226599	11358.1533747961	12941.336614825
ENSG00000084652	11228.1528276263	10465.066696148	11484.4796794013	11505.3187593598	10855.5506345193	11928.4159748435	10670.2218963455	11204.0868923813
ENSG00000160050	555.354469824404	553.667103072043	862.439491051916	618.816866548116	614.494371702036	635.444082586931	1665.60350900174	744.395855168692
ENSG00000224066	85.5130585023737	82.6708414176064	83.753966322627	100.88068202176	86.0137140717856	72.5107971540915	123.018334970002	81.1890354520387
ENSG00000160051	201.77238523032	265.45683024002	174.298794779521	232.51766953796	221.620920941718	183.226207862489	380.385641025665	215.199853005404
ENSG00000222046	147.005594953519	147.138928761611	140.344484108186	150.090770812863	102.286578896178	120.851328590153	118.162348063292	128.141730653218
ENSG00000160055	756.166034172675	824.433069916863	930.348112394587	907.926138195844	760.175256796592	738.362633386287	1079.64775559199	884.275759622204
ENSG00000084623	9924.31889068559	9422.20057734792	10697.871482182	11838.7171109195	9799.36421758379	11924.517544889	9770.24565630176	13206.4237064816
ENSG00000220785	1131.84699905389	1378.85862107531	1368.35872005481	1064.16817010759	1305.70367757621	1154.71495252913	3106.21295799256	1264.78822698176
ENSG00000183615	25.9421638153269	43.9899890112034	69.0404316983818	43.0588276922148	39.5198145735231	46.0014734633484	97.1197381342123	44.0181517511053
ENSG00000116478	10128.9737385621	9181.77253395911	10933.28803617	11105.4867879321	9858.25649028159	11225.9188970388	10754.3923360618	11624.7047868919
ENSG00000175130	10440.279704346	8747.18178045187	14828.9792805278	11835.0263542602	10970.235586615	12096.0484628879	17314.8306470278	14243.2957255076
ENSG00000233775	7.68656705639314	10.6182732096008	7.92267248997823	7.3815133186654	7.74898324971042	3.11874396361684	45.3225444626324	17.6072607004421
ENSG00000162526	66.2966408613908	75.8448086400058	69.0404316983818	115.643708659091	56.567577722886	56.9170773360073	85.7891020185542	77.2763108519404
ENSG00000225828	258.460817271219	339.026294620826	340.674917069064	490.870635691249	296.011160138938	244.041715153018	600.52371412988	450.941510161323
ENSG00000160058	5161.52977836799	4998.17288937638	6333.61075055974	6533.86953923865	5109.67955485905	5772.01539066387	6458.46258592512	6793.46808692058
ENSG00000160062	953.13431499275	1015.56198768968	1207.64164954382	1033.41186461316	976.371889463513	982.404348539305	1602.4756792145	976.224787724513
ENSG00000176261	1381.66042838667	1339.4193205825	1276.68208124221	1211.7984364809	1329.72552565031	1376.92545993683	1492.4066426624	1237.39915478107
ENSG00000200591	29.7854473435234	28.0625791968022	33.9543106713353	13.5327744175532	13.9481698494788	24.9499517089347	12.949298417895	19.5636230004912
ENSG00000162521	10543.0875387252	9729.37205233995	11460.7116619314	11440.1153917116	11198.8305924815	11155.7471578574	11578.2914479003	10897.9161924236
ENSG00000162520	422.761188101623	405.011278137631	782.080955796423	596.67232659212	469.588384932451	548.898937596564	912.925538461596	627.992298315769
ENSG00000162522	4678.23687469728	4426.30303223074	5176.90056702292	6680.26955339219	4650.16484815122	6129.8912604889	4349.34560611048	7170.06782968004
ENSG00000134684	8334.16033089426	8122.22055725822	6904.04316983817	8879.96052235447	8500.63462493233	9767.12640805704	6780.57638407026	8367.3615573101
ENSG00000116497	2365.54101160499	2417.17405135699	2651.83166343129	2384.22880192892	2302.99782181394	2293.83618524019	3195.23938461559	2317.31114440819
ENSG00000160097	108.572759671553	84.1877375904065	183.353277625211	202.991616263298	86.0137140717856	306.416594425355	150.535594108029	196.614411154937
ENSG00000121900	409.309695752935	309.446819251224	741.33578299082	393.680710328821	389.773857460434	465.472536569813	966.341394435413	536.04327021346
ENSG00000116514	1507.5279639351	1468.35549527051	2236.45726288528	2261.20357995117	1613.33831258971	1819.00741677952	2233.75397708688	2195.03850065512
ENSG00000239670	15.3731341127863	24.2703387648019	13.5817242685341	19.6840355164411	17.0477631493629	10.9156038726589	11.3306361156581	22.4981664505649
ENSG00000236065	71.1007452716366	84.1877375904065	48.6678452955806	34.4470621537719	62.7667643226544	63.154565263241	22.6612722313162	48.9090575012281
ENSG00000004455	7870.08384486453	7171.88510499895	7001.37886042934	8268.52516912502	7770.68040280961	8416.71027181095	11557.2488379713	7397.98403763576
ENSG00000142920	36.5111935178674	35.6470600608027	59.9859488526923	31.9865577142167	38.7449162485521	38.9842995452105	93.8824135297386	38.1490648509579
ENSG00000116525	626.455215096041	545.324174121642	900.921043146096	823.038735031192	583.498438703194	629.986280650602	888.645603928043	840.257607871099
ENSG00000160094	1128.96453640774	1057.27663244168	1677.34294716396	1623.93293010639	974.822092813571	1297.39748886461	964.722732133176	1761.70425119424
ENSG00000270115	49.9626858665554	45.5068851840035	49.7996556512918	57.8218543295456	44.9441028483204	44.44210148154	43.7038821603956	43.0399706010807
ENSG00000184389	9.60820882049143	10.6182732096008	13.5817242685341	11.0722699779981	8.52388157468146	11.6952898635631	14.5679607201319	25.4327099006386
ENSG00000225313	140.279848779175	145.622032588811	174.298794779521	166.084049669971	124.758630320338	94.3420048994094	241.180683033294	154.552621703881
ENSG00000134686	7541.48310320372	6745.63728044212	9235.5725026032	9522.15218107836	7229.80137197982	8635.02234926413	8240.60978068792	9615.52070474144
ENSG00000266239	32.6679099896708	29.5794753696023	33.9543106713353	24.6050443955513	47.2687978232335	28.0686956725516	51.7971936715799	34.2363402508597
ENSG00000222112	96.0820882049143	90.2553222816069	90.5448284568941	66.4336198679886	67.4161542724806	67.8326812086663	61.5091674850012	68.4726805017193
ENSG00000233246	10.5690297025406	13.652065555201	36.2179313827576	15.9932788571084	17.0477631493629	8.57654589994631	16.1866230223687	27.3890722006877
ENSG00000121903	603.395513926862	593.106403564846	752.653886547932	622.507623207449	648.589898000762	573.069203314594	841.704397163174	648.534102466285
ENSG00000163866	3335.00928159257	3256.77608300185	3621.79313827576	3791.63734135446	3508.73961546888	3974.83918162966	3564.29438952559	4341.16794380901
ENSG00000188910	19.2164176409829	25.787234937602	19.24077604709	8.61176553844296	13.9481698494788	17.1530917998926	16.1866230223687	15.650898400393
ENSG00000187513	464.076486029736	439.899890112034	1731.6698442381	744.302592965428	598.996405202615	404.657029279285	2848.8456519369	1312.71910333296
ENSG00000230163	131.632460840733	118.317901478409	157.321639443853	204.221868483076	132.507613570048	110.715410708398	207.18877468632	205.418041505158
ENSG00000116544	12.4906714666389	18.9612021600015	21.5043967585123	36.907566593327	18.597559799305	20.2718357635095	32.3732460447374	28.3672533507123
ENSG00000241014	212.341414932861	215.399256537617	299.929744263462	237.43867841707	173.577224793513	166.073116062597	346.393732678691	286.607076957197
ENSG00000271741	17.2947758768846	9.1013770368007	22.6362071142235	14.7630266373308	13.1732715245077	12.4749758544674	14.5679607201319	16.6290795504176
ENSG00000243749	296.893652553185	276.075103449621	545.532591452787	370.305918153047	425.419180409102	347.739951943278	929.112161483965	405.945177260193
ENSG00000163867	881.072748839064	964.745965900874	1080.87888970417	965.74799252539	913.605125140858	923.148213230585	945.298784506333	917.533918723039
ENSG00000197056	2124.37497021065	1705.74974631373	1795.05122415793	1842.91782522679	2101.52425732147	2130.1021271503	1058.60514566291	1643.34433204126
ENSG00000116560	27466.9865551388	29276.8545831287	21023.3773573351	23750.0191028059	27565.4581141949	29904.0764951401	17963.9142302248	23273.8641025344
ENSG00000146463	7970.00921659764	7151.40700666615	8288.24723487294	7707.53015690645	7179.4329808567	7922.38935357768	5237.99121003852	7076.16243927768
ENSG00000240374	38.4328352819657	43.9899890112034	20.3725864028012	34.4470621537719	27.1214413739865	19.4921497726052	21.0426099290793	25.4327099006386
ENSG00000201542	17.2947758768846	21.9949945056017	20.3725864028012	18.4537832966635	11.6234748745656	10.1359178817547	8.09331151118436	8.80363035022106
ENSG00000229994	63.4141782152434	103.148939750408	97.3356905911612	93.499168703095	51.1432894480888	57.6967633269115	58.2718428805274	53.7999632513509
ENSG00000227409	52.8451485127028	53.8498141344041	32.8225003156241	40.5983232526597	37.970017923581	46.7811594542526	22.6612722313162	44.0181517511053
ENSG00000202129	14.4123132307371	10.6182732096008	10.1862932014006	17.2235310768859	10.8485765495946	9.35623189085052	6.47464920894749	6.84726805017193
ENSG00000142687	4507.21075769253	4424.78613605794	6154.78471435738	4967.75846346181	4617.61911850244	4354.54625920001	6337.06291325735	5087.52016127775
ENSG00000236274	37.4720143999166	40.1977485792031	31.6906899599129	40.5983232526597	25.5716447240444	21.0515217544137	17.8052853246056	20.5418041505158
ENSG00000020129	2095.55034374918	2144.13274025296	2257.9616596438	2386.68930636848	2154.99224174447	2402.99222396677	3436.42006764888	2459.14741116175
ENSG00000239636	24.0205220512286	24.2703387648019	24.8998278256459	31.9865577142167	28.6712380239285	24.1702657180305	59.8905051827643	23.4763476005895
ENSG00000116819	72.0615661536857	86.4630818496066	80.3585352554935	59.0521065493232	68.1910525974517	64.7139372450494	95.5010758319755	113.469013402849
ENSG00000126067	7924.85063514133	6719.85004550452	7318.28576002847	8460.44451541032	8909.78094051704	8759.7721078088	12298.5961723958	8144.3362551045
ENSG00000142686	1643.00370830403	1606.39304699532	1683.00199894252	1462.76988931553	2109.27324057118	1861.11046028835	2714.49668085123	1630.62797709094
ENSG00000092853	3466.64174243331	3318.96882608666	1478.1443245588	2266.12458883028	3248.37377827861	3443.09333583299	1252.84462193134	1860.50054734672
ENSG00000232335	19.2164176409829	18.2027540736014	7.92267248997823	15.9932788571084	14.7230681744498	10.9156038726589	3.23732460447374	4.89090575012281
ENSG00000134698	2944.91600348062	2986.76856424343	3440.70348136198	3418.87091876186	2808.23152969506	2770.22432568266	2560.72376213873	3448.08855383658
ENSG00000092847	7377.18273237332	7353.15419764857	7531.06610690217	7912.98227760931	7012.82984098793	7967.61114105012	5891.93078014222	7317.77318333375
ENSG00000271914	23.0597011691794	25.787234937602	13.5817242685341	17.2235310768859	10.8485765495946	17.9327777907968	3.23732460447374	17.6072607004421
ENSG00000126070	4257.39732835975	4443.74733821794	5407.789879588	4235.75839269416	4393.67350258581	4081.65616238354	5624.85150027313	3888.27007134763
ENSG00000271554	51.8843276306537	58.4005026528045	47.5360349398694	52.9008454504354	34.0955262987258	37.4249275634021	43.7038821603956	42.0617894510562
ENSG00000092850	32.6679099896708	30.3379234560023	10.1862932014006	52.9008454504354	22.4720514241602	19.4921497726052	9.71197381342123	24.454528750614
ENSG00000116863	1877.44400352402	1700.44060970893	2282.86148746944	2071.74473810542	2157.31693671938	1972.60555698765	3567.53171413007	2501.20920061281
ENSG00000171812	327.639920778758	296.553201782423	265.975433592126	298.951289405949	371.176297661129	263.533864925623	420.852198581587	318.887054908007
ENSG00000054116	3771.22196204289	3201.40937269465	4392.55599051507	4021.69450645286	3870.61713323035	4009.14536522945	5419.28138788905	4369.53519715972
ENSG00000116871	16904.6825987726	16396.1307317965	21649.2684840434	20671.9280489224	17511.9272460206	20659.3397009889	32980.2444080763	22447.3010307637
ENSG00000054118	17396.6228903818	15746.899169838	16227.8968801868	18407.0337123119	15767.6311165108	19283.1939270429	11040.8955635577	17479.1189697889
ENSG00000231849	55.7276111588503	85.7046337632066	24.8998278256459	40.5983232526597	41.0696112234652	42.8827294997315	17.8052853246056	32.2799779508105
ENSG00000214193	624.533573331943	784.23532133766	831.880611447715	888.242102679403	737.703205372432	604.256642950763	1660.74752209503	840.257607871099
ENSG00000142694	1479.66415835568	1214.27538632649	3363.74037717362	1949.94976834744	1759.01919768426	1624.08591905347	5213.71127550497	2615.65639516568
ENSG00000116883	152.770520245814	185.819781168014	113.181035571118	175.926067428192	154.204766669237	138.004420390045	367.43634260777	123.250824903095
ENSG00000196182	5111.56709250144	4557.51455117795	5771.10100377129	5927.35519488831	5204.99204883049	5518.61744362	7363.29481287553	6270.14117165744
ENSG00000181817	1079.00185054119	891.934949606469	1055.97906187853	947.294209228726	1008.9176191123	1107.93379307488	739.728672122251	1069.15199697685
ENSG00000116885	190.24253464573	145.622032588811	178.826036202366	155.011779691973	182.876004693166	185.565265835202	123.018334970002	143.792629053611
ENSG00000116898	3102.49062813668	2793.36430221141	2778.59442327094	3037.49273063081	2991.88243271319	3469.60265952373	2449.03606328439	3345.379533084
ENSG00000233621	75.9048496818823	75.8448086400058	106.390173436851	87.3479076042072	61.2169676727123	76.4092271086126	113.306361156581	75.3199485518913
ENSG00000163874	560.15857423465	466.445573136036	590.805005681234	634.810145405224	509.108199505974	507.575580078641	870.840318603437	727.766775618274
ENSG00000163875	2931.46451113193	2725.10397443541	2976.66123552039	2968.59860632327	2777.23559669621	3431.39804596943	2191.66875722873	3093.00879637767
ENSG00000263675	21.1380594050811	30.3379234560023	39.6133624498912	23.3747921757738	30.9959329988417	15.5937198180842	98.7384004364492	20.5418041505158
ENSG00000163877	1365.32647339183	1158.90867601929	1461.16716922313	1451.69761933753	1290.20571107678	1298.95686084641	1570.10243316977	1372.38815348446
ENSG00000232273	46.1194023383588	56.1251583936043	31.6906899599129	44.2890799119924	49.5934927981467	41.3233575179231	30.7545837425006	32.2799779508105
ENSG00000163879	78.7873123280297	84.9461856768065	113.181035571118	66.4336198679886	86.0137140717856	77.1889130995168	93.8824135297386	108.578107652726
ENSG00000134697	3271.59510337733	2931.40185393623	2895.17088990919	3020.26919955393	3379.33159519871	3306.64828742475	2581.76637206781	2779.99082836981
ENSG00000116922	782.108197988002	724.317922512056	783.212766152134	871.018571602517	822.167122794275	803.85625662224	1238.27666121121	825.58489062073
ENSG00000134690	2580.764889184	2444.47818246739	1157.84199389253	2055.75145924831	2254.17922734076	2971.38331133594	844.941721767647	1687.36248379237
ENSG00000185090	78.7873123280297	58.4005026528045	64.513190275537	65.203367648211	50.3683911231177	68.6123671995705	55.0345182760537	70.4290428017685
ENSG00000196449	1175.0839387461	1036.79853410888	1026.55199263004	1039.56312571204	1316.5522541258	1289.60062895556	1417.9481767595	1083.82471422721
ENSG00000197982	1453.72199454035	1233.99503657289	1894.65053546051	1508.2892214473	1642.78444893861	1596.01722338092	3756.91520349178	1972.01319844952
ENSG00000188786	1953.34885320591	1739.87991020173	1961.42734644747	2127.10608799541	1800.8637072327	2141.79741701386	1392.04957992371	1959.2968434992
ENSG00000235673	27.8638055794251	17.4443059872013	14.7135346242453	20.9142877362186	24.0218480741023	14.0343478362758	21.0426099290793	11.7381738002947
ENSG00000204084	2318.46078838458	2542.317985613	2056.49941632721	2224.29601335784	2511.44547123115	2346.85483262167	3376.52956246612	2176.45305880465
ENSG00000252448	11.5298505845897	20.4780983328016	10.1862932014006	11.0722699779981	15.4979664994208	6.23748792723368	32.3732460447374	7.8254492001965
ENSG00000183431	5785.10253081789	5297.00143541801	4957.32935801495	5753.88963189968	5665.28165386329	6271.79411083346	4467.50795417377	5445.53446218674
ENSG00000212541	55.7276111588503	89.4968741952069	53.1950867184253	77.5058898459867	37.19511959861	70.1717391813789	11.3306361156581	74.3417674018667
ENSG00000183386	1588.23691802723	1293.1539873121	2041.78588170296	2070.51448588564	1442.86068109608	1735.58101575277	1765.96057174043	2154.93307350411
ENSG00000183520	3319.63614747979	3180.17282627544	2709.55399157256	2959.98684078482	3094.16901160937	3712.86468868585	1549.05982324069	3296.47047558277
ENSG00000116954	3682.82644089436	3169.55455306584	4706.06745904707	4754.92482944029	3939.58308415278	4469.16009986293	2759.81922531387	5055.24018332694
ENSG00000228436	73.0223870357348	62.9511911712048	82.6221559669159	51.6705932306578	72.8404425472779	62.3748792723368	55.0345182760537	69.4508616517439
ENSG00000214114	901.249987362096	808.505660102462	816.035266467758	973.129505844055	845.414072543407	928.606015166914	702.499439170803	873.515766971934
ENSG00000131233	19.2164176409829	15.9274098144012	22.6362071142235	17.2235310768859	17.822661474334	7.01717391813789	8.09331151118436	14.6727172503684
ENSG00000158315	81.6697749741771	97.0813550592075	89.4130181011829	81.1966465053194	61.2169676727123	46.7811594542526	45.3225444626324	56.7345067014246
ENSG00000174574	3633.82457590986	3398.60587515866	4625.70892379158	4629.43910302298	3616.45048263985	4213.42309484635	4372.00687834179	4810.6948958208
ENSG00000168653	3950.89546698607	3068.68095757464	5002.6017722434	4332.94831805659	4475.03782670777	4322.57913357294	6639.75276377565	4911.44755427333
ENSG00000127603	102074.728046255	104456.504251362	115874.74421771	87651.7799024923	107522.566878007	92861.3812026823	88111.8824222641	86377.3082717689
ENSG00000206654	121.063431138192	126.66083042881	44.1406038727359	68.8941243075437	78.2647308220752	72.5107971540915	35.6105706492112	37.1708837009334
ENSG00000270040	49.0018649845063	84.9461856768065	14.7135346242453	31.9865577142167	48.8185944731756	59.25613530872	11.3306361156581	21.5199853005404
ENSG00000226438	99.9253717331108	158.515650057612	54.3268970741365	89.8084120437623	116.234748745656	119.291956608344	98.7384004364492	58.6908690014737
ENSG00000217897	160.457087302207	216.916152710417	81.4903456112047	98.4201775822053	139.481698494788	155.157512189938	157.010243316977	71.407223951793
ENSG00000255103	7218.64728683521	7195.39699567735	9976.90828559402	7760.43100235689	6968.66063646458	6219.55514944288	7042.79967703263	7356.90042933473
ENSG00000183682	91.2779837946686	76.6032567264059	58.8541384969812	75.0453854064315	70.5157475723648	96.681062872122	93.8824135297386	78.254492001965
ENSG00000237624	190.24253464573	153.206513452812	264.843623236415	217.754642900629	170.477631493629	184.005893853394	296.215201309348	291.497982707319
ENSG00000182109	139.319027897126	166.100130921613	108.653794148273	196.840355164411	125.533528645309	124.749758544674	137.586295690134	159.443527454004
ENSG00000243970	47.080223220408	76.6032567264059	39.6133624498912	47.9798365713251	41.8445095484363	38.2046135543063	37.2292329514481	58.6908690014737
ENSG00000090621	22107.5276750687	19773.5000605359	22106.5198677507	23772.1636427619	23321.3399883285	24520.3447279465	22633.7549721782	24320.5179330607
ENSG00000228060	128.749998194585	150.172721107212	100.731121658295	82.4268987250969	132.507613570048	122.410700571961	74.4584659028961	99.7744773025053
ENSG00000201457	60.531715569096	56.1251583936043	38.48155209418	47.9798365713251	56.567577722886	44.44210148154	43.7038821603956	60.6472313015228
ENSG00000163909	2.88246264614743	1.51689617280012	1.13181035571118	46.7495843515475	4.64938994982625	3.11874396361684	4.85598690671062	73.3635862518422
ENSG00000084072	2136.86564167729	1935.55951649295	2049.70855419294	2186.15819454474	2094.55017239673	2441.19683752108	2193.28741953096	2368.17656420946
ENSG00000116985	98.9645508510617	144.863584502411	162.980691222409	215.294138461074	94.5375956464671	107.596666744781	158.628905619213	215.199853005404
ENSG00000198754	67.25746174344	59.1589507392045	78.0949145440712	161.163040790861	76.7149341721331	49.8999034178694	127.874321876713	177.050788154446
ENSG00000043514	878.190286192916	841.118927817665	882.812077454717	887.011850459625	823.716919444217	830.365580312984	976.053368248834	713.094058367906
ENSG00000202222	24.0205220512286	25.787234937602	21.5043967585123	14.7630266373308	22.4720514241602	18.712463781701	14.5679607201319	17.6072607004421
ENSG00000116990	37.4720143999166	28.0625791968022	79.2267248997823	36.907566593327	34.0955262987258	50.6795894087736	111.687698854344	45.9745140511544
ENSG00000168389	124.906714666389	133.48686320641	84.8857766783382	62.7428632086559	126.30842697028	103.69823679026	110.069036552107	66.5163182016702
ENSG00000228477	9.60820882049143	15.9274098144012	12.4499139128229	2.46050443955513	10.0736782246235	12.4749758544674	12.949298417895	2.93454345007369
ENSG00000131236	34573.2177987743	29449.7807468279	32237.3543617214	35722.8337056812	31435.3003491002	39977.6194976225	17947.7276072024	37228.5963887848
ENSG00000131238	8239.99988445345	7183.26182629495	6540.73204565489	6547.40231365621	7743.55896143562	8101.71713148565	3832.99233169691	6514.68645916358
ENSG00000117000	1733.32087121665	1601.08391039052	1806.36932771504	1807.24051085324	1795.4394189579	1793.27777907968	1490.78798036016	1943.6459450988
ENSG00000259943	142.201490543273	113.767212960009	105.258363081139	146.40001415353	118.559443720569	171.530917998926	135.967633387897	185.854418504667
ENSG00000084073	4967.44396019407	4624.25798278116	5714.51048598573	5361.43917379063	5508.75219221914	5074.9761147955	4079.02900163692	4881.12393862256
ENSG00000231296	47.080223220408	65.226535430405	18.1089656913788	18.4537832966635	34.0955262987258	38.9842995452105	17.8052853246056	20.5418041505158
ENSG00000049089	41.3152979281131	56.8836064800044	69.0404316983818	68.8941243075437	56.567577722886	44.44210148154	126.255659574476	96.8399338524316
ENSG00000084070	1129.92535728979	970.813550592075	959.775181643077	1016.18833353627	1107.32970638362	1160.17275446546	1029.46922422265	971.33388197439
ENSG00000187801	122.98507290229	126.66083042881	164.112501578121	135.327744175532	141.03149514473	150.479396244513	148.916931805792	121.294462603046
ENSG00000260920	92.2388046767177	65.9849835168051	76.96310418836	97.1899253624277	69.7408492473938	81.867029044942	35.6105706492112	81.1890354520387
ENSG00000187815	176.791042297042	191.128917772815	230.88931256508	215.294138461074	191.399886267847	191.023067771531	244.418007637768	191.723505404814
ENSG00000238287	32.6679099896708	43.9899890112034	27.1634485370682	19.6840355164411	34.0955262987258	25.7296376998389	14.5679607201319	27.3890722006877
ENSG00000164002	531.333947773176	496.025048505638	514.973711848585	537.620220042797	548.628014079498	593.341039078104	668.507530823828	499.850567662551
ENSG00000238186	21.1380594050811	16.6858579008013	14.7135346242453	14.7630266373308	16.2728648243919	17.1530917998926	24.2799345335531	15.650898400393
ENSG00000117010	159.496266420158	143.346688329611	142.608104819608	131.6369875162	146.455783419527	151.259082235417	152.154256410266	139.879904453512
ENSG00000117016	56.6884320408994	43.2315409248033	75.8312938326488	44.2890799119924	60.4420693477413	35.8655555815937	93.8824135297386	30.3236156507614
ENSG00000237899	27.8638055794251	37.9224043200029	16.9771553356676	14.7630266373308	44.9441028483204	30.4077536452642	182.908840152767	24.454528750614
ENSG00000272145	199.850743466222	235.877354870418	149.398966953875	147.630266373308	195.274377892703	187.12463781701	171.578204037108	193.679867704863
ENSG00000066136	2811.36190087579	2794.88119838421	2432.26045442332	2737.31118900508	2595.90938865299	3156.16889118024	1817.75776541201	2740.86358236882
ENSG00000198974	11.5298505845897	11.3767212960009	12.4499139128229	8.61176553844296	15.4979664994208	8.57654589994631	21.0426099290793	12.7163549503193
ENSG00000117013	19.2164176409829	17.4443059872013	5.65905177855588	12.3025221977757	10.8485765495946	17.1530917998926	9.71197381342123	15.650898400393
ENSG00000179862	639.906707444729	407.286622396831	848.857766783382	711.085783031433	763.274850096476	818.67029044942	1999.04794326254	890.144846522351
ENSG00000171793	5343.12492507528	5220.3981786916	4332.57004166238	4241.90965379305	5475.43156424538	5534.99084942899	4482.0759148939	3925.44095504857
ENSG00000171790	449.664172798999	517.26159492484	448.196900861626	418.285754724373	382.024874210724	353.977439870511	668.507530823828	309.105243407762
ENSG00000010803	2200.27981989254	2118.34550531536	2135.72614122699	1869.9833740619	1789.24023235814	2069.28661985977	1387.193593017	1923.10414094829
ENSG00000215893	33.62873087172	31.8548196288024	9.05448284568941	13.5327744175532	19.372458124276	22.6108937362221	1.61866230223687	17.6072607004421
ENSG00000235358	7.68656705639314	10.6182732096008	10.1862932014006	6.15126109888783	9.2987798996525	4.67811594542526	33.9919083469743	11.7381738002947
ENSG00000127124	485.214545434817	440.658338198434	814.903456112047	626.198379866781	429.293672033957	527.067729851246	623.184986361196	622.123211415621
ENSG00000230638	13.451492348688	12.893617468801	13.5817242685341	6.15126109888783	8.52388157468146	7.7968599090421	17.8052853246056	4.89090575012281
ENSG00000198815	5293.16223920873	5003.48202598118	4767.18521825547	5167.05932306578	5335.17496742562	5880.39174339955	3849.17895471928	4627.7750207662
ENSG00000227527	21.1380594050811	25.787234937602	26.0316381813571	30.7563054944392	30.2210346738706	23.3905797271263	50.178531369343	34.2363402508597
ENSG00000066185	14.4123132307371	11.3767212960009	12.4499139128229	14.7630266373308	17.822661474334	22.6108937362221	11.3306361156581	16.6290795504176
ENSG00000127125	1399.9160251456	1191.52194373449	1566.42553230427	1318.83037960155	1483.93029231954	1422.14724740928	1631.61160065477	1489.76989148741
ENSG00000186409	76.8656705639314	103.148939750408	80.3585352554935	109.492447560203	61.9918659976833	77.1889130995168	77.6957905073699	86.0799412021615
ENSG00000171960	943.526106172258	797.887386892861	614.573023151169	763.986628481869	818.29263116942	954.335652866753	573.006454991853	705.268609167709
ENSG00000234917	20.177238523032	16.6858579008013	7.92267248997823	9.84201775822053	10.0736782246235	22.6108937362221	11.3306361156581	25.4327099006386
ENSG00000065978	38551.9770713398	31288.2589082616	29925.0658050035	37081.0321563156	32598.4227348818	45500.9150571879	10909.7839170765	42038.3131034556
ENSG00000117385	5801.43648581272	5550.32309627563	11479.9524379785	7889.60748543353	6820.65505639511	5637.12971423744	17936.3969710868	8018.15088675133
ENSG00000164008	489.057828963014	432.315409248033	587.4095746141	474.877356834141	456.415113407944	461.574106615292	492.073339880009	541.912357113607
ENSG00000228452	69.1791035075383	80.3954971584062	92.8084491683164	81.1966465053194	66.6412559475096	66.2733092268578	114.925023458818	88.0363035022106
ENSG00000177868	433.330217804163	373.156458508829	511.578280781452	513.015175647245	457.964910057886	466.252222560718	456.462769230798	557.563255514
ENSG00000164010	1208.71266961782	1184.69591095689	1375.14958218908	1101.07573670092	1339.79920387493	1208.51328590153	1837.18171303885	1202.18463338019
ENSG00000228192	99.9253717331108	122.110141910409	72.4358627655153	59.0521065493232	81.3643241219594	95.9013768812178	80.9331151118436	71.407223951793
ENSG00000164011	334.365666953102	285.176480486422	466.305866553005	378.91768369149	351.803839536853	332.925918116098	569.769130387379	412.792445310365
ENSG00000117394	2368.42347425114	2470.26541740499	2345.11105703356	2348.55148755537	2485.09892818213	2434.95934959385	2382.67090889268	1999.4022706502
ENSG00000227533	49.0018649845063	37.9224043200029	64.513190275537	65.203367648211	58.1173743728281	28.0686956725516	90.6450889252648	62.603593601572
ENSG00000186973	14.4123132307371	9.1013770368007	5.65905177855588	7.3815133186654	15.4979664994208	10.9156038726589	6.47464920894749	7.8254492001965
ENSG00000117395	4377.49993861589	4211.66222377952	3852.68245084084	4829.97021484672	5768.34313108443	4735.81270875217	7965.43718930765	4453.65877606183
ENSG00000243710	39.3936561640148	48.5406775296037	159.585260155276	143.939509713975	44.1692045233494	29.62806765436	111.687698854344	165.312614354151
ENSG00000066056	52660.6709033494	55172.5475970858	77653.5085053438	64609.1558260584	60134.4347127278	57991.4846314733	125624.381276604	69547.7015855963
ENSG00000117400	26.902984697376	43.2315409248033	19.24077604709	43.0588276922148	29.4461363488996	28.8483816634558	48.5598690671062	23.4763476005895
ENSG00000234694	30.7462682255726	21.2365464192016	12.4499139128229	23.3747921757738	27.8963396989575	17.9327777907968	37.2292329514481	30.3236156507614
ENSG00000117399	6714.21632375941	6353.51961977329	2478.66467900748	4202.54158276017	6236.38171936694	7810.89425687838	2292.02581996741	4191.50622785525
ENSG00000066322	7132.17340745079	6679.65229692531	7859.29111005841	7925.28479980708	7234.45076192965	8080.66560973123	8096.54883578884	8598.2123087159
ENSG00000159479	1956.23131585205	1784.62834729934	2376.80174699347	2230.44727445673	1976.76562700113	2102.03343147775	2198.14340643767	2384.80564375988
ENSG00000229431	73.983207917784	84.9461856768065	69.0404316983818	67.6638720877662	68.1910525974517	69.3920531904747	61.5091674850012	89.9926658022597
ENSG00000198198	7043.77788630226	7688.38825183739	9997.28087199682	7926.51505202686	6758.66319039743	6177.45210593405	12209.5697457727	8243.13255125698
ENSG00000229372	130.671639958683	142.588240243211	251.261898967881	209.142877362186	126.30842697028	106.037294762973	382.004303327902	201.50531690506
ENSG00000178922	6021.46446780198	5796.06027626925	7380.53532959258	5010.81729115403	6825.30444634494	5969.27594636263	14202.1430398263	5747.79243754433
ENSG00000229348	32.6679099896708	29.5794753696023	38.48155209418	40.5983232526597	27.8963396989575	23.3905797271263	58.2718428805274	43.0399706010807
ENSG00000142949	35707.9472604743	34055.077527449	57490.3070183492	37018.289293107	34816.1817409489	35774.3323206579	59751.3002247719	35546.1248107426
ENSG00000066135	5131.74433102447	5356.16038615721	6369.8286819425	6196.7804310196	5693.95289188721	5636.35002824653	8230.8978068745	6079.39584740265
ENSG00000236200	245.970145804581	295.036305609623	219.571209007968	217.754642900629	254.166650590502	229.227681325838	292.977876704874	221.068939905551
ENSG00000126091	1203.90856520758	1271.9174408929	1510.96682487442	1181.04213098646	1124.37746953298	1178.10553225626	1602.4756792145	1100.45379377763
ENSG00000229444	50.9235067486046	70.5356720352054	50.9314660070029	38.1378188131046	49.5934927981467	36.6452415724979	42.0852198581587	22.4981664505649
ENSG00000252201	9.60820882049143	15.1689617280012	5.65905177855588	2.46050443955513	9.2987798996525	5.45780193632947	29.1359214402637	6.84726805017193
ENSG00000233674	41.3152979281131	30.3379234560023	18.1089656913788	11.0722699779981	22.4720514241602	21.8312077453179	8.09331151118436	17.6072607004421
ENSG00000224751	65.3358199793417	84.9461856768065	69.0404316983818	47.9798365713251	68.9659509224227	56.9170773360073	66.3651543917118	27.3890722006877
ENSG00000117407	16.3339549948354	19.7196502464015	12.4499139128229	23.3747921757738	20.9222547742181	15.5937198180842	19.4239476268425	28.3672533507123
ENSG00000237950	22.0988802871303	19.7196502464015	11.3181035571118	31.9865577142167	14.7230681744498	13.2546618453716	17.8052853246056	13.6945361003439
ENSG00000117408	2248.32086399499	2186.60583309137	2613.35011133711	2496.18175392868	2378.9378576611	2458.34992932097	3135.34887943282	2678.25998876725
ENSG00000132768	1922.60258498033	1736.84611785613	1529.0757905658	1610.40015568883	2034.10810304898	2049.79447008717	2249.94060010925	1752.90062084402
ENSG00000117410	3469.52420507945	3192.30799565785	3468.99874025475	3217.10955471834	3880.69081145498	4227.45744268263	3706.73667212244	4078.0372144524
ENSG00000117411	4455.32643006187	4101.68725125151	5245.9409987213	4008.16173203531	4481.23701330753	5191.92901343113	5869.2695079109	4593.53868051534
ENSG00000159214	170.065296122698	182.027540736014	217.307588296546	211.603381801741	178.22661474334	173.869975971639	461.318756137509	211.287128405305
ENSG00000196517	83.5914167382754	89.4968741952069	114.312845926829	163.623545230416	96.0873922964092	86.5451449903673	121.399672667765	148.683534803733
ENSG00000178028	2088.82459757484	2333.74476185298	2308.8931256508	2235.36828333584	2416.90787558468	2201.05355232258	3703.49934751796	2254.70755080662
ENSG00000117419	1951.42721144181	1718.64336378253	2059.89484739434	1799.85899753458	1957.39316887685	2109.05060539589	2411.80683033294	1877.12962689713
ENSG00000233602	34.5895517537691	56.1251583936043	58.8541384969812	28.295801054884	32.5457296487838	39.7639855361147	25.89859683579	27.3890722006877
ENSG00000187147	3300.4197298388	3200.65092460825	3564.07081013449	3533.28437520117	3272.39562635271	3560.04623446862	4166.43676595771	3490.15034328764
ENSG00000126106	647.593274501122	579.454338009645	508.182849714318	490.870635691249	591.247421952905	631.54565263241	474.268054555404	525.28327756319
ENSG00000198520	37.4720143999166	37.9224043200029	12.4499139128229	27.0655488351065	31.7708313238127	22.6108937362221	27.5172591380268	17.6072607004421
ENSG00000200169	26.902984697376	16.6858579008013	10.1862932014006	6.15126109888783	30.2210346738706	35.8655555815937	6.47464920894749	7.8254492001965
ENSG00000142945	2574.03914300965	2486.95127530579	1378.54501325621	2098.81028694053	2410.70868898491	2647.03393911979	1544.20383633398	1764.63879464431
ENSG00000225721	73.983207917784	79.6370490720061	69.0404316983818	77.5058898459867	71.2906458973358	88.8842029630799	90.6450889252648	67.4944993516948
ENSG00000142937	63606.3423916532	54395.8967566122	66987.3277131217	62174.4866831186	66659.0786089839	76061.4871566693	60503.978195312	74069.8330421599
ENSG00000200913	144.123132307371	156.240305798412	96.20388023545	156.242031911751	134.832308544961	145.801280299087	220.138073104215	129.119911803242
ENSG00000234093	27.8638055794251	37.9224043200029	23.7680174699347	15.9932788571084	33.3206279737548	35.8655555815937	9.71197381342123	58.6908690014737
ENSG00000142959	16.3339549948354	28.8210272832022	26.0316381813571	31.9865577142167	21.6971530991892	16.3734058089884	45.3225444626324	49.8872386512527
ENSG00000173846	4576.38986120007	4414.92631093474	4872.44358133661	5291.31479726331	5233.66328685442	4778.6954382519	6565.29429787275	4759.82947601952
ENSG00000188396	474.645515732276	537.739693257641	584.014143546967	573.297534416346	685.785017599372	448.319444769921	1006.80795199133	446.0506044112
ENSG00000222009	3424.36562362314	3845.3317980483	4395.95142158221	4452.28278337501	3707.11358666146	3220.10314243439	9011.09303655267	3962.6118387495
ENSG00000117425	182.555967589337	191.128917772815	170.903363712388	184.537832966635	148.78047839444	230.787053307646	208.807436988557	187.810780804716
ENSG00000226499	12.4906714666389	18.2027540736014	13.5817242685341	6.15126109888783	8.52388157468146	20.2718357635095	4.85598690671062	13.6945361003439
ENSG00000070785	2100.35444815943	2037.95000815696	1617.35699831127	1706.35982883148	2288.27475363949	2914.46623399994	2340.58568903452	1641.38796974122
ENSG00000266294	11.5298505845897	10.6182732096008	4.52724142284471	11.0722699779981	13.1732715245077	11.6952898635631	12.949298417895	9.78181150024562
ENSG00000229815	22.0988802871303	21.9949945056017	14.7135346242453	24.6050443955513	17.822661474334	24.1702657180305	12.949298417895	12.7163549503193
ENSG00000126107	7157.15475038406	6904.15293049973	7792.51429907145	7126.85110917144	7405.70329174825	9652.51256739412	10866.0800349161	7817.6237509963
ENSG00000126088	11152.2479779444	9924.29321054476	9885.23164678141	9936.7471791434	11735.8351316864	13647.6235847873	10615.1873780694	11137.5705741797
ENSG00000162415	1471.97759129929	1497.93497064012	2340.58381561071	1697.74806329304	1475.40641074486	1125.08688487478	2585.00369667229	2182.3221457048
ENSG00000234315	11.5298505845897	13.652065555201	9.05448284568941	12.3025221977757	4.64938994982625	5.45780193632947	17.8052853246056	9.78181150024562
ENSG00000186603	282.481339322448	277.591999622421	115.44465628254	179.616824087525	301.435448413735	346.960265952373	179.671515548293	158.465346303979
ENSG00000132781	749.440287998331	831.259102694464	654.18638560106	730.769818547874	776.448121620984	736.023575413574	885.408279323569	769.82856506933
ENSG00000132773	1099.17908906422	1069.41180182408	811.508025044913	942.373200349616	1098.03092648397	1248.27727143764	888.645603928043	945.901172073751
ENSG00000070759	502.509321311702	538.498141344041	513.841901492874	634.810145405224	512.207792805859	558.255169487414	602.142376432117	814.82489797046
ENSG00000236624	128.749998194585	144.105136416011	156.189829088142	178.386571867747	135.607206869932	134.885676426428	132.730308783424	203.461679205109
ENSG00000132763	736.949616531692	859.321681891266	688.140696272395	608.974848789895	819.067529494391	867.790507876386	1584.6703938899	767.872202769281
ENSG00000117450	28011.7719952607	23323.7955529746	29209.761660194	29533.4347879803	29592.5921323191	31603.0122693203	26900.5488008746	33315.8717886866
ENSG00000117448	5538.17156413126	5198.403184186	7181.33670698741	6183.24765660205	6616.85679692773	6373.15328965101	12651.4645542834	6778.79536967021
ENSG00000132780	5745.70887465387	5001.96512980838	4864.52090884664	5521.37196236172	6000.03773025078	5176.33529361305	7431.27862956948	5324.23999958369
ENSG00000159588	239.244399630237	260.90614172162	232.021122920791	333.39835155972	227.045209216515	176.209033944351	302.689850518295	359.970663209039
ENSG00000159592	8681.016669314	8468.07288465665	8873.39318877562	9776.81439057232	8612.99488205313	9888.75742263809	6260.98578505222	8971.87750802528
ENSG00000225447	90.3171629126194	81.1539452448062	82.6221559669159	62.7428632086559	62.7667643226544	57.6967633269115	35.6105706492112	78.254492001965
ENSG00000234329	176.791042297042	192.645813945615	198.066812249456	211.603381801741	168.927834843687	113.834154672015	326.969785051848	188.78896195474
ENSG00000159596	1728.51676680641	1434.22533138251	1378.54501325621	1680.52453221616	1605.58932934	1874.36512213372	943.680122204097	1698.12247644264
ENSG00000197429	833.992525618656	722.042578252855	1007.31121658295	700.013513053435	926.003498340395	838.162440222026	2363.24696126583	720.919507568102
ENSG00000230896	130.671639958683	113.767212960009	172.035174068099	103.341186461316	155.754563319179	140.343478362758	505.022638297904	122.27264375307
ENSG00000086015	4691.68836704596	4756.98639790117	5299.13608543973	5258.09798732932	4514.55764128129	4987.65128381423	6299.83368030591	4838.08396802148
ENSG00000232467	19.2164176409829	25.787234937602	21.5043967585123	15.9932788571084	15.4979664994208	16.3734058089884	6.47464920894749	7.8254492001965
ENSG00000117461	2936.26861554218	2763.78482684181	4280.50676529967	3609.56001282738	2999.6314159629	3176.44072694375	3912.30678450652	3569.38301643963
ENSG00000226957	23.0597011691794	36.4055081472028	40.7451728056023	14.7630266373308	17.822661474334	15.5937198180842	79.3144528096067	20.5418041505158
ENSG00000233114	26.902984697376	44.7484370976034	26.0316381813571	15.9932788571084	25.5716447240444	14.81403382718	27.5172591380268	13.6945361003439
ENSG00000117472	45.1585814563097	39.439300492803	71.3040524098041	78.7361420657642	51.1432894480888	42.8827294997315	59.8905051827643	79.2326731519895
ENSG00000085998	3953.77792963222	3540.43566731547	5528.8935876491	4298.50125590282	3959.73044060202	4151.82790156492	5501.83316530313	4791.1312728203
ENSG00000171357	31.7070891076217	14.4105136416011	20.3725864028012	31.9865577142167	23.2469497491313	14.0343478362758	48.5598690671062	24.454528750614
ENSG00000085999	1155.86752110512	1223.37676336329	567.036988211299	934.99168703095	1123.60257120801	1088.44164330228	665.270206219354	801.130361870116
ENSG00000132128	6748.80587551318	6724.40073402292	7365.82179496833	7091.17379479789	6406.0844525356	7279.92809707261	5791.57371740353	7725.67472289399
ENSG00000173660	4718.59135174334	3880.9788581091	4440.09202545494	4966.52821124204	5053.11197713616	5690.92804760983	3739.10991816717	5557.04711328954
ENSG00000117481	2504.86003950211	2507.42937363859	2283.99329782515	2386.68930636848	2537.01711595519	2704.7307024467	2067.03175995649	2284.05298530735
ENSG00000225779	12.4906714666389	30.3379234560023	6.79086213426706	25.8352966153289	7.74898324971042	11.6952898635631	8.09331151118436	10.7599926502702
ENSG00000117480	121.063431138192	131.21151894721	129.026380551074	242.359687296181	128.633121945193	102.918550799356	312.401824331716	198.570773454986
ENSG00000269956	65.3358199793417	62.9511911712048	92.8084491683164	66.4336198679886	57.3424760478571	74.8498551268042	76.077128205133	86.0799412021615
ENSG00000079277	2217.57459576942	2344.36303506258	2147.0442447841	2368.23552307182	2252.62943069082	2271.22529150396	2199.76206873991	2297.7475214077
ENSG00000142961	950.251852346602	903.311670902469	1247.25501199372	1317.60012738177	964.748414588947	1058.81357564792	1927.82680196411	1314.67546563301
ENSG00000123472	2384.75742924597	2095.59206272336	2585.05485244433	2517.0960416649	2553.28998077958	2604.15120962006	3180.67142389545	2647.93637311649
ENSG00000159658	16145.6341019538	13578.4960908202	21179.5671864232	17687.3361637421	15766.0813198608	21545.8426726469	16869.6985139127	17959.405914451
ENSG00000233647	21.1380594050811	21.2365464192016	15.8453449799565	13.5327744175532	11.6234748745656	16.3734058089884	3.23732460447374	15.650898400393
ENSG00000186118	57.6492529229486	62.9511911712048	36.2179313827576	75.0453854064315	48.0436961482046	58.4764493178157	55.0345182760537	82.1672166020632
ENSG00000228237	110.494401435651	111.491868700809	81.4903456112047	89.8084120437623	66.6412559475096	100.579492826643	33.9919083469743	89.0144846522351
ENSG00000186377	30.7462682255726	26.545683024002	344.070348136198	196.840355164411	25.5716447240444	44.44210148154	246.036669940005	186.832599654691
ENSG00000225506	14.4123132307371	19.7196502464015	16.9771553356676	19.6840355164411	26.3465430490154	10.1359178817547	17.8052853246056	11.7381738002947
ENSG00000162365	23.0597011691794	12.893617468801	9.05448284568941	8.61176553844296	11.6234748745656	6.23748792723368	3.23732460447374	3.91272460009825
ENSG00000162367	6126.19394394533	6097.16416657007	7502.77084800939	7272.02087110519	6690.47213779997	6797.3024687029	9807.47488925321	7389.18040728554
ENSG00000226252	667.770513024154	764.515671091259	949.588888441677	794.742933976308	708.257069023532	655.715918350441	1400.14289143489	961.552070474144
ENSG00000123473	3219.71077574668	3004.21287023063	1788.26036202366	2736.08093678531	2797.38295314546	2959.68802147238	956.629420621991	2356.43839040917
ENSG00000162368	7009.1883345485	5682.29306330924	8544.03637526367	7570.97216051114	8249.56756764171	8163.31232476708	9249.03639498149	7276.68957503272
ENSG00000225762	57.6492529229486	53.8498141344041	35.0861210270465	56.5916021097681	44.9441028483204	41.3233575179231	38.8478952536849	39.1272460009825
ENSG00000237424	195.046639055976	194.921158204815	170.903363712388	244.820191735736	203.023361142413	204.277729616903	178.052853246056	218.134396455477
ENSG00000186564	94.160446440816	92.5306665408071	109.785604503984	132.867239735977	97.6371889463513	98.2404348539305	101.975725040923	136.945361003439
ENSG00000132122	34.5895517537691	37.9224043200029	89.4130181011829	51.6705932306578	28.6712380239285	36.6452415724979	35.6105706492112	95.8617527024071
ENSG00000186094	19.2164176409829	26.545683024002	21.5043967585123	19.6840355164411	10.8485765495946	16.3734058089884	17.8052853246056	10.7599926502702
ENSG00000162373	23.0597011691794	29.5794753696023	10.1862932014006	13.5327744175532	31.7708313238127	14.0343478362758	8.09331151118436	19.5636230004912
ENSG00000271782	24.9813429332777	24.2703387648019	9.05448284568941	29.5260532746616	17.0477631493629	30.4077536452642	1.61866230223687	21.5199853005404
ENSG00000185104	3517.56524918191	3450.18034503387	3221.13227235401	3806.40036799179	3509.51451379385	3925.7189642027	3590.19298636138	3479.39035063737
ENSG00000225767	81.6697749741771	112.250316787209	37.3497417384688	56.5916021097681	34.8704246236969	56.9170773360073	16.1866230223687	63.5817747515965
ENSG00000230585	97.0429090869634	136.52065555201	72.4358627655153	79.9663942855418	89.8882056966408	102.918550799356	105.213049645397	63.5817747515965
ENSG00000237130	48.0410441024571	65.9849835168051	16.9771553356676	33.2168099339943	29.4461363488996	37.4249275634021	29.1359214402637	24.454528750614
ENSG00000123080	795.55969033669	886.625813001668	713.040524098041	771.368141800534	898.882056966408	918.470097285159	1197.81010365529	724.8322321682
ENSG00000203356	21.1380594050811	18.2027540736014	24.8998278256459	29.5260532746616	17.0477631493629	21.8312077453179	14.5679607201319	19.5636230004912
ENSG00000123091	9002.89166480047	7322.05782610616	10349.273892623	10201.2514063956	9541.32307536844	10627.8997420153	7476.60117403211	10945.8470687748
ENSG00000233406	105.690297025406	107.699628268808	110.917414859695	104.571438681093	99.9618839212644	57.6967633269115	134.34897108566	85.1017600521369
ENSG00000236434	83.5914167382754	121.351693824009	64.513190275537	61.5126109888783	99.1869855962933	41.3233575179231	160.24756792145	43.0399706010807
ENSG00000085831	272.873130501956	220.708393142417	195.803191538033	269.425236131287	227.045209216515	184.005893853394	203.951450081846	268.02163510673
ENSG00000085832	9645.68083489134	8927.69242501509	10323.2422544416	10406.7035270984	8883.43439746802	10140.5959977002	8271.36436443042	10114.393091254
ENSG00000232027	79.7481332100788	103.907387836808	49.7996556512918	55.3613498899905	65.0914592975675	67.0529952177621	12.949298417895	58.6908690014737
ENSG00000206595	46.1194023383588	48.5406775296037	37.3497417384688	30.7563054944392	55.792679397915	35.0858695906894	106.831711947634	18.5854418504667
ENSG00000238140	68.2182826254891	73.5694643808057	56.5905177855588	54.1310976702129	79.0396291470463	42.1030435088273	307.545837425006	56.7345067014246
ENSG00000227070	25.9421638153269	37.1639562336029	37.3497417384688	33.2168099339943	24.0218480741023	23.3905797271263	29.1359214402637	41.0836083010316
ENSG00000117859	6415.40102944213	6363.37944489649	5790.34177981838	6356.71321959069	5701.70187513693	7065.51444957395	4253.8445302785	6054.94131865204
ENSG00000236973	23.0597011691794	34.8886119744027	23.7680174699347	35.6773143735494	36.420221273639	20.2718357635095	27.5172591380268	29.3454345007369
ENSG00000232846	22.0988802871303	31.0963715424024	16.9771553356676	31.9865577142167	22.4720514241602	13.2546618453716	12.949298417895	12.7163549503193
ENSG00000212624	21.1380594050811	28.8210272832022	13.5817242685341	22.1445399559962	13.9481698494788	18.712463781701	4.85598690671062	16.6290795504176
ENSG00000078618	10698.7405216172	9972.83388807437	11113.245882728	11315.8599175141	10940.0145519412	11454.3668923737	11363.0093617028	10983.0179524758
ENSG00000266993	242.126862276384	265.45683024002	186.748708692344	237.43867841707	211.547242717094	205.057415607807	160.24756792145	186.832599654691
ENSG00000272175	24.9813429332777	30.3379234560023	12.4499139128229	20.9142877362186	23.2469497491313	21.8312077453179	11.3306361156581	14.6727172503684
ENSG00000230604	27.8638055794251	31.0963715424024	21.5043967585123	18.4537832966635	25.5716447240444	10.9156038726589	12.949298417895	12.7163549503193
ENSG00000212174	17.2947758768846	7.58448086400058	12.4499139128229	11.0722699779981	10.0736782246235	5.45780193632947	9.71197381342123	7.8254492001965
ENSG00000169213	10046.3431427058	9382.76127685512	20760.7973548101	9914.60263918741	10099.2498693476	11371.7201773379	11589.622084016	8488.65601991315
ENSG00000117862	3195.69025369545	2541.5595375266	3579.91615511445	3124.84063823502	3056.97389201076	3136.67674140764	3321.49504419006	3114.52878167821
ENSG00000198841	713.889915362513	722.042578252855	714.172334453752	584.369804394344	880.284497167103	871.688937830907	1005.1892896891	669.0759066168
ENSG00000223390	11.5298505845897	15.1689617280012	13.5817242685341	13.5327744175532	12.3983731995367	7.01717391813789	9.71197381342123	15.650898400393
ENSG00000228369	24.9813429332777	31.0963715424024	27.1634485370682	18.4537832966635	30.2210346738706	18.712463781701	51.7971936715799	20.5418041505158
ENSG00000134717	2681.65108179916	2407.31422623379	2423.20597157763	2584.75991375267	2554.83977742952	3073.5221761444	1824.23241462096	2450.34378081153
ENSG00000157077	2789.26302058866	2598.4431440066	3433.91261922771	2923.0792741915	2614.50694845229	2700.05258650128	2793.81113366084	2791.7290021701
ENSG00000241745	12.4906714666389	24.2703387648019	12.4499139128229	15.9932788571084	14.7230681744498	9.35623189085052	14.5679607201319	13.6945361003439
ENSG00000228407	20.177238523032	31.0963715424024	15.8453449799565	24.6050443955513	17.822661474334	17.9327777907968	3.23732460447374	9.78181150024562
ENSG00000223429	32.6679099896708	36.4055081472028	27.1634485370682	33.2168099339943	20.1473564492471	21.0515217544137	30.7545837425006	19.5636230004912
ENSG00000224255	29.7854473435234	18.9612021600015	15.8453449799565	25.8352966153289	19.372458124276	11.6952898635631	9.71197381342123	11.7381738002947
ENSG00000237663	15.3731341127863	25.787234937602	7.92267248997823	12.3025221977757	16.2728648243919	7.7968599090421	17.8052853246056	9.78181150024562
ENSG00000213735	23.0597011691794	26.545683024002	16.9771553356676	14.7630266373308	11.6234748745656	12.4749758544674	1.61866230223687	10.7599926502702
ENSG00000154222	4563.89918973343	4805.52707543077	5584.35229507894	5566.89129449349	5195.69326893084	4936.97169440546	9936.96787343216	5882.78143624772
ENSG00000272100	31.7070891076217	25.0287868512019	26.0316381813571	56.5916021097681	25.5716447240444	22.6108937362221	33.9919083469743	50.8654198012772
ENSG00000224680	15.3731341127863	14.4105136416011	16.9771553356676	19.6840355164411	9.2987798996525	10.1359178817547	6.47464920894749	14.6727172503684
ENSG00000085840	1114.55222317701	1067.89490565128	485.546642600095	795.973186196085	1075.55887505981	1111.8322230294	454.844106928561	621.145030265597
ENSG00000134748	2707.59324561448	2574.9312533282	2665.41338769982	2645.04227252177	2801.25744477032	2972.16299732685	2805.1417697765	2787.81627757
ENSG00000134744	3195.69025369545	3214.30299016345	3319.59977330088	3229.41207691611	3122.8402496333	2891.07565427281	3046.32245280979	3092.03061522764
ENSG00000239063	12.4906714666389	10.6182732096008	16.9771553356676	6.15126109888783	13.9481698494788	7.7968599090421	24.2799345335531	13.6945361003439
ENSG00000116157	393.936561640149	344.335431225626	706.249661963774	314.944568263057	365.752009386332	384.385193515775	394.953601745797	416.705169910463
ENSG00000162377	1229.8507290229	1112.64334274889	1020.89294085148	891.932859338736	1179.39525060593	1260.75224729211	880.552292416859	853.952143971443
ENSG00000162378	5010.68089988628	4506.69852938915	5439.48056954791	5056.3366232858	5241.41227010413	5633.23128428292	3959.24799127139	4587.6695936152
ENSG00000228929	25.9421638153269	21.2365464192016	15.8453449799565	25.8352966153289	30.9959329988417	22.6108937362221	9.71197381342123	20.5418041505158
ENSG00000206627	31.7070891076217	47.7822294432037	27.1634485370682	29.5260532746616	18.597559799305	37.4249275634021	19.4239476268425	16.6290795504176
ENSG00000203995	92.2388046767177	96.3229069728074	114.312845926829	57.8218543295456	91.4380023465829	77.1889130995168	105.213049645397	65.5381370516456
ENSG00000121310	575.531708347436	747.829813190457	1178.21458029533	616.356362108561	619.918659976833	526.288043860342	1571.721095472	608.428675315278
ENSG00000230953	30.7462682255726	34.1301638880026	33.9543106713353	25.8352966153289	24.7967463990733	26.5093236907431	30.7545837425006	24.454528750614
ENSG00000116171	2870.93279556284	2508.94626981139	3874.18684759936	3187.58350144367	3141.4378094326	3321.46232125193	3515.73452045849	3420.69948163589
ENSG00000174348	0	0	367.838365606132	57.8218543295456	0	0	378.766978723428	50.8654198012772
ENSG00000157184	922.388046767177	847.944960595265	1045.79276867713	842.722770547633	877.95980219219	1015.93084614819	806.093826513962	909.708469522843
ENSG00000162384	1583.43281361699	1359.1389708289	1926.34122542042	1857.68085186413	1647.43383888843	1669.30770652591	2236.99130169136	2076.67858150215
ENSG00000162385	1210.63431138192	996.600785529677	852.253197850516	966.978244745167	1169.3215723813	1228.00543567413	568.150468085142	1136.64649632854
ENSG00000226754	24.9813429332777	35.6470600608027	12.4499139128229	17.2235310768859	20.9222547742181	21.8312077453179	8.09331151118436	32.2799779508105
ENSG00000270172	635.102603034483	667.434316032051	465.174056197293	511.784923427468	604.420693477413	535.644275751192	207.18877468632	404.966996110169
ENSG00000157193	4273.73128335459	4839.65723931877	3917.19564111638	3901.12978891466	4850.86351431872	4225.89807070082	5411.18807637786	3411.89585128567
ENSG00000234578	18.2555967589337	31.8548196288024	10.1862932014006	6.15126109888783	16.2728648243919	17.1530917998926	17.8052853246056	5.86908690014737
ENSG00000228838	73.983207917784	91.013770368007	37.3497417384688	38.1378188131046	56.567577722886	49.8999034178694	42.0852198581587	34.2363402508597
ENSG00000225030	38.4328352819657	47.7822294432037	16.9771553356676	19.6840355164411	30.2210346738706	22.6108937362221	3.23732460447374	9.78181150024562
ENSG00000232762	169.104475240649	223.742185488017	153.92620837672	103.341186461316	178.22661474334	151.259082235417	127.874321876713	89.9926658022597
ENSG00000225675	25.9421638153269	28.0625791968022	24.8998278256459	22.1445399559962	13.1732715245077	22.6108937362221	19.4239476268425	16.6290795504176
ENSG00000174332	0.960820882049143	1.51689617280012	178.826036202366	88.5781598239848	0	0	144.060944899082	90.9708469522843
ENSG00000058804	3457.03353361282	3324.27796269146	1917.28674257473	2651.19353362066	3399.47895164796	3638.01483355904	1060.22380796515	2128.52218245345
ENSG00000264454	21.1380594050811	21.9949945056017	12.4499139128229	1.23025221977757	12.3983731995367	10.9156038726589	11.3306361156581	3.91272460009825
ENSG00000058799	752.322750644479	632.545704057649	886.207508521851	789.821925097198	723.755035522953	753.176667213467	953.392096017518	746.352217468741
ENSG00000211452	73.0223870357348	84.1877375904065	79.2267248997823	89.8084120437623	79.8145274720173	56.9170773360073	93.8824135297386	59.6690501514983
ENSG00000081870	1035.76491084898	894.968741952069	853.385008206227	903.005129316734	1040.68845043611	989.421522457442	548.7265204583	990.897504974881
ENSG00000116212	2252.16414752319	1917.35676241935	2609.95468026997	2395.30107190692	2316.94599166341	2491.87642692985	2523.49452918728	2605.87458366543
ENSG00000219102	6.725746174344	15.1689617280012	15.8453449799565	17.2235310768859	14.7230681744498	14.81403382718	9.71197381342123	14.6727172503684
ENSG00000272091	130.671639958683	119.834797651209	155.058018732431	132.867239735977	143.356190119643	137.224734399141	50.178531369343	156.50898400393
ENSG00000116209	6179.03909245804	5476.75363189482	8857.54784379566	6961.99731172125	7404.92839342328	6968.83338670183	9734.63508565255	8036.7363286018
ENSG00000203276	49.9626858665554	59.1589507392045	47.5360349398694	41.8285754724373	61.2169676727123	37.4249275634021	132.730308783424	48.9090575012281
ENSG00000116205	628.376856860139	524.08762770244	478.755780465828	492.100887911027	603.645795152442	668.190894204908	582.718428805274	516.479647212969
ENSG00000237611	42.2761188101623	23.5118906784018	43.0087935170247	33.2168099339943	46.4938994982625	42.8827294997315	74.4584659028961	29.3454345007369
ENSG00000212670	38.4328352819657	53.0913660480041	64.513190275537	63.9731154284334	55.017781072944	46.7811594542526	82.5517774140805	74.3417674018667
ENSG00000248835	177.751863179091	214.640808451216	164.112501578121	188.228589625968	191.399886267847	222.990193398604	187.764827059477	149.661715953758
ENSG00000215883	346.85633841974	399.702141532831	390.474572720356	308.793307164169	337.080771362403	387.503937479392	430.564172395008	293.454345007369
ENSG00000116221	4371.7350133236	4024.32554643871	4709.4628901142	4841.04248482472	4795.07083492081	4905.00456877838	6149.29808619788	5237.1818772315
ENSG00000157216	1746.77236356534	1711.05888291853	2338.32019489929	1935.18674171011	1610.23871928982	1875.14480812462	1668.84083360622	1865.39145309684
ENSG00000198711	29.7854473435234	44.7484370976034	44.1406038727359	34.4470621537719	34.0955262987258	33.526497608881	92.2637512275017	33.2581591008351
ENSG00000225632	16.3339549948354	27.3041311104021	23.7680174699347	17.2235310768859	10.0736782246235	17.1530917998926	17.8052853246056	14.6727172503684
ENSG00000162390	684.10446801899	791.819802201661	390.474572720356	548.692490020795	690.434407549198	704.836135777406	530.921235133694	530.174183313313
ENSG00000162391	52.8451485127028	59.1589507392045	33.9543106713353	45.51933213177	35.6453229486679	60.0358212996242	30.7545837425006	38.1490648509579
ENSG00000243725	160.457087302207	145.622032588811	122.235518416807	161.163040790861	144.131088444614	134.885676426428	123.018334970002	164.334433204126
ENSG00000162396	250.774250214826	208.573223760016	304.456985686306	259.583218373066	267.339922115009	237.804227225784	239.562020731057	309.105243407762
ENSG00000116133	28227.9566937218	26679.1698872084	35749.3618954932	39146.6256333222	27751.4337121879	30352.39593991	27593.336266232	36127.1644138572
ENSG00000242396	23.0597011691794	26.545683024002	32.8225003156241	22.1445399559962	27.8963396989575	19.4921497726052	38.8478952536849	31.301796800786
ENSG00000169174	116.259326727946	96.3229069728074	544.400781097076	260.813470592844	119.33434204554	116.173212644727	650.702245499223	370.730655859309
ENSG00000162402	11952.6117726913	11649.0041590185	11081.5551927681	10720.4178431417	12299.9611122653	11414.6029068376	8786.09897654174	10566.3127825653
ENSG00000260971	18.2555967589337	16.6858579008013	6.79086213426706	12.3025221977757	13.1732715245077	24.9499517089347	6.47464920894749	8.80363035022106
ENSG00000223956	25.9421638153269	37.1639562336029	19.24077604709	30.7563054944392	33.3206279737548	20.2718357635095	11.3306361156581	19.5636230004912
ENSG00000162407	3129.39361283406	3102.05267337624	4736.62633865127	4901.32484359382	3444.42305449628	3465.70422956921	4088.74097545034	4598.42958626547
ENSG00000236776	58.6100738049977	69.0187758624053	36.2179313827576	45.51933213177	39.5198145735231	28.8483816634558	37.2292329514481	37.1708837009334
ENSG00000162409	882.033569721113	821.399277571263	654.18638560106	618.816866548116	962.423719614034	774.22818896788	462.937418439745	568.32324816427
ENSG00000162600	431.408576040065	337.509398448026	484.414832244383	489.640383471471	402.172230659971	398.419541352051	315.63914893619	554.628712063927
ENSG00000184292	6204.98125627336	5306.86126054121	9696.21931737765	5021.88956113203	7152.31153948272	5816.45749214541	11397.0012700498	6214.38484610604
ENSG00000185839	110.494401435651	177.476852217614	67.9086213426706	75.0453854064315	105.386172196062	88.8842029630799	105.213049645397	36.1927025509088
ENSG00000162601	5347.92902948553	5589.00394868203	5118.04642852594	5528.75347568038	4735.40366389804	4791.95010009727	3684.07539989112	5006.33112582571
ENSG00000222168	32.6679099896708	64.468087344005	27.1634485370682	6.15126109888783	42.6194078734073	40.5436715270189	6.47464920894749	10.7599926502702
ENSG00000264081	53.805969394752	69.7772239488054	50.9314660070029	19.6840355164411	82.1392224469304	40.5436715270189	101.975725040923	20.5418041505158
ENSG00000177606	19413.3859218029	16838.3059661677	17866.7582752566	29971.4045782211	20068.3168201	18587.7140231564	22436.2781713053	15352.5531496355
ENSG00000234807	9.60820882049143	12.893617468801	13.5817242685341	11.0722699779981	8.52388157468146	19.4921497726052	22.6612722313162	11.7381738002947
ENSG00000232453	19.2164176409829	12.1351693824009	86.0175870340494	35.6773143735494	17.822661474334	14.0343478362758	53.4158559738168	28.3672533507123
ENSG00000230812	32.6679099896708	30.3379234560023	55.4587074298476	52.9008454504354	34.0955262987258	27.2890096816473	21.0426099290793	43.0399706010807
ENSG00000172456	528.451485127028	427.764720729633	510.44647042574	444.121051339701	465.713893307596	424.928865042794	592.430402618695	463.657865111642
ENSG00000226476	10.5690297025406	28.0625791968022	14.7135346242453	27.0655488351065	13.9481698494788	14.0343478362758	12.949298417895	18.5854418504667
ENSG00000231252	55.7276111588503	58.4005026528045	63.3813799198259	75.0453854064315	61.2169676727123	43.6624154906358	84.1704397163174	69.4508616517439
ENSG00000162599	8103.56331920247	8178.34571565183	8879.05224055418	7868.69319769731	7908.61230465445	8090.02184162208	5008.14116312088	7483.0857976879
ENSG00000237928	32.6679099896708	33.3717158016026	70.1722420540929	63.9731154284334	28.6712380239285	40.5436715270189	42.0852198581587	49.8872386512527
ENSG00000263380	5.76492529229486	7.58448086400058	13.5817242685341	2.46050443955513	6.97408492473938	11.6952898635631	82.5517774140805	10.7599926502702
ENSG00000270742	166.222012594502	189.612021600015	97.3356905911612	99.6504298019829	129.408020270164	105.257608772068	61.5091674850012	56.7345067014246
ENSG00000237853	128.749998194585	153.964961539212	97.3356905911612	84.8874031646521	114.684952095714	91.2232609357926	134.34897108566	48.9090575012281
ENSG00000162604	1963.91788290845	1915.83986624655	1868.61889727915	1742.03714320503	1967.46684710147	1902.43381780627	2000.66660556477	1853.65327929654
ENSG00000271200	10.5690297025406	18.9612021600015	18.1089656913788	23.3747921757738	24.0218480741023	19.4921497726052	32.3732460447374	25.4327099006386
ENSG00000132849	1178.9272222743	1172.56074157449	921.293629548897	819.347978371859	1126.70216450789	1109.49316505669	869.2216563012	922.424824473162
ENSG00000162607	3722.22009705838	3447.90500077467	2503.56450683312	3063.32802724614	3745.08360458504	3853.20816704861	2368.10294817254	2743.7981258189
ENSG00000116641	2435.68093599458	2422.48318796179	3613.87046578579	3190.04400588323	2495.94750473173	2341.39703068534	2729.06464157137	3105.72515132798
ENSG00000270549	10.5690297025406	17.4443059872013	11.3181035571118	13.5327744175532	7.74898324971042	14.81403382718	16.1866230223687	10.7599926502702
ENSG00000132855	63.4141782152434	84.9461856768065	45.272414228447	82.4268987250969	69.7408492473938	74.8498551268042	59.8905051827643	59.6690501514983
ENSG00000269624	54.7667902768011	71.2941201216055	41.8769831613135	55.3613498899905	45.7190011732915	33.526497608881	43.7038821603956	38.1490648509579
ENSG00000213703	13.451492348688	10.6182732096008	18.1089656913788	18.4537832966635	13.1732715245077	7.7968599090421	25.89859683579	17.6072607004421
ENSG00000125703	538.05969394752	492.991256160038	453.855952640182	465.03533907592	523.056369355453	591.781667096295	263.84195526461	440.181517511053
ENSG00000088035	970.429090869634	876.765987878467	878.284836031873	761.526124042314	993.419652612876	904.435749448883	556.819831969484	770.806746219355
ENSG00000142856	835.914167382754	809.264108188862	378.024658807533	626.198379866781	672.611746074864	863.11239193096	184.527502455003	477.352401211986
ENSG00000203965	356.464547240232	313.997507769624	296.534313196328	264.504227252177	324.682398162866	337.604034061523	161.866230223687	247.479830956214
ENSG00000116652	24.9813429332777	25.0287868512019	19.24077604709	11.0722699779981	19.372458124276	15.5937198180842	11.3306361156581	13.6945361003439
ENSG00000079739	1637.23878301174	1428.91619477771	1131.81035571118	1358.19845063443	1647.43383888843	1682.56236837129	1285.21786797608	1619.86798444067
ENSG00000185483	2.88246264614743	3.79224043200029	457.251383707315	380.147935911268	3.87449162485521	0.77968599090421	459.700093835272	290.519801557295
ENSG00000158966	1810.18654178058	1755.80732001613	2651.83166343129	1550.11779691973	1704.77631493629	1745.71693363453	2669.1741363886	1377.27905923458
ENSG00000162437	1196.22199815118	1026.18026089928	843.198715004826	791.052177316975	1040.68845043611	1308.31309273726	736.491347517777	753.199485518913
ENSG00000162434	26223.6843337673	22563.0721223153	28260.1727717524	26729.6899791072	25838.9846461594	28908.4174847554	22727.6373857079	25358.3681332367
ENSG00000234784	49.0018649845063	73.5694643808057	12.4499139128229	38.1378188131046	31.7708313238127	42.1030435088273	4.85598690671062	18.5854418504667
ENSG00000233877	102.807834379258	122.110141910409	47.5360349398694	63.9731154284334	89.1133073716698	80.3076570631336	9.71197381342123	26.4108910506632
ENSG00000226891	148.927236717617	201.747190982416	99.5993113025835	121.794969757979	119.33434204554	88.8842029630799	152.154256410266	123.250824903095
ENSG00000185031	44.1977605742606	51.574469875204	28.2952588927794	47.9798365713251	47.2687978232335	23.3905797271263	45.3225444626324	39.1272460009825
ENSG00000272506	20.177238523032	34.1301638880026	31.6906899599129	27.0655488351065	17.822661474334	19.4921497726052	35.6105706492112	25.4327099006386
ENSG00000265996	33.62873087172	37.9224043200029	26.0316381813571	28.295801054884	33.3206279737548	28.0686956725516	24.2799345335531	16.6290795504176
ENSG00000231485	30.7462682255726	42.4730928384033	29.4270692484906	22.1445399559962	37.970017923581	24.1702657180305	22.6612722313162	23.4763476005895
ENSG00000162433	1912.99437615984	1739.12146211533	1158.97380424824	1670.68251445793	1962.04255882668	2111.3896633686	891.882928532517	1332.28272633345
ENSG00000116675	1506.56714305306	1453.18653354251	1098.98785539555	1039.56312571204	1363.82105194903	1590.55942144459	849.797708674358	1049.58837397636
ENSG00000229294	56.6884320408994	69.0187758624053	18.1089656913788	45.51933213177	33.3206279737548	42.1030435088273	22.6612722313162	29.3454345007369
ENSG00000234144	22.0988802871303	19.7196502464015	4.52724142284471	14.7630266373308	13.9481698494788	17.1530917998926	6.47464920894749	4.89090575012281
ENSG00000116678	11240.6434990929	9823.41961505356	10066.3213036952	6681.49980561196	11794.7274043842	9989.33691546474	7460.41455100974	7483.0857976879
ENSG00000213625	6735.35438316449	6049.38193712686	8196.57059606034	7353.21751761051	6771.83646192193	6997.68176836528	5275.22044298997	7516.34395678873
ENSG00000237852	7.68656705639314	15.1689617280012	22.6362071142235	13.5327744175532	8.52388157468146	7.7968599090421	4.85598690671062	7.8254492001965
ENSG00000238931	28.8246264614743	28.0625791968022	5.65905177855588	12.3025221977757	30.9959329988417	17.1530917998926	32.3732460447374	4.89090575012281
ENSG00000224570	222.910444635401	277.591999622421	84.8857766783382	107.031943120648	172.802326468542	180.887149889777	55.0345182760537	86.0799412021615
ENSG00000184588	17136.2404313465	16162.5287211852	13363.2848698819	10848.3640739986	15143.8379649091	18636.8342405833	7769.57905073699	11010.4070246765
ENSG00000118473	8995.20509774407	9761.22687196875	7153.04144809463	9065.72860754089	8027.94664669999	8289.62145529356	4556.5343807968	8959.16115307496
ENSG00000264720	152.770520245814	147.138928761611	88.2812077454717	93.499168703095	129.408020270164	131.766932462811	77.6957905073699	85.1017600521369
ENSG00000248458	637.985065680631	828.225310348864	363.311124183288	439.200042460591	467.263689957538	436.624154906358	197.476800872898	340.407040208548
ENSG00000152760	21.1380594050811	22.7534425920017	133.553621973919	65.203367648211	20.1473564492471	10.1359178817547	79.3144528096067	81.1890354520387
ENSG00000152763	116.259326727946	83.4292895040064	93.9402595240276	81.1966465053194	99.1869855962933	87.3248309812715	40.4665575559218	88.0363035022106
ENSG00000198160	4299.67344716991	4023.56709835231	4116.39426372155	4078.28610856263	4599.02155870313	4728.01584884313	2688.59808401544	4262.91345180704
ENSG00000116704	1070.35446260274	955.644588864073	1169.16009744965	1185.96313986557	1031.38967053646	917.690411294255	1078.02909328976	1114.14832987798
ENSG00000081985	78.7873123280297	62.1927430848048	39.6133624498912	83.6571509448745	57.3424760478571	51.4592753996779	67.9838166939486	67.4944993516948
ENSG00000142864	23096.2123626973	19709.7904212783	20485.7674383723	21406.3886241297	26510.8214939093	25729.6376998389	20367.6277490466	21149.2546446811
ENSG00000223263	42.2761188101623	48.5406775296037	28.2952588927794	28.295801054884	27.1214413739865	33.526497608881	38.8478952536849	25.4327099006386
ENSG00000116717	2386.67907101007	2377.73475086418	3088.7104607358	2528.1683116429	2771.03641009645	3114.84553366232	3941.44270594678	2168.62760960445
ENSG00000172380	24698.8615939553	19732.5438638703	27569.7684547685	26995.4244585791	22399.2109816129	24994.3938104163	15435.5637141308	24663.8595167193
ENSG00000238778	38.4328352819657	59.9173988256046	35.0861210270465	27.0655488351065	37.970017923581	25.7296376998389	30.7545837425006	22.4981664505649
ENSG00000232284	371.837681353018	446.725922889634	320.302330666263	375.226927032158	324.682398162866	310.315024379876	226.612722313162	294.432526157393
ENSG00000235055	7.68656705639314	21.2365464192016	12.4499139128229	12.3025221977757	14.7230681744498	7.01717391813789	16.1866230223687	9.78181150024562
ENSG00000162595	60.531715569096	66.7434316032051	74.6994834769376	77.5058898459867	72.0655442223069	48.340531436061	80.9331151118436	58.6908690014737
ENSG00000116729	5019.32828782472	4440.71354587234	7928.33154175679	7356.90827426985	4953.92499153987	5146.70722595869	6057.03433497038	6563.59551666481
ENSG00000234383	124.906714666389	155.481857712012	161.848880866698	193.149598505078	111.58535879583	102.918550799356	110.069036552107	141.836266753561
ENSG00000221203	23.0597011691794	26.545683024002	15.8453449799565	7.3815133186654	20.9222547742181	14.0343478362758	19.4239476268425	15.650898400393
ENSG00000024526	2328.06899720507	2106.21033593296	1101.25147610697	1762.95143094125	2219.30880271706	2750.73217591005	780.195229678172	1439.88265283616
ENSG00000233589	38.4328352819657	33.3717158016026	20.3725864028012	23.3747921757738	23.2469497491313	27.2890096816473	1.61866230223687	26.4108910506632
ENSG00000234264	24.9813429332777	31.0963715424024	10.1862932014006	9.84201775822053	24.7967463990733	32.7468116179768	11.3306361156581	12.7163549503193
ENSG00000033122	182.555967589337	190.370469686415	160.717070510987	184.537832966635	178.22661474334	182.446521871585	67.9838166939486	140.858085603537
ENSG00000066557	1956.23131585205	1770.21783365774	1785.99674131224	1855.22034742457	2093.00037574678	2276.68309344029	1204.28475286423	1877.12962689713
ENSG00000244389	18.2555967589337	11.3767212960009	9.05448284568941	12.3025221977757	16.2728648243919	19.4921497726052	16.1866230223687	18.5854418504667
ENSG00000116754	11727.7796862918	12467.3696442442	11148.3320037551	11736.606176678	12402.2476911615	11279.7172304112	7434.51595417395	11061.2724444777
ENSG00000228988	42.2761188101623	40.1977485792031	27.1634485370682	25.8352966153289	40.2947128984942	31.9671256270726	27.5172591380268	33.2581591008351
ENSG00000118454	2080.17720963639	1946.17778970255	2330.39752240931	2275.9666065885	2297.57353353914	2327.36268284907	2306.59378068754	2160.80216040426
ENSG00000197568	81.6697749741771	50.0575737024038	127.894570195363	99.6504298019829	90.6631040216119	81.0873430540378	89.026426623028	115.425375702898
ENSG00000116761	187.360071999583	175.201507958413	127.894570195363	167.314301889749	161.953749918948	199.599613671478	85.7891020185542	170.203520104274
ENSG00000235079	66.2966408613908	73.5694643808057	54.3268970741365	44.2890799119924	59.6671710227702	50.6795894087736	33.9919083469743	44.9963329011299
ENSG00000132485	6352.94767210893	6139.63725940847	5815.24160764402	6436.67961387623	6482.79938670773	6789.50560879386	4499.88120021851	6122.43581800373
ENSG00000207721	25.9421638153269	49.2991256160038	26.0316381813571	31.9865577142167	30.2210346738706	40.5436715270189	12.949298417895	37.1708837009334
ENSG00000229956	44.1977605742606	48.5406775296037	37.3497417384688	44.2890799119924	32.5457296487838	28.8483816634558	24.2799345335531	36.1927025509088
ENSG00000172260	795.55969033669	768.307911523259	2294.17959102655	1505.82871700774	869.435920617509	729.006401495436	1693.12076813977	1189.46827842987
ENSG00000233994	31.7070891076217	51.574469875204	43.0087935170247	20.9142877362186	34.8704246236969	17.9327777907968	32.3732460447374	5.86908690014737
ENSG00000162620	28.8246264614743	25.787234937602	13.5817242685341	18.4537832966635	42.6194078734073	36.6452415724979	19.4239476268425	28.3672533507123
ENSG00000254685	695.634318603579	608.275365292847	578.355091768411	533.929463383464	701.282984098793	797.618768695007	348.012394980928	669.0759066168
ENSG00000116791	2570.19585948146	2287.47942858258	1504.17596274015	1893.35816623767	2671.07452617518	2999.4520070085	972.81604364436	1877.12962689713
ENSG00000162623	1922.60258498033	1700.44060970893	1334.40440938348	1598.09763349106	2141.81897021996	2112.94903535041	1152.48755919265	1604.21708604028
ENSG00000137968	102.807834379258	100.873595491208	314.643278887707	161.163040790861	100.736782246235	87.3248309812715	197.476800872898	119.338100302997
ENSG00000117054	1929.32833115468	1833.16902482894	1789.39217237937	1849.06908632568	2244.10554911614	2205.73166826801	1688.26478123306	2174.4966965046
ENSG00000181227	107.611938789504	153.964961539212	129.026380551074	153.781527472196	124.758630320338	109.156038726589	145.679607201319	120.316281453021
ENSG00000137955	5885.98872343305	6215.48206804848	4148.08495368146	5307.30807612042	6571.9126940794	6453.46094671415	5106.87956355733	4433.11697191131
ENSG00000057468	41.3152979281131	56.8836064800044	57.72232814127	49.2100887911027	44.9441028483204	46.7811594542526	80.9331151118436	102.709020752579
ENSG00000184005	5040.4663472298	4448.29802673634	4966.38384086064	5083.4021721209	5249.93615167881	5650.38437608281	3645.22750463744	4857.64759102198
ENSG00000223905	77.8264914459806	99.3566993184076	39.6133624498912	47.9798365713251	51.9181877730598	45.2217874724442	9.71197381342123	34.2363402508597
ENSG00000272855	29.7854473435234	40.1977485792031	26.0316381813571	22.1445399559962	31.7708313238127	35.8655555815937	17.8052853246056	25.4327099006386
ENSG00000226415	15.3731341127863	31.0963715424024	21.5043967585123	31.9865577142167	34.0955262987258	37.4249275634021	59.8905051827643	41.0836083010316
ENSG00000142892	3149.57085135709	2621.955034685	3324.12701472372	3007.96667735615	3270.84582970277	3068.06437420807	2601.19031969465	2883.67803027241
ENSG00000226084	106.651117907455	84.9461856768065	81.4903456112047	121.794969757979	119.33434204554	117.732584626536	55.0345182760537	105.643564202653
ENSG00000228187	15.3731341127863	35.6470600608027	14.7135346242453	13.5327744175532	18.597559799305	16.3734058089884	11.3306361156581	11.7381738002947
ENSG00000154027	7486.71631292692	6793.41950988532	7347.71282927696	5795.71820737212	7449.09759794662	6790.28529478476	8855.70145553793	6301.44296845823
ENSG00000233099	75.9048496818823	103.907387836808	71.3040524098041	39.3680710328821	51.1432894480888	54.5780193632947	22.6612722313162	30.3236156507614
ENSG00000251767	19.2164176409829	31.0963715424024	15.8453449799565	19.6840355164411	36.420221273639	20.2718357635095	9.71197381342123	11.7381738002947
ENSG00000036549	5980.14916987386	5946.23299737646	5545.87074298476	5160.90806196689	6178.26434499412	5913.13855501753	4702.21398799811	5029.8074734263
ENSG00000243437	65.3358199793417	87.2215299360067	36.2179313827576	28.295801054884	35.6453229486679	35.8655555815937	50.178531369343	31.301796800786
ENSG00000077254	6444.2256559036	5872.66353299565	6900.64773877104	6492.04096376622	6581.21147397906	6274.13316880618	5743.01384833642	6496.10101731312
ENSG00000180488	3115.94212048537	3189.27420331224	3545.96184444311	3047.33474838903	3393.27976504819	3294.17331157029	3017.18653136953	2752.60175616912
ENSG00000219201	42.2761188101623	40.1977485792031	32.8225003156241	41.8285754724373	30.2210346738706	38.2046135543063	16.1866230223687	31.301796800786
ENSG00000235613	68.2182826254891	74.3279124672057	72.4358627655153	87.3479076042072	78.2647308220752	63.154565263241	53.4158559738168	65.5381370516456
ENSG00000232015	40.354477046064	37.9224043200029	15.8453449799565	30.7563054944392	18.597559799305	21.8312077453179	25.89859683579	24.454528750614
ENSG00000235927	145.083953189421	169.892371353613	202.594053672301	152.551275252418	147.230681744498	99.0201208448347	435.420159301719	190.74532425479
ENSG00000162614	1163.55408816151	1125.53696021769	1409.10389286041	1321.29088404111	1008.9176191123	935.623189085052	1076.41043098752	1455.53355123655
ENSG00000162613	11027.341263278	10120.7312649224	7565.0204175735	8788.92185809093	9658.33272243907	11377.1779792742	3900.97614839086	8785.04490837059
ENSG00000162616	15798.7777635341	13731.7026042731	16204.1288627169	15506.0989780764	17707.9765222382	16269.7075721981	12989.7649754509	15000.4079356267
ENSG00000137960	4319.85068569295	3899.9400602691	2874.79830350639	3222.03056359745	4853.18820929363	4481.6350757174	3862.12825313718	3431.45947428616
ENSG00000273338	60.531715569096	71.2941201216055	69.0404316983818	54.1310976702129	62.7667643226544	45.2217874724442	74.4584659028961	60.6472313015228
ENSG00000213561	129.710819076634	135.00375937921	58.8541384969812	78.7361420657642	106.935968846004	164.513744080788	29.1359214402637	67.4944993516948
ENSG00000251958	30.7462682255726	42.4730928384033	10.1862932014006	13.5327744175532	22.4720514241602	20.2718357635095	3.23732460447374	13.6945361003439
ENSG00000213560	75.9048496818823	103.148939750408	36.2179313827576	40.5983232526597	59.6671710227702	58.4764493178157	43.7038821603956	33.2581591008351
ENSG00000233333	66.2966408613908	91.7722184544071	46.4042245841582	34.4470621537719	61.2169676727123	59.25613530872	35.6105706492112	32.2799779508105
ENSG00000237413	68.2182826254891	69.7772239488054	15.8453449799565	22.1445399559962	42.6194078734073	36.6452415724979	14.5679607201319	25.4327099006386
ENSG00000122420	44.1977605742606	44.7484370976034	234.284743632213	124.255474197534	42.6194078734073	34.3061835997852	139.204957992371	89.9926658022597
ENSG00000137965	134.51492348688	114.525661046409	219.571209007968	238.668930636848	130.182918595135	117.732584626536	192.620813966188	181.941693904569
ENSG00000162618	12792.3692236023	10101.7700627624	16840.2062826266	15948.9897771964	12244.9433311924	13005.1623282822	8732.68312056793	14413.4992456119
ENSG00000117114	3238.92719338766	2886.65341683862	5400.99901745373	2828.34985326862	3128.2645379081	2981.5192292177	2790.57380905637	2422.95470861084
ENSG00000137941	142.201490543273	151.689617280012	84.8857766783382	121.794969757979	158.854156619064	128.648188499195	79.3144528096067	140.858085603537
ENSG00000271576	16.3339549948354	18.9612021600015	32.8225003156241	17.2235310768859	24.0218480741023	14.81403382718	50.178531369343	33.2581591008351
ENSG00000142875	2224.30034194377	1896.87866408655	3888.9003822236	2700.40362241176	2103.07405397141	2221.32538808609	2654.60617566847	2237.10029010617
ENSG00000213540	24.0205220512286	34.8886119744027	26.0316381813571	28.295801054884	30.2210346738706	17.1530917998926	43.7038821603956	21.5199853005404
ENSG00000203943	83.5914167382754	65.226535430405	58.8541384969812	46.7495843515475	68.1910525974517	77.968599090421	51.7971936715799	70.4290428017685
ENSG00000117133	1377.81714485847	1124.77851213129	1179.34639065105	1283.153065228	1271.60815127748	1343.39896232795	587.574415711985	1437.92629053611
ENSG00000174021	3057.33204668037	2273.82736302737	3004.95649441317	2830.81035770818	2445.57911360861	3169.42355302561	1079.64775559199	3283.75412063245
ENSG00000122432	161.417908184256	179.752196476814	131.290001262496	126.715978637089	113.910053770743	109.935724717494	118.162348063292	124.229006053119
ENSG00000117151	1069.3936417207	969.296654419274	1393.25854788046	1090.00346672292	1109.65440135853	1057.25420366611	864.36566939449	1103.38833722771
ENSG00000117155	385.289173701706	352.678360176027	621.363885285436	495.791644570359	421.544688784247	420.250749097369	438.657483906192	448.006966711249
ENSG00000097096	655.279841557515	610.550709552047	1019.76113049577	815.657221712527	732.278917097634	691.581473932034	1424.42282596845	758.090391269036
ENSG00000162642	1297.10819076634	1201.38176885769	1636.59777435836	1455.38837599686	1371.57003519874	1290.38031494647	1712.54471576661	1712.79519369301
ENSG00000223254	123.945893784339	130.45307086081	98.4675009468723	93.499168703095	99.9618839212644	123.970072553769	25.89859683579	78.254492001965
ENSG00000142867	8341.84689795066	7238.62853660216	8508.95025423662	8480.12855092677	8620.74386530284	8985.88104517102	5116.59153737075	8493.54692566327
ENSG00000223653	482.33208278867	618.893638502448	339.543106713353	402.292475867264	389.773857460434	341.502464016044	203.951450081846	321.821598358081
ENSG00000153904	14979.1975511461	13405.569927121	13080.3322809541	14723.6585662979	13614.1886714162	15431.5451319761	10228.3270878348	14203.1902983566
ENSG00000199459	73.983207917784	84.1877375904065	33.9543106713353	73.815133186654	45.7190011732915	46.0014734633484	3.23732460447374	44.9963329011299
ENSG00000273264	194.085818173927	213.882360364816	95.0720698797388	199.300859603966	135.607206869932	181.666835880681	63.127829787238	165.312614354151
ENSG00000272691	49.0018649845063	46.2653332704036	32.8225003156241	47.9798365713251	41.0696112234652	35.8655555815937	17.8052853246056	41.0836083010316
ENSG00000142871	91719.9614004111	81076.5835399934	82685.5373468357	114942.464893818	91713.8661502726	85569.7578157461	92561.5850911133	89956.4730997088
ENSG00000117174	2705.67160385039	2630.2979636354	2358.69278130209	2341.16997423671	2861.69951411806	2828.70077500047	1699.59541734872	2241.01301470627
ENSG00000122417	7406.00735883479	7708.10790208379	4649.47694126151	5227.34168183488	7552.15907516777	7712.65382202444	3614.47292089494	5088.49834242777
ENSG00000261737	90.3171629126194	91.7722184544071	100.731121658295	113.183204219536	82.9141207719015	84.9857730085589	59.8905051827643	102.709020752579
ENSG00000097033	12223.5632614292	9874.23563684236	13696.0371144609	12320.9759810723	12160.4794137706	13278.0524250987	6901.97605673802	12155.8571513552
ENSG00000183291	7831.65100958256	6502.9338927941	7992.84473203233	7995.4091763344	8778.82312359693	9117.64797763383	9551.72624549978	9039.37200737698
ENSG00000153936	2763.32085677333	2606.0276248706	3247.16391053536	3004.27592069682	3325.86361077571	3076.64092010801	3248.6552405894	2684.1290756674
ENSG00000267734	81.6697749741771	104.665835923208	70.1722420540929	60.2823587691008	72.8404425472779	57.6967633269115	145.679607201319	30.3236156507614
ENSG00000224198	52.8451485127028	103.148939750408	49.7996556512918	33.2168099339943	75.9400358471621	42.8827294997315	215.282086197504	16.6290795504176
ENSG00000235251	20.177238523032	28.8210272832022	11.3181035571118	18.4537832966635	14.7230681744498	8.57654589994631	4.85598690671062	12.7163549503193
ENSG00000225568	24.9813429332777	26.545683024002	12.4499139128229	27.0655488351065	18.597559799305	10.1359178817547	4.85598690671062	8.80363035022106
ENSG00000143013	1064.58953731045	1026.18026089928	1122.75587286549	1133.06229441514	1208.84138695483	1285.70219900104	862.747007092253	1219.79189408063
ENSG00000237505	37.4720143999166	80.3954971584062	26.0316381813571	27.0655488351065	25.5716447240444	38.9842995452105	3.23732460447374	21.5199853005404
ENSG00000065243	6186.72565951443	5881.76491003245	6147.99385222311	6712.2561111064	6458.77753863363	6853.43986004801	4728.1125848339	6203.62485345577
ENSG00000207234	26.902984697376	34.1301638880026	16.9771553356676	11.0722699779981	17.0477631493629	17.9327777907968	4.85598690671062	16.6290795504176
ENSG00000241975	80.708954092128	112.250316787209	82.6221559669159	77.5058898459867	120.109240370511	92.782632917601	90.6450889252648	56.7345067014246
ENSG00000137947	831.110062972508	664.400523686451	848.857766783382	1023.56984685494	819.067529494391	837.382754231121	501.78531369343	968.399338524316
ENSG00000235308	13.451492348688	19.7196502464015	24.8998278256459	9.84201775822053	9.2987798996525	11.6952898635631	19.4239476268425	18.5854418504667
ENSG00000137944	1348.03169751495	1196.07263225289	1173.68733887249	1381.57324281021	1236.73772665378	1374.58640196412	754.296632842382	1365.54088543429
ENSG00000213516	1130.88617817184	1129.32920064969	988.070440535857	1010.03707243738	1157.69809750674	1298.95686084641	883.789617021332	936.119360573506
ENSG00000117226	1008.8619261516	860.838578064066	1264.23216732938	1003.88581133849	963.973516263976	1058.81357564792	788.288541189357	1083.82471422721
ENSG00000117228	815.736928859722	693.221550969653	889.602939588984	1137.98330329425	807.444054619825	949.657536921328	513.115949809089	1042.74110592618
ENSG00000234518	40.354477046064	37.9224043200029	33.9543106713353	44.2890799119924	45.7190011732915	46.0014734633484	51.7971936715799	37.1708837009334
ENSG00000162645	595.708946870468	508.918665974439	1290.26380551074	964.517740305612	640.066016426081	669.750266186716	1018.13858810699	1082.84653307719
ENSG00000162654	21.1380594050811	6.82603277760052	92.8084491683164	39.3680710328821	18.597559799305	25.7296376998389	66.3651543917118	45.9745140511544
ENSG00000154451	13.451492348688	7.58448086400058	30.5588796042018	17.2235310768859	9.2987798996525	7.7968599090421	22.6612722313162	9.78181150024562
ENSG00000197147	711.968273598415	688.670862451253	391.606383076067	663.105946460108	653.239287950588	750.837609240754	195.858138570662	493.003299612379
ENSG00000231999	222.910444635401	214.640808451216	156.189829088142	298.951289405949	209.222547742181	187.12463781701	129.49298417895	228.894389105748
ENSG00000230735	170.065296122698	197.196502464015	72.4358627655153	147.630266373308	152.654970019295	129.427874490099	21.0426099290793	93.905390402358
ENSG00000171488	9131.64166299505	8185.93019651583	9002.4195693267	13486.0248332017	9465.38303952128	9615.08763983072	5637.80079869103	11693.1774673936
ENSG00000226394	71.1007452716366	97.0813550592075	35.0861210270465	62.7428632086559	67.4161542724806	38.9842995452105	12.949298417895	38.1490648509579
ENSG00000272931	14.4123132307371	18.2027540736014	6.79086213426706	18.4537832966635	14.7230681744498	17.1530917998926	9.71197381342123	16.6290795504176
ENSG00000171492	2730.65294678366	2408.07267432018	2576.00036959864	2709.0153879502	2441.70462198375	2850.53198274579	1254.46328423358	2475.77649071217
ENSG00000228175	24.9813429332777	22.7534425920017	7.92267248997823	22.1445399559962	27.8963396989575	31.9671256270726	14.5679607201319	16.6290795504176
ENSG00000162664	3087.1174940239	2992.07770084823	2755.95821615671	3233.10283357544	3153.06128430717	2992.43483309036	1762.72324713595	3183.00146217992
ENSG00000232882	24.9813429332777	37.9224043200029	9.05448284568941	45.51933213177	23.2469497491313	30.4077536452642	14.5679607201319	21.5199853005404
ENSG00000122482	4461.09135535417	4033.42692347551	4754.73530434265	4487.96009774856	4500.60947143181	4529.19592116256	3083.55168576124	4164.11715565456
ENSG00000097046	671.613796552351	646.95621769925	425.560693747402	450.272312438589	724.529933847924	643.240942495973	304.308512820532	482.243306962109
ENSG00000069702	1352.83580192519	1276.4681294113	2239.85269395242	1869.9833740619	1492.45417389423	1453.33468704545	2751.72591380268	1670.73340424195
ENSG00000172031	239.244399630237	178.993748390414	153.92620837672	233.747921757738	240.993379065994	332.925918116098	134.34897108566	210.308947255281
ENSG00000189195	54.7667902768011	44.7484370976034	33.9543106713353	46.7495843515475	52.6930860980308	51.4592753996779	59.8905051827643	61.6254124515474
ENSG00000069712	164.300370830403	108.458076355208	122.235518416807	131.6369875162	117.009647070627	131.766932462811	43.7038821603956	134.010817553365
ENSG00000203910	8.64738793844228	21.2365464192016	6.79086213426706	14.7630266373308	11.6234748745656	16.3734058089884	3.23732460447374	20.5418041505158
ENSG00000174842	801.324615628985	780.44308090566	683.61345484955	706.164774152323	846.188970868378	815.551546485804	634.515622476854	689.617710767316
ENSG00000122484	2084.98131404664	2022.78104642896	2117.61717553561	1920.42371507278	1875.25394642992	1928.94314149702	1529.63587561384	1840.93692434623
ENSG00000067208	2165.69026813877	2203.29169099217	2873.66649315068	2215.6842478194	2347.16702633729	2493.43579891166	2275.83919694504	2036.57315435114
ENSG00000223787	21.1380594050811	24.2703387648019	16.9771553356676	14.7630266373308	12.3983731995367	11.6952898635631	3.23732460447374	14.6727172503684
ENSG00000229992	53.805969394752	69.0187758624053	37.3497417384688	34.4470621537719	34.8704246236969	43.6624154906358	42.0852198581587	17.6072607004421
ENSG00000225505	68.2182826254891	84.9461856768065	65.6450006312482	54.1310976702129	63.5416626476254	71.7311111631873	66.3651543917118	26.4108910506632
ENSG00000223896	25.9421638153269	20.4780983328016	33.9543106713353	23.3747921757738	21.6971530991892	17.9327777907968	37.2292329514481	13.6945361003439
ENSG00000122406	28953.3764596689	24500.1485349811	29262.9567469125	29245.5557685523	31704.9649661902	34037.9716189142	28185.7666688507	32932.4247778769
ENSG00000251795	105.690297025406	90.2553222816069	48.6678452955806	65.203367648211	104.611273871091	96.681062872122	58.2718428805274	59.6690501514983
ENSG00000207523	56.6884320408994	49.2991256160038	41.8769831613135	50.4403410108802	43.3943061983783	48.340531436061	46.9412067648693	48.9090575012281
ENSG00000154511	73.983207917784	100.115147404808	75.8312938326488	57.8218543295456	102.286578896178	81.0873430540378	77.6957905073699	112.490832252825
ENSG00000143033	2407.81713041515	2549.1440183906	2092.71734770996	2378.07754083004	2633.1045082516	2572.96376998389	2076.74373376991	2267.42390575693
ENSG00000117500	5260.49432921906	4669.76486796516	6142.33480044455	5740.35685748212	5613.36346609023	5967.71657438082	4506.35584942745	5789.85422699538
ENSG00000122483	1302.87311605864	1327.2841512001	805.848973266357	1071.54968342626	1276.25754122731	1277.1256531011	509.878625204615	946.879353223776
ENSG00000225297	6.725746174344	20.4780983328016	11.3181035571118	9.84201775822053	18.597559799305	10.9156038726589	12.949298417895	7.8254492001965
ENSG00000223745	468.880590439982	533.189004739241	524.028194694275	508.094166768135	433.168163658812	392.961739415722	742.965996726724	469.52695201179
ENSG00000117505	5756.27790435641	5078.56838653479	5730.35583096568	5424.18203699929	6238.70641434186	6516.61551197739	5359.39088270628	4979.92023477505
ENSG00000137942	6242.45327067328	5149.10405857	7239.05903512868	6105.74176675606	5821.03621718247	6255.42070502448	4818.75767375917	5873.97780589749
ENSG00000137936	3153.41413488529	3233.26419232345	5457.58953523929	4113.96342293618	3276.27011797756	3239.59529220699	5471.07858156063	4448.76787031171
ENSG00000224093	348.777980183839	541.531933689642	385.947331297511	303.872298285059	297.56095678888	312.654082352588	322.113798145138	231.828932555821
ENSG00000230439	48.0410441024571	35.6470600608027	9.05448284568941	14.7630266373308	30.9959329988417	36.6452415724979	9.71197381342123	11.7381738002947
ENSG00000260464	15.3731341127863	15.9274098144012	27.1634485370682	29.5260532746616	20.1473564492471	20.2718357635095	24.2799345335531	28.3672533507123
ENSG00000067334	3394.58017627962	3020.89872813143	3203.02330666263	3151.90618707012	3452.17203774599	3549.91031658687	2309.83110529202	3223.10688933093
ENSG00000023909	7083.17154246628	7061.15168438454	6788.59851355563	5548.43751119682	8028.72154502496	8797.1970353722	5804.52301582142	5348.6945283343
ENSG00000198691	15403.8803810119	15514.8140553996	28806.8371735609	21803.7600911178	16929.9786039673	15842.4396491826	37844.3246262981	28820.1512231737
ENSG00000137962	67784.952407685	68019.8997326164	57217.5407226228	57385.1147915246	68315.036329447	70138.21268377	36371.3419312625	54639.242678072
ENSG00000236098	47.080223220408	59.9173988256046	28.2952588927794	55.3613498899905	45.7190011732915	57.6967633269115	25.89859683579	31.301796800786
ENSG00000117528	3514.68278653576	3286.35555837145	3545.96184444311	3458.23898979474	3927.18471095324	4062.16401261093	3460.70000218243	3460.8049087869
ENSG00000117525	1022.31341850029	971.571998678475	165.244311933832	1318.83037960155	1058.51111191044	1133.66343077472	145.679607201319	1112.19196757793
ENSG00000235565	19.2164176409829	19.7196502464015	7.92267248997823	20.9142877362186	12.3983731995367	21.0515217544137	11.3306361156581	15.650898400393
ENSG00000224081	108.572759671553	117.559453392009	53.1950867184253	93.499168703095	85.2388157468146	75.6295411177084	77.6957905073699	81.1890354520387
ENSG00000143036	418.917904573426	458.102644185635	367.838365606132	372.766422592603	376.600585935926	426.488237024603	289.7405521004	516.479647212969
ENSG00000237416	14.4123132307371	18.9612021600015	11.3181035571118	11.0722699779981	17.822661474334	10.1359178817547	8.09331151118436	14.6727172503684
ENSG00000117519	42587.4247759462	36564.7822453468	38921.8263225516	43809.2815462791	41050.2387653409	50976.6497713081	26228.8039454463	50484.9073339177
ENSG00000235501	650.47573714727	525.60452387524	487.810263311517	729.539566328097	631.542134851399	691.581473932034	427.326847790534	739.504949418569
ENSG00000172339	586.100738049977	566.560720540843	470.833107975849	557.304255559238	588.922726977992	537.983333723905	545.489195853826	438.225155211004
ENSG00000230427	27.8638055794251	28.0625791968022	16.9771553356676	24.6050443955513	11.6234748745656	22.6108937362221	16.1866230223687	10.7599926502702
ENSG00000152078	15.3731341127863	15.1689617280012	9.05448284568941	11.0722699779981	10.0736782246235	14.0343478362758	9.71197381342123	17.6072607004421
ENSG00000122481	359.347009886379	303.379234560023	365.57474489471	326.016838241055	392.098552435347	346.180579961469	427.326847790534	346.276127108695
ENSG00000228852	41.3152979281131	43.9899890112034	56.5905177855588	39.3680710328821	58.1173743728281	28.0686956725516	92.2637512275017	45.9745140511544
ENSG00000228502	20.177238523032	18.2027540736014	24.8998278256459	15.9932788571084	27.8963396989575	24.1702657180305	40.4665575559218	29.3454345007369
ENSG00000137970	100.88619261516	99.3566993184076	98.4675009468723	130.406735296422	137.157003519874	136.445048408237	90.6450889252648	122.27264375307
ENSG00000117569	2598.05966506088	3078.54078269784	1833.53277625211	1925.34472395189	2576.53693052871	2463.0280452664	1809.66445390082	2081.56948725227
ENSG00000188641	367.994397824822	408.803518569631	2020.28148494445	1185.96313986557	430.843468683899	382.825821533967	2068.65042225872	1096.54106917753
ENSG00000228057	17.2947758768846	23.5118906784018	26.0316381813571	23.3747921757738	17.822661474334	23.3905797271263	12.949298417895	13.6945361003439
ENSG00000225206	11.5298505845897	15.9274098144012	179.957846558077	83.6571509448745	16.2728648243919	10.9156038726589	168.340879432635	60.6472313015228
ENSG00000162627	2285.79287839491	1911.28917772815	2250.03898715382	1881.0556440399	2502.14669133149	2534.75915642959	1801.57114238964	2058.09313965168
ENSG00000117600	1.92164176409829	3.03379234560023	10.1862932014006	125.485726417312	5.42428827479729	2.33905797271263	3.23732460447374	101.730839602554
ENSG00000099260	6130.99804835558	5708.08029824684	8328.99240767855	4361.24411911147	5223.58960862979	6048.02423144396	6992.62114566329	4189.5498655552
ENSG00000223656	27.8638055794251	29.5794753696023	32.8225003156241	14.7630266373308	14.7230681744498	15.5937198180842	56.6531805782905	25.4327099006386
ENSG00000156869	207.537310522615	234.360458697618	299.929744263462	275.576497230175	230.91970084137	307.975966407163	326.969785051848	215.199853005404
ENSG00000162688	2287.71452015901	2169.91997519057	2353.03372952354	2232.90777889628	2452.55319853335	2509.02951872975	1649.41688597937	2120.69673325325
ENSG00000228084	10.5690297025406	13.652065555201	4.52724142284471	12.3025221977757	12.3983731995367	14.0343478362758	3.23732460447374	5.86908690014737
ENSG00000117620	2057.11750846721	1986.37553828175	2279.46605640231	1884.74640069923	2209.23512449244	2222.8847600679	2691.83540861992	1707.90428794289
ENSG00000202259	20.177238523032	34.1301638880026	10.1862932014006	15.9932788571084	10.0736782246235	26.5093236907431	6.47464920894749	2.93454345007369
ENSG00000261254	162.378729066305	201.747190982416	167.507932645254	167.314301889749	161.953749918948	153.598140208129	150.535594108029	193.679867704863
ENSG00000156875	4459.16971359007	3798.30801669149	5139.55082528445	5151.06604420867	4530.05560778071	4699.94715317058	3577.24368794349	5193.1637254804
ENSG00000241073	25.9421638153269	23.5118906784018	10.1862932014006	14.7630266373308	13.9481698494788	16.3734058089884	1.61866230223687	7.8254492001965
ENSG00000156876	855.130585023737	837.326687385664	436.878797304514	568.376525537236	794.270783095318	878.706111749045	178.052853246056	499.850567662551
ENSG00000226952	18.2555967589337	23.5118906784018	3.39543106713353	12.3025221977757	24.0218480741023	10.1359178817547	9.71197381342123	10.7599926502702
ENSG00000122435	953.13431499275	896.485638124869	846.59414607196	862.406806064074	981.021279413339	944.199734984998	532.539897435931	896.013933422499
ENSG00000122477	51.8843276306537	37.9224043200029	12.4499139128229	25.8352966153289	24.7967463990733	35.8655555815937	14.5679607201319	32.2799779508105
ENSG00000137992	1608.41415655026	1538.13271921932	1755.43786170803	1550.11779691973	1645.88404223849	1644.35775481698	1513.44925259148	1604.21708604028
ENSG00000225169	24.0205220512286	25.0287868512019	19.24077604709	15.9932788571084	28.6712380239285	25.7296376998389	21.0426099290793	15.650898400393
ENSG00000230287	14.4123132307371	15.9274098144012	10.1862932014006	7.3815133186654	12.3983731995367	10.1359178817547	3.23732460447374	2.93454345007369
ENSG00000224616	38.4328352819657	37.9224043200029	27.1634485370682	43.0588276922148	58.8922726977992	36.6452415724979	46.9412067648693	49.8872386512527
ENSG00000137996	3704.92532118149	3463.07396250267	3811.93727803524	3754.72977476113	3740.43421463522	4229.79650065534	3684.07539989112	3861.85918029697
ENSG00000207750	33.62873087172	37.1639562336029	15.8453449799565	17.2235310768859	32.5457296487838	22.6108937362221	21.0426099290793	19.5636230004912
ENSG00000079335	2230.06526723606	2168.40307901777	1168.02828709393	2028.68591041321	1941.12030405246	2546.45444629315	987.384004364492	1823.32966364578
ENSG00000234332	170.065296122698	190.370469686415	54.3268970741365	118.104213098646	123.208833670396	185.565265835202	32.3732460447374	77.2763108519404
ENSG00000228086	47.080223220408	54.6082622208042	24.8998278256459	29.5260532746616	37.970017923581	54.5780193632947	22.6612722313162	22.4981664505649
ENSG00000181656	6.725746174344	6.82603277760052	18.1089656913788	22.1445399559962	7.74898324971042	8.57654589994631	42.0852198581587	14.6727172503684
ENSG00000162692	367.033576942772	257.87234937602	848.857766783382	1016.18833353627	413.020807209565	323.569686225247	1196.19144135305	944.922990923727
ENSG00000162694	1468.13430777109	1279.5019217569	2341.71562596642	1803.54975419391	1493.2290722192	1355.09425219152	1675.31548281516	1694.20975184254
ENSG00000162695	6236.68834538099	6287.53463625648	7397.51248492825	6371.47624622802	6542.46655773051	6134.56937643432	4041.79976868547	5424.99265803622
ENSG00000230946	107.611938789504	139.554447897611	56.5905177855588	84.8874031646521	57.3424760478571	95.9013768812178	19.4239476268425	70.4290428017685
ENSG00000117543	1041.52983614127	984.465616147276	1006.17940622724	889.47235489918	1103.45521475876	1139.12123271105	955.010758319755	978.181150024562
ENSG00000269175	53.805969394752	72.0525682080055	40.7451728056023	40.5983232526597	61.2169676727123	48.340531436061	89.026426623028	58.6908690014737
ENSG00000235795	25.9421638153269	34.8886119744027	27.1634485370682	30.7563054944392	30.2210346738706	20.2718357635095	4.85598690671062	31.301796800786
ENSG00000233184	486.175366316866	499.817288937638	444.801469794492	421.976511383705	533.904945905048	480.286570396993	359.343031096586	458.76695936152
ENSG00000238296	9.60820882049143	12.1351693824009	22.6362071142235	8.61176553844296	6.19918659976833	12.4749758544674	1.61866230223687	12.7163549503193
ENSG00000225938	273.833951384006	226.017529747217	418.769831613135	329.707594900388	277.413600339633	294.721304561791	547.107858156063	350.188851708793
ENSG00000170989	14388.2927086859	13506.4435226122	18974.8006134979	16386.9595674372	12993.4951131144	15160.2144071415	10420.947901801	16404.0978859119
ENSG00000260940	126.828356430487	166.858579008013	182.221467269499	126.715978637089	135.607206869932	166.852802053501	163.484892525924	157.487165153954
ENSG00000183298	6.725746174344	7.58448086400058	9.05448284568941	2.46050443955513	10.0736782246235	13.2546618453716	21.0426099290793	11.7381738002947
ENSG00000222069	13.451492348688	10.6182732096008	6.79086213426706	20.9142877362186	6.97408492473938	16.3734058089884	6.47464920894749	8.80363035022106
ENSG00000185946	1163.55408816151	1208.20780163529	1067.29716543564	1337.28416289821	1202.64220035506	1127.42594284749	867.602993998964	1360.64997968417
ENSG00000240038	37.4720143999166	37.9224043200029	28.2952588927794	54.1310976702129	49.5934927981467	42.8827294997315	29.1359214402637	63.5817747515965
ENSG00000198890	1513.2928892274	1403.12895984011	1703.37458534532	1539.04552694174	1635.81036401387	1830.70270664308	2767.91253682505	1635.51888284107
ENSG00000162631	2.88246264614743	1.51689617280012	23.7680174699347	15.9932788571084	2.32469497491313	6.23748792723368	43.7038821603956	13.6945361003439
ENSG00000134215	5909.04842460223	5772.54838559084	4747.94444220838	5371.28119154885	5673.80553543797	5842.96681583615	3964.1039781781	4950.57480027431
ENSG00000265536	11.5298505845897	18.9612021600015	7.92267248997823	15.9932788571084	20.1473564492471	17.1530917998926	11.3306361156581	16.6290795504176
ENSG00000230489	64.3749990972926	78.8786009856061	35.0861210270465	36.907566593327	77.4898324971042	73.2904831449957	97.1197381342123	44.0181517511053
ENSG00000085491	5267.2200753934	4696.31055098916	5038.81970362616	4783.22063049518	5576.16834649162	5888.9682892995	3709.97399672691	4502.56783356306
ENSG00000260879	35.5503726358183	25.787234937602	26.0316381813571	40.5983232526597	26.3465430490154	35.8655555815937	38.8478952536849	35.2145214008842
ENSG00000162636	129.710819076634	108.458076355208	158.453449799565	163.623545230416	153.429868344266	152.038768226321	111.687698854344	156.50898400393
ENSG00000162639	170.065296122698	138.795999811211	138.080863396764	145.169761933753	164.278444893861	194.141811735148	169.959541734872	160.421708604028
ENSG00000134186	3767.37867851469	3814.99387459229	3137.37830603138	3696.90792043159	4099.98703742178	3737.03495440388	2908.73615711966	3525.36486468852
ENSG00000116266	3339.81338600282	3096.74353677144	3677.25184570561	3807.63062021157	3438.99876622148	3565.50403640495	2526.73185379176	3927.39731734862
ENSG00000228076	63.4141782152434	55.3667103072043	41.8769831613135	30.7563054944392	47.2687978232335	38.2046135543063	25.89859683579	52.8217821013263
ENSG00000162641	40.354477046064	35.6470600608027	29.4270692484906	36.907566593327	38.7449162485521	34.3061835997852	9.71197381342123	42.0617894510562
ENSG00000121957	1647.80781271428	1524.48065366412	1120.49225215406	1245.0152464149	1623.41199081433	1681.78268238038	1217.23405128213	1181.64282922967
ENSG00000121940	2016.76303142115	1804.34799754574	2190.05303830113	1812.16151973236	2090.67568077187	1846.29642646117	2402.09485651952	1685.40612149232
ENSG00000085433	2511.58578567646	2336.02010611218	2597.50476635715	3016.57844289459	2497.49730138167	2788.93678946436	2149.58353737057	2771.18719801958
ENSG00000237349	27.8638055794251	21.9949945056017	10.1862932014006	13.5327744175532	17.0477631493629	14.81403382718	17.8052853246056	16.6290795504176
ENSG00000244716	290.167906378841	204.780983328016	203.725864028012	291.569776087283	178.22661474334	272.110410825569	69.6024789961855	256.283461306435
ENSG00000228665	15.3731341127863	34.1301638880026	11.3181035571118	7.3815133186654	12.3983731995367	14.81403382718	1.61866230223687	7.8254492001965
ENSG00000197780	2514.46824832261	2113.79481679696	3076.26054682298	2472.80696175291	3096.49370658428	2903.55063012728	3164.48480087309	2503.16556291285
ENSG00000273382	98.0037299690126	115.284109132809	81.4903456112047	111.952951999759	103.061477221149	95.9013768812178	38.8478952536849	82.1672166020632
ENSG00000215717	1704.49624475518	1460.77101440651	2324.73847063076	1964.71279498477	1792.33982565802	1949.21497726052	2049.22647463188	1976.90410419964
ENSG00000270066	5702.47193496166	4621.98263852195	8611.94499660634	7936.35706978508	8382.07518121176	5670.65621184632	31173.8172787799	11477.9776143882
ENSG00000251484	45.1585814563097	72.8110162944056	40.7451728056023	35.6773143735494	48.0436961482046	54.5780193632947	63.127829787238	75.3199485518913
ENSG00000179902	27.8638055794251	54.6082622208042	22.6362071142235	31.9865577142167	27.1214413739865	37.4249275634021	17.8052853246056	28.3672533507123
ENSG00000116299	613.003722747353	649.99001004485	404.05629698889	799.663942855418	666.412559475096	562.93328543284	505.022638297904	670.054087766825
ENSG00000031698	9490.98867288143	8783.58728859907	9841.09104290868	10191.4093886374	9890.02732160541	10463.3859979345	9979.05309329032	10938.0216195747
ENSG00000143126	339.169771363347	364.813529558428	427.824314458825	340.779864878386	366.526907711303	282.246328707324	427.326847790534	337.472496758474
ENSG00000134222	835.914167382754	798.645834979261	453.855952640182	542.541228921907	860.137140717856	845.179614140164	778.576567375936	456.81059706147
ENSG00000134243	6876.59505282571	6442.25804588209	7402.03972635109	5386.04421818619	7563.78255004234	7397.66068169914	7340.63354064422	4964.26933637465
ENSG00000143106	4161.31524015484	3463.07396250267	3929.6455550292	4187.77855612284	4595.92196540325	4545.56932697154	4721.63793562496	4410.61880546075
ENSG00000143028	21.1380594050811	19.7196502464015	15.8453449799565	11.0722699779981	15.4979664994208	17.9327777907968	3.23732460447374	18.5854418504667
ENSG00000162650	431.408576040065	434.590753507233	327.09319280053	420.746259163928	448.666130158233	421.030435088273	367.43634260777	401.05427151007
ENSG00000174151	992.527971156764	940.475627136072	1128.41492464404	811.966465053194	1029.83987388651	1047.11828578435	1940.77610038201	993.832048424955
ENSG00000181754	185.438430235485	141.071344070411	182.221467269499	136.55799639531	189.075191292934	162.95437209898	241.180683033294	143.792629053611
ENSG00000156097	16.3339549948354	21.9949945056017	5.65905177855588	9.84201775822053	15.4979664994208	18.712463781701	4.85598690671062	31.301796800786
ENSG00000065135	7516.50176027044	6653.86506198771	7726.8692984402	8246.38062916903	8127.13363229629	9065.40901624325	5131.15949809088	8373.23064421025
ENSG00000206832	36.5111935178674	23.5118906784018	18.1089656913788	14.7630266373308	12.3983731995367	13.2546618453716	3.23732460447374	11.7381738002947
ENSG00000225113	241.166041394335	243.461835734419	389.342762364645	242.359687296181	275.863803689691	242.482343171209	1086.12240480094	185.854418504667
ENSG00000207709	43.2369396922114	31.8548196288024	83.753966322627	35.6773143735494	41.0696112234652	21.8312077453179	72.8398036006593	30.3236156507614
ENSG00000134183	274.794772266055	254.83855703042	520.632763627141	333.39835155972	252.61685394056	256.516691007485	346.393732678691	305.192518807663
ENSG00000116337	4092.1361366473	4277.64720729633	5089.75116963316	4639.2811207812	4525.40621783088	4631.33478597101	6817.80561702171	4664.94590446714
ENSG00000168765	312.266786665971	279.108895795221	612.309402439746	407.213484746374	362.652416086448	286.924444652749	1037.56253573384	514.52328491292
ENSG00000213366	300.736936081382	346.610775484827	513.841901492874	473.647104614363	287.487278564256	264.313550916527	492.073339880009	462.679683961618
ENSG00000134184	0	0	1024.28837191861	950.984965888059	0	0	802.856501909489	1030.02475097586
ENSG00000134201	13.451492348688	17.4443059872013	3.39543106713353	4.92100887911027	17.0477631493629	15.5937198180842	4.85598690671062	5.86908690014737
ENSG00000134202	367.994397824822	307.929923078424	3294.69994547523	1915.50270619367	413.795705534536	378.927391579446	4346.108281506	2107.98037830293
ENSG00000261055	24.9813429332777	20.4780983328016	6.79086213426706	20.9142877362186	26.3465430490154	27.2890096816473	8.09331151118436	8.80363035022106
ENSG00000184371	3381.12868393093	2751.64965745941	5244.80918836559	4591.30128420988	3334.38749235039	3730.01778048574	5891.93078014222	4236.50256075638
ENSG00000168710	7749.98123460838	6650.07282155571	9224.25439904609	8082.75708393861	8173.62753179455	8624.10674539147	8758.58171740372	8438.7687812619
ENSG00000143093	3145.72756782889	3174.86368967064	3929.6455550292	3874.06424007956	3102.69289318405	3347.19195895177	3863.74691543941	4068.25540295215
ENSG00000258634	541.902977475716	577.937441836844	630.418368131125	607.744596570118	570.325167178687	648.698744432303	707.355426077513	620.166849115572
ENSG00000197106	832.070883854558	756.172742140858	614.573023151169	827.959743910302	778.772816595897	1014.37147416638	662.032881614881	761.024934719109
ENSG00000235526	21.1380594050811	20.4780983328016	11.3181035571118	24.6050443955513	19.372458124276	27.2890096816473	6.47464920894749	19.5636230004912
ENSG00000116396	228.675369927696	212.365464192016	357.652072404732	287.879019427951	250.292158965646	240.143285198497	390.097614839086	369.752474709284
ENSG00000227963	49.9626858665554	36.4055081472028	19.24077604709	25.8352966153289	44.1692045233494	39.7639855361147	17.8052853246056	21.5199853005404
ENSG00000162775	3040.03727080349	3022.41562430423	2751.43097473387	2816.04733107085	3328.18830575062	3103.15024379876	2680.50477250426	2736.95085776872
ENSG00000168679	365.111935178674	479.339190604837	467.437676908716	311.253811603724	322.357703187953	307.975966407163	359.343031096586	295.410707307418
ENSG00000273373	263.264921681465	332.200261843226	192.4077604709	167.314301889749	258.816040540328	199.599613671478	157.010243316977	179.007150454495
ENSG00000224699	60.531715569096	82.6708414176064	44.1406038727359	45.51933213177	53.4679844230019	56.9170773360073	42.0852198581587	52.8217821013263
ENSG00000134248	3784.67345439157	3102.81112146264	4048.48564237888	3864.22222232134	4509.90825133146	4439.53203220857	6471.41188434302	4193.4625901553
ENSG00000261654	77.8264914459806	105.424284009608	62.2495695641147	67.6638720877662	79.0396291470463	88.8842029630799	29.1359214402637	75.3199485518913
ENSG00000232811	77.8264914459806	88.7384261088068	97.3356905911612	72.5848809668764	75.9400358471621	60.0358212996242	21.0426099290793	108.578107652726
ENSG00000121931	1250.98878842798	1150.56574706889	1303.84552977928	1417.25055718376	1184.81953888072	1342.61927633705	650.702245499223	1557.2643908391
ENSG00000273010	52.8451485127028	56.1251583936043	90.5448284568941	43.0588276922148	55.017781072944	57.6967633269115	186.14616475724	71.407223951793
ENSG00000156171	1897.62124204706	1713.33422717773	2024.80872636729	1790.01697977636	1820.23616535698	1815.88867281591	1173.53016912173	1716.70791829311
ENSG00000134255	2795.98876676301	2753.92500171861	2508.09174825597	2578.60865265378	2832.25337776916	2627.54178934719	1701.21407965095	2414.15107826062
ENSG00000162777	227.714549045647	175.201507958413	162.980691222409	186.99833740619	176.676818093398	166.073116062597	160.24756792145	200.527135755035
ENSG00000085465	125.867535548438	141.071344070411	167.507932645254	167.314301889749	123.208833670396	120.851328590153	191.002151663951	164.334433204126
ENSG00000260948	118.180968492045	88.7384261088068	115.44465628254	103.341186461316	88.3384090466988	68.6123671995705	80.9331151118436	114.447194552874
ENSG00000233337	87.434700266472	82.6708414176064	76.96310418836	77.5058898459867	88.3384090466988	54.5780193632947	27.5172591380268	85.1017600521369
ENSG00000243960	55.7276111588503	67.5018796896052	48.6678452955806	50.4403410108802	37.970017923581	61.5951932814326	21.0426099290793	51.8436009513018
ENSG00000116455	2951.64174965497	2731.93000721301	2662.01795663269	2856.64565432351	3243.72438832878	3103.15024379876	3850.79761702152	2799.5544513703
ENSG00000199890	24.0205220512286	30.3379234560023	30.5588796042018	33.2168099339943	24.7967463990733	31.9671256270726	6.47464920894749	27.3890722006877
ENSG00000116459	8102.60249832042	6870.02276661173	7507.29808943223	8956.23615998068	9133.72655643367	9486.43945133152	6417.9960283692	9287.83001948322
ENSG00000143110	51.8843276306537	53.0913660480041	39.6133624498912	65.203367648211	32.5457296487838	37.4249275634021	24.2799345335531	73.3635862518422
ENSG00000116473	3707.80778382764	3293.94003923545	3847.02339906229	4025.3852631122	4118.58459722109	4526.85686318984	3242.18059138046	4730.48404151878
ENSG00000215867	81.6697749741771	84.9461856768065	56.5905177855588	82.4268987250969	82.9141207719015	45.2217874724442	103.59438734316	55.7563255514
ENSG00000201028	18.2555967589337	20.4780983328016	9.05448284568941	12.3025221977757	10.0736782246235	12.4749758544674	0	8.80363035022106
ENSG00000197852	1890.89549587271	1884.74349470414	2974.39761480897	2862.7969154224	1921.74784592818	1940.63843136058	2824.56571740334	3106.70333247801
ENSG00000227811	26.902984697376	25.787234937602	47.5360349398694	34.4470621537719	17.822661474334	32.7468116179768	37.2292329514481	46.952695201179
ENSG00000064703	2144.55220873369	1910.53072964175	1968.21820858174	2224.29601335784	2093.00037574678	2165.9676827319	1618.66230223687	2252.75118850657
ENSG00000171385	292.089548142939	254.08010894402	277.293537149238	498.252149009914	264.240328815125	123.970072553769	255.748643753426	565.388704714197
ENSG00000231437	4.80410441024571	6.82603277760052	6.79086213426706	12.3025221977757	10.0736782246235	3.11874396361684	29.1359214402637	27.3890722006877
ENSG00000143079	8509.02973142721	7234.07784808376	10186.2932014006	10036.3976089454	8120.93444569652	9441.99734984998	5613.52086415747	9664.42976224267
ENSG00000134245	593.78730510637	687.153966278453	584.014143546967	745.532845185205	509.883097830945	442.861642833591	577.862441898563	720.919507568102
ENSG00000273483	16.3339549948354	12.893617468801	14.7135346242453	18.4537832966635	6.97408492473938	9.35623189085052	11.3306361156581	19.5636230004912
ENSG00000007341	1559.41229156576	1600.32546230412	1170.29190780536	1251.16650751378	1452.15946099573	1406.55352759119	1045.65584724502	1306.85001643281
ENSG00000116489	22363.1060296938	21217.5852170416	19787.4404488985	21822.2138744145	22319.3964541409	25792.7922651022	9323.49486088438	20828.411227473
ENSG00000235299	78.7873123280297	100.115147404808	50.9314660070029	56.5916021097681	69.7408492473938	58.4764493178157	27.5172591380268	49.8872386512527
ENSG00000252750	29.7854473435234	28.8210272832022	7.92267248997823	20.9142877362186	19.372458124276	24.9499517089347	8.09331151118436	16.6290795504176
ENSG00000238975	114.337684963848	144.105136416011	97.3356905911612	118.104213098646	155.754563319179	130.987246471907	273.553929078031	98.7962961524808
ENSG00000155363	6494.18834177015	6225.34189317168	7486.92550302943	7183.44271128121	6161.21658184475	6623.43249273126	7109.16483142434	7777.51832384529
ENSG00000225075	117.220147609995	192.645813945615	116.576466638251	118.104213098646	122.433935345425	146.580966289991	203.951450081846	138.901723303488
ENSG00000155366	17176.5949083925	14302.0555652459	22047.6657292537	18632.1698685312	15446.0483116478	20669.4756188706	16698.1203098756	21174.6873545817
ENSG00000155367	93.1996255587668	88.7384261088068	119.971897705385	87.3479076042072	90.6631040216119	136.445048408237	132.730308783424	129.119911803242
ENSG00000215866	18.2555967589337	18.9612021600015	28.2952588927794	15.9932788571084	17.0477631493629	12.4749758544674	40.4665575559218	20.5418041505158
ENSG00000155380	5615.03723469519	5422.90381776042	6110.64411048464	5581.65432113082	6137.96963209562	5744.72638098222	5506.68915220984	4819.49852617102
ENSG00000229020	58.6100738049977	81.9123933312063	41.8769831613135	31.9865577142167	48.8185944731756	31.9671256270726	51.7971936715799	32.2799779508105
ENSG00000226419	465.037306911785	521.81228344324	350.861210270465	403.522728087042	450.215926808175	385.944565497584	592.430402618695	352.145214008842
ENSG00000236066	43.2369396922114	40.9561966656031	35.0861210270465	51.6705932306578	28.6712380239285	28.0686956725516	22.6612722313162	28.3672533507123
ENSG00000238198	162.378729066305	212.365464192016	124.499139128229	126.715978637089	145.680885094556	130.987246471907	121.399672667765	91.9490281023088
ENSG00000198799	2312.69586309229	2362.56578913618	3029.85632223882	2475.26746619246	2250.30473571591	1921.92596757888	3688.93138679783	2311.44205750804
ENSG00000081026	4659.98127793834	4420.23544753954	3964.73167605625	3301.99695788299	4234.81934596674	4458.24449599027	3274.55383742519	3181.04509987988
ENSG00000232499	76.8656705639314	99.3566993184076	66.7768109869594	60.2823587691008	93.762697321496	60.8155072905284	71.2211412984224	55.7563255514
ENSG00000116793	3841.36188643247	3855.1916231715	4481.96900861626	4361.24411911147	4405.29697746037	4279.69640407321	3936.58671904007	4280.52071250748
ENSG00000232450	83.5914167382754	99.3566993184076	172.035174068099	136.55799639531	75.9400358471621	82.6467150358463	111.687698854344	137.923542153463
ENSG00000081019	1447.95706924806	1331.8348397185	1892.38691474909	1889.66740957834	1590.09136284058	1624.86560504437	2107.49831751241	1849.74055469645
ENSG00000226167	138.358207015077	151.689617280012	142.608104819608	86.1176553844296	118.559443720569	106.037294762973	148.916931805792	110.534469952776
ENSG00000188761	45.1585814563097	42.4730928384033	30.5588796042018	28.295801054884	28.6712380239285	49.1202174269652	32.3732460447374	31.301796800786
ENSG00000134262	1526.74438157609	1536.61582304652	1753.17424099661	1769.10269204014	1613.33831258971	1660.73116062597	1981.24265793793	1905.49688024785
ENSG00000118655	887.798495013408	722.801026339255	474.228539042983	656.95468536122	857.037547417972	987.862150475634	385.241627932376	636.79592866599
ENSG00000235527	16.3339549948354	16.6858579008013	11.3181035571118	25.8352966153289	22.4720514241602	15.5937198180842	9.71197381342123	25.4327099006386
ENSG00000163349	10026.1659041828	8863.98278575748	10985.3513125327	10733.9506175593	9725.74887671154	10786.9556841597	7317.9722684129	10499.7964643636
ENSG00000116774	822.462675034066	584.763474614445	2559.02321426297	1281.92281300822	768.699138371273	1022.94802006632	3722.92329514481	1378.25724038461
ENSG00000197323	5233.59134452168	5364.50331510761	5184.8232395129	5506.60893572439	5324.32639087603	5605.16258861037	3381.38554937283	4994.59295202541
ENSG00000226984	55.7276111588503	64.468087344005	55.4587074298476	36.907566593327	44.9441028483204	38.2046135543063	32.3732460447374	26.4108910506632
ENSG00000225650	52.8451485127028	49.2991256160038	26.0316381813571	30.7563054944392	20.9222547742181	35.0858695906894	8.09331151118436	25.4327099006386
ENSG00000201114	14.4123132307371	16.6858579008013	9.05448284568941	8.61176553844296	16.2728648243919	10.1359178817547	25.89859683579	8.80363035022106
ENSG00000116752	1748.69400532944	1334.8686320641	1428.3446689075	1703.89932439193	1742.74633285987	1795.6168370524	912.925538461596	1730.40245439345
ENSG00000175984	444.860068388753	463.411780790436	242.207416122192	468.726095735253	546.303319104584	469.370966524334	403.046913256981	457.788778211495
ENSG00000213281	12400.3543037262	10363.4346525704	10511.1227734897	11480.7137149642	12751.7268357235	14464.7345032549	7928.2079563562	10738.4726649696
ENSG00000009307	39015.0927364875	33597.7333313498	44489.2014622949	42609.785631996	38970.4116611187	43039.4463839033	32858.8447354085	43206.2613965849
ENSG00000201900	81.6697749741771	76.6032567264059	32.8225003156241	38.1378188131046	34.0955262987258	54.5780193632947	22.6612722313162	44.9963329011299
ENSG00000052723	2026.37124024164	1790.69593199054	2283.99329782515	2070.51448588564	2023.25952649939	2223.66444605881	1351.58302236779	2007.2277198504
ENSG00000134198	95.1212673228651	66.7434316032051	189.012329403766	127.946230856867	97.6371889463513	83.4264010267505	189.383489361714	140.858085603537
ENSG00000134259	7.68656705639314	6.82603277760052	194.671381182322	83.6571509448745	11.6234748745656	4.67811594542526	98.7384004364492	97.8181150024562
ENSG00000173218	4599.44956236925	4071.34932779551	4910.92513343079	6039.30814688807	4523.85642118094	4520.61937526261	3433.18274304441	5755.61788674452
ENSG00000163399	31482.2570212222	29811.5604840407	43518.1081770947	39443.1164182886	33768.5192055881	32664.9445889319	40982.9108303354	36535.0659534174
ENSG00000269279	48.0410441024571	47.0237813568036	61.1177592084035	68.8941243075437	68.1910525974517	45.2217874724442	140.823620294608	54.7781444013755
ENSG00000203865	231.557832573843	224.500633574417	205.989484739434	210.373129581964	236.343989116168	160.615314126267	299.452525913821	232.807113705846
ENSG00000233154	9.60820882049143	15.9274098144012	9.05448284568941	15.9932788571084	11.6234748745656	6.23748792723368	3.23732460447374	14.6727172503684
ENSG00000224950	133.554102604831	137.279103638411	131.290001262496	174.695815208414	127.858223620222	87.3248309812715	145.679607201319	150.639897103783
ENSG00000116815	649.51491626522	533.947452825641	658.713627023905	708.625278591878	583.498438703194	555.136425523797	318.876473540664	790.370369219846
ENSG00000177173	106.651117907455	107.699628268808	107.521983792562	116.873960878869	82.9141207719015	69.3920531904747	50.178531369343	84.1235789021123
ENSG00000143061	2022.52795671345	1636.73097045133	2235.32545252957	2797.59354777419	1968.24174542645	1897.75570186085	2279.07652154952	2640.11092391629
ENSG00000134247	10461.4177637511	9699.03412888394	20535.5670940236	15525.7830135929	11094.9942169354	11066.8629548944	25165.3428128767	15913.0509485996
ENSG00000134256	39.3936561640148	48.5406775296037	71.3040524098041	130.406735296422	43.3943061983783	38.9842995452105	77.6957905073699	111.5126511028
ENSG00000236137	44.1977605742606	34.8886119744027	14.7135346242453	38.1378188131046	26.3465430490154	21.8312077453179	32.3732460447374	25.4327099006386
ENSG00000116830	3433.01301156159	3369.78484787546	2707.29037086113	3129.76164711413	3245.27418497872	3419.70275610586	2656.22483797071	2711.51814786809
ENSG00000134253	245.009324922531	275.316655363221	260.316381813571	248.510948395068	240.993379065994	254.957319025677	234.706033824346	231.828932555821
ENSG00000198162	6469.20699883688	5880.24801385965	8076.59869835495	6888.18217853459	6709.84459592425	6525.19205787733	5922.68536388472	6029.5086087514
ENSG00000183508	288.246264614743	251.804764684819	184.485087980922	232.51766953796	288.262176889228	275.229154789186	145.679607201319	293.454345007369
ENSG00000196505	2682.61190268121	2631.0564117218	2778.59442327094	2594.60193151089	2688.12228932454	2885.61785233648	1581.43306928542	2464.03831691187
ENSG00000065183	3007.36936081382	2823.70222566742	2483.19192043032	2561.38512157689	3077.89614678498	3026.74101669014	2497.59593235149	2588.26732296499
ENSG00000155761	19.2164176409829	24.2703387648019	20.3725864028012	17.2235310768859	25.5716447240444	23.3905797271263	29.1359214402637	14.6727172503684
ENSG00000092607	3.84328352819657	1.51689617280012	117.708276993962	97.1899253624277	2.32469497491313	0.77968599090421	97.1197381342123	105.643564202653
ENSG00000116874	1098.21826818217	937.441834790472	968.829664488767	911.616894855177	1047.66253536085	1121.96814091116	744.584659028961	976.224787724513
ENSG00000224238	59.5708946870468	62.9511911712048	31.6906899599129	27.0655488351065	27.8963396989575	43.6624154906358	3.23732460447374	15.650898400393
ENSG00000223575	16.3339549948354	18.2027540736014	3.39543106713353	9.84201775822053	8.52388157468146	10.1359178817547	16.1866230223687	7.8254492001965
ENSG00000236804	16.3339549948354	22.7534425920017	26.0316381813571	15.9932788571084	25.5716447240444	15.5937198180842	27.5172591380268	8.80363035022106
ENSG00000231365	938.722001762012	983.707168060876	587.4095746141	693.862251954547	997.294144237731	941.860677012286	715.448737588698	635.817747515965
ENSG00000227056	11.5298505845897	18.9612021600015	10.1862932014006	23.3747921757738	10.8485765495946	16.3734058089884	8.09331151118436	11.7381738002947
ENSG00000260941	63.4141782152434	46.2653332704036	96.20388023545	86.1176553844296	51.1432894480888	54.5780193632947	43.7038821603956	61.6254124515474
ENSG00000198857	149.888057599666	119.834797651209	298.797933907751	169.774806329304	130.957816920106	123.970072553769	224.994060010925	183.898056204618
ENSG00000143067	2356.89362366655	1996.23536340495	3686.3063285513	2515.86578944512	2397.5354174604	2363.22823843066	3083.55168576124	2520.7728236133
ENSG00000092621	163.339549948354	214.640808451216	234.284743632213	316.174820482835	243.318074040907	212.854275516849	317.257811238427	352.145214008842
ENSG00000134250	3130.35443371611	2950.36305609623	7040.99222287923	4248.06091489194	3170.8839457815	2969.04425336323	5513.16380141879	3136.04876697875
ENSG00000273131	338.208950481298	398.943693446431	408.583538411735	429.358024702371	309.959329988417	334.485290097906	202.332787779609	357.036119758965
ENSG00000236933	223.87126551745	272.282863017621	340.674917069064	255.892461713734	285.162583589343	339.163406043331	328.588447354085	287.585258107221
ENSG00000188610	361.268651650478	310.205267337624	131.290001262496	266.964731691732	305.30994003859	375.808647615829	106.831711947634	201.50531690506
ENSG00000213244	50.9235067486046	53.8498141344041	27.1634485370682	41.8285754724373	65.0914592975675	53.7983333723905	50.178531369343	37.1708837009334
ENSG00000223345	138.358207015077	100.115147404808	87.1493973897606	123.025221977757	80.5894257969883	120.851328590153	32.3732460447374	123.250824903095
ENSG00000234998	10.5690297025406	3.79224043200029	15.8453449799565	19.6840355164411	17.0477631493629	19.4921497726052	22.6612722313162	14.6727172503684
ENSG00000230806	67.25746174344	95.5644588864073	55.4587074298476	70.1243765273213	48.8185944731756	70.1717391813789	61.5091674850012	49.8872386512527
ENSG00000171943	1134.72946170004	1114.91868700809	1003.91578551581	959.596731426502	1049.98723033576	1273.22722314657	781.813891980409	847.104875921271
ENSG00000269996	2059.99997111336	2106.96878401936	1160.10561460396	1344.66567621688	1732.67265463525	2383.50007419417	283.265902891453	1209.03190143036
ENSG00000227082	24.9813429332777	37.9224043200029	43.0087935170247	49.2100887911027	43.3943061983783	35.0858695906894	58.2718428805274	35.2145214008842
ENSG00000231429	6.725746174344	8.34292895040064	13.5817242685341	23.3747921757738	7.74898324971042	6.23748792723368	11.3306361156581	14.6727172503684
ENSG00000233218	16.3339549948354	21.2365464192016	24.8998278256459	8.61176553844296	25.5716447240444	15.5937198180842	16.1866230223687	7.8254492001965
ENSG00000230255	21.1380594050811	11.3767212960009	13.5817242685341	22.1445399559962	7.74898324971042	7.7968599090421	4.85598690671062	9.78181150024562
ENSG00000234978	35.5503726358183	44.7484370976034	57.72232814127	82.4268987250969	31.7708313238127	48.340531436061	53.4158559738168	97.8181150024562
ENSG00000232745	25.9421638153269	31.0963715424024	59.9859488526923	77.5058898459867	22.4720514241602	17.9327777907968	48.5598690671062	65.5381370516456
ENSG00000232274	55.7276111588503	91.7722184544071	40.7451728056023	41.8285754724373	44.9441028483204	55.3577053541989	42.0852198581587	38.1490648509579
ENSG00000230850	19.2164176409829	28.0625791968022	26.0316381813571	17.2235310768859	18.597559799305	22.6108937362221	35.6105706492112	16.6290795504176
ENSG00000225278	22.0988802871303	28.0625791968022	23.7680174699347	51.6705932306578	27.1214413739865	18.712463781701	82.5517774140805	44.9963329011299
ENSG00000185044	13.451492348688	16.6858579008013	19.24077604709	27.0655488351065	8.52388157468146	17.9327777907968	14.5679607201319	30.3236156507614
ENSG00000238261	10.5690297025406	8.34292895040064	10.1862932014006	33.2168099339943	9.2987798996525	7.01717391813789	16.1866230223687	21.5199853005404
ENSG00000223804	49.9626858665554	59.9173988256046	39.6133624498912	56.5916021097681	57.3424760478571	68.6123671995705	74.4584659028961	75.3199485518913
ENSG00000215784	247.891787568679	272.282863017621	55.4587074298476	115.643708659091	231.694599166341	345.400893970565	58.2718428805274	103.687201902604
ENSG00000196369	2703.74996208629	2923.05892498582	2315.68398778507	2390.38006302781	2518.41955615589	3154.60951919843	1374.2442945991	2111.89310290303
ENSG00000271644	29.7854473435234	37.1639562336029	16.9771553356676	25.8352966153289	24.7967463990733	15.5937198180842	0	12.7163549503193
ENSG00000224363	43.2369396922114	65.226535430405	15.8453449799565	14.7630266373308	40.2947128984942	36.6452415724979	9.71197381342123	9.78181150024562
ENSG00000162825	10.5690297025406	15.9274098144012	7.92267248997823	3.6907566593327	14.7230681744498	17.9327777907968	9.71197381342123	9.78181150024562
ENSG00000225241	4529.30963797966	5021.68478005479	3703.28348388697	3603.40875172849	4368.87675618673	4147.14978561949	5055.08236988575	3507.75760398808
ENSG00000203843	102.807834379258	147.897376848011	177.694225846655	103.341186461316	133.282511895019	95.9013768812178	448.369457719614	91.9490281023088
ENSG00000168614	1837.08952647796	1858.95625976654	1671.68389538541	1840.45732078724	1718.72448478577	1799.51526700692	1735.20598799793	1797.89695374514
ENSG00000254539	19.2164176409829	13.652065555201	22.6362071142235	25.8352966153289	15.4979664994208	22.6108937362221	3.23732460447374	14.6727172503684
ENSG00000178104	4517.77978739507	4416.44320710754	4620.04987201302	4329.25756139726	4683.48547612498	4629.7754139892	4575.95832842364	4001.73908475048
ENSG00000255148	19.2164176409829	9.1013770368007	22.6362071142235	28.295801054884	9.2987798996525	6.23748792723368	6.47464920894749	23.4763476005895
ENSG00000268172	40.354477046064	55.3667103072043	15.8453449799565	15.9932788571084	25.5716447240444	14.0343478362758	8.09331151118436	14.6727172503684
ENSG00000272755	20.177238523032	18.9612021600015	6.79086213426706	11.0722699779981	16.2728648243919	15.5937198180842	3.23732460447374	5.86908690014737
ENSG00000223380	6136.76297364787	5742.21046213484	7555.96593472781	6895.56369185326	5869.85481165564	6703.7401497944	3145.06085324624	6721.08268181877
ENSG00000177144	32.6679099896708	27.3041311104021	36.2179313827576	41.8285754724373	43.3943061983783	35.8655555815937	45.3225444626324	35.2145214008842
ENSG00000213240	1083.80595495143	1172.56074157449	2548.83692106157	1130.60178997558	945.375956464671	1045.55891380255	1502.11861647582	849.06123822132
ENSG00000163386	771.539168285462	859.321681891266	2171.94407260975	962.057235866057	702.832780748735	700.937705822885	1956.96272340438	903.839382622695
ENSG00000233396	46.1194023383588	38.680852406403	64.513190275537	72.5848809668764	51.9181877730598	31.9671256270726	32.3732460447374	51.8436009513018
ENSG00000201558	48.0410441024571	37.9224043200029	28.2952588927794	59.0521065493232	52.6930860980308	38.9842995452105	35.6105706492112	14.6727172503684
ENSG00000117289	3850.97009525296	3001.17907788503	4282.77038601109	4716.78701062719	3688.51602686216	3808.76606556707	3607.99827168599	5379.99632513509
ENSG00000121851	790.755585926444	678.811037328052	851.121387494804	730.769818547874	787.296698170578	821.009348422133	689.550140752908	974.268425424464
ENSG00000181039	100.88619261516	146.380480675211	134.68543232963	142.709257494198	115.459850420685	108.376352735685	224.994060010925	170.203520104274
ENSG00000234222	250.774250214826	292.002513264022	215.043967585123	248.510948395068	246.417667340791	204.277729616903	247.655332242241	219.112577605502
ENSG00000152022	10574.7946278329	9752.12549493195	9963.32656132548	10353.802681648	10470.4261670087	12518.638269958	7589.90753518869	10330.5711254094
ENSG00000131795	5569.87865323888	5346.30056103401	7658.96067709753	8058.15203954306	6460.32733528357	6446.44377279601	14127.6845739234	7571.12210119011
ENSG00000211451	50.9235067486046	40.1977485792031	48.6678452955806	70.1243765273213	42.6194078734073	42.1030435088273	56.6531805782905	77.2763108519404
ENSG00000131779	1643.00370830403	1711.81733100493	1829.00553482926	1873.67413072123	1610.23871928982	1939.85874536967	2089.6930321878	1854.63146044657
ENSG00000143127	1888.97385410861	2768.33551536021	5361.38565500384	4704.48448842941	2389.78643421069	2216.64727214067	6829.13625313736	3887.29189019761
ENSG00000198483	19.2164176409829	20.4780983328016	416.506210901713	237.43867841707	48.8185944731756	26.5093236907431	605.37970103659	298.345250757491
ENSG00000131788	3039.07644992144	2678.08019307861	3763.26943273966	3438.5549542783	2804.3570380702	2944.8739876452	3439.65739225335	3414.83039473575
ENSG00000186364	225.792907281549	212.365464192016	215.043967585123	193.149598505078	197.599072867616	179.327777907968	288.121889798163	243.567106356116
ENSG00000186141	2043.66601611853	1889.29418322255	2109.69450304563	2210.76323894029	1965.91705045153	2056.0319580144	1730.35000109122	2156.88943580416
ENSG00000121848	5664.99992056175	5484.33811275882	4484.23262932768	6034.38713800896	5583.91732974133	6595.36379705871	4684.40870267351	5285.11275358271
ENSG00000117281	360.307830768429	427.764720729633	270.502675014971	396.141214768376	305.30994003859	300.179106498121	257.367306055663	301.279794207565
ENSG00000174827	82.6305958562263	97.8398031456075	43.0087935170247	71.3546287470988	58.1173743728281	62.3748792723368	33.9919083469743	70.4290428017685
ENSG00000117262	436.212680450311	509.677114060839	351.993020626176	431.818529141926	414.570603859507	405.436715270189	322.113798145138	390.2942788598
ENSG00000152042	94.160446440816	124.38548616961	138.080863396764	110.722699779981	103.83637554612	106.037294762973	134.34897108566	88.0363035022106
ENSG00000232637	367.994397824822	435.349201593633	483.283021888672	492.100887911027	373.500992636042	371.910217661308	459.700093835272	386.381554259702
ENSG00000186275	615.8861853935	696.255343315254	421.033452324558	484.719374592361	513.757589455801	599.578527005337	571.387792689616	414.748807610414
ENSG00000244371	56.6884320408994	60.6758469120047	71.3040524098041	65.203367648211	48.0436961482046	39.7639855361147	63.127829787238	44.9963329011299
ENSG00000227242	12.4906714666389	11.3767212960009	21.5043967585123	34.4470621537719	20.9222547742181	14.0343478362758	38.8478952536849	10.7599926502702
ENSG00000131791	1235.6156543152	1111.12644657609	1404.57665143757	1374.19172949154	1101.90541810882	1198.37736801977	1133.06361156581	1281.41730653218
ENSG00000237188	123.945893784339	94.0475627136072	82.6221559669159	88.5781598239848	110.810460470859	88.8842029630799	66.3651543917118	96.8399338524316
ENSG00000131781	138.358207015077	156.998753884812	124.499139128229	140.248753054643	162.728648243919	134.885676426428	173.196866339345	149.661715953758
ENSG00000271721	57.6492529229486	54.6082622208042	41.8769831613135	43.0588276922148	42.6194078734073	44.44210148154	19.4239476268425	59.6690501514983
ENSG00000180867	103.768655261307	141.829792156811	177.694225846655	116.873960878869	135.607206869932	151.259082235417	137.586295690134	143.792629053611
ENSG00000226015	45.1585814563097	34.8886119744027	27.1634485370682	44.2890799119924	48.0436961482046	35.8655555815937	21.0426099290793	39.1272460009825
ENSG00000131778	3064.05779285472	2816.11774480342	2386.98804019487	2529.39856386268	3019.77877241215	3200.61099266178	2542.91847681413	2433.71470126111
ENSG00000116128	1133.76864081799	1106.57575805769	1231.40966701376	1019.8790901956	1062.3856035353	1373.80671597322	674.982180032776	1076.97744617704
ENSG00000162836	492.90111249121	457.344196099235	306.720606397729	362.924404834382	476.562469857191	448.319444769921	352.868381887638	376.599742759456
ENSG00000188092	91.2779837946686	87.2215299360067	61.1177592084035	72.5848809668764	78.2647308220752	77.1889130995168	46.9412067648693	77.2763108519404
ENSG00000203836	73.0223870357348	97.0813550592075	87.1493973897606	55.3613498899905	72.8404425472779	76.4092271086126	89.026426623028	59.6690501514983
ENSG00000225080	16.3339549948354	24.2703387648019	21.5043967585123	8.61176553844296	16.2728648243919	7.7968599090421	50.178531369343	9.78181150024562
ENSG00000202408	18.2555967589337	12.1351693824009	2.26362071142235	20.9142877362186	13.1732715245077	17.1530917998926	8.09331151118436	2.93454345007369
ENSG00000212456	144.123132307371	114.525661046409	32.8225003156241	99.6504298019829	130.957816920106	176.988719935256	21.0426099290793	25.4327099006386
ENSG00000122497	872.425360900622	1012.52819534408	852.253197850516	752.914358503871	1035.26416216131	941.860677012286	1686.64611893082	700.377703417586
ENSG00000223612	22.0988802871303	14.4105136416011	29.4270692484906	27.0655488351065	24.7967463990733	21.8312077453179	53.4158559738168	15.650898400393
ENSG00000207501	133.554102604831	90.2553222816069	76.96310418836	126.715978637089	141.03149514473	107.596666744781	51.7971936715799	78.254492001965
ENSG00000203832	547.667902768011	645.43932152645	580.618712479833	583.139552174566	554.827200679266	500.558406160503	542.251871249352	491.04693731233
ENSG00000234367	85.5130585023737	84.1877375904065	98.4675009468723	82.4268987250969	73.615340872249	63.154565263241	131.111646481187	68.4726805017193
ENSG00000243452	6099.29095924796	6706.19797994932	4861.1254777795	4144.71972843062	6342.54278988798	5877.27299943593	8251.94041680357	3979.24091829992
ENSG00000227212	445.820889270802	640.130184921649	431.219745525958	311.253811603724	522.281471030482	425.708551033699	909.688213857122	220.090758755526
ENSG00000226675	16.3339549948354	21.9949945056017	9.05448284568941	2.46050443955513	30.9959329988417	23.3905797271263	27.5172591380268	15.650898400393
ENSG00000207205	71.1007452716366	62.9511911712048	40.7451728056023	49.2100887911027	66.6412559475096	67.0529952177621	19.4239476268425	36.1927025509088
ENSG00000203827	213.30223581491	227.534425920017	229.757502209369	157.472284131528	280.513193639517	235.465169253071	417.614873977113	124.229006053119
ENSG00000232527	784.0298397521	763.757223004859	1053.7154411671	691.401747514992	824.491817769188	838.94212621293	1307.87914020739	694.508616517439
ENSG00000206737	195.046639055976	144.863584502411	83.753966322627	162.393293010639	175.127021443455	176.988719935256	84.1704397163174	112.490832252825
ENSG00000226067	51.8843276306537	71.2941201216055	30.5588796042018	44.2890799119924	50.3683911231177	59.25613530872	14.5679607201319	42.0617894510562
ENSG00000252105	15.3731341127863	21.9949945056017	4.52724142284471	14.7630266373308	14.7230681744498	14.0343478362758	8.09331151118436	13.6945361003439
ENSG00000235999	239.244399630237	242.703387648019	146.003535886742	164.853797450194	251.841955615589	259.635434971102	123.018334970002	161.399889754053
ENSG00000240929	138.358207015077	85.7046337632066	32.8225003156241	68.8941243075437	82.1392224469304	145.021594308183	12.949298417895	57.7126878514492
ENSG00000273213	13.451492348688	19.7196502464015	3.39543106713353	14.7630266373308	13.9481698494788	14.81403382718	9.71197381342123	9.78181150024562
ENSG00000203817	37.4720143999166	34.8886119744027	14.7135346242453	20.9142877362186	48.0436961482046	37.4249275634021	8.09331151118436	7.8254492001965
ENSG00000212544	9.60820882049143	10.6182732096008	4.52724142284471	4.92100887911027	20.1473564492471	18.712463781701	4.85598690671062	2.93454345007369
ENSG00000269501	30.7462682255726	40.1977485792031	14.7135346242453	23.3747921757738	44.1692045233494	56.9170773360073	6.47464920894749	27.3890722006877
ENSG00000233368	9.60820882049143	18.9612021600015	15.8453449799565	13.5327744175532	16.2728648243919	24.1702657180305	11.3306361156581	17.6072607004421
ENSG00000202496	32.6679099896708	12.893617468801	10.1862932014006	18.4537832966635	20.1473564492471	28.0686956725516	9.71197381342123	8.80363035022106
ENSG00000223759	16.3339549948354	18.2027540736014	6.79086213426706	9.84201775822053	10.0736782246235	13.2546618453716	3.23732460447374	7.8254492001965
ENSG00000203815	12.4906714666389	20.4780983328016	13.5817242685341	18.4537832966635	14.7230681744498	21.8312077453179	9.71197381342123	20.5418041505158
ENSG00000203814	5231.66970275758	3926.4857432931	2441.31493726901	3003.04566847704	3292.54298280196	5039.89024520481	781.813891980409	2732.0599520186
ENSG00000183598	2072.49064258	1673.89492668493	1153.31475246969	1465.23039375508	1924.84743922807	2410.78908387582	1642.94223677043	1215.87916948053
ENSG00000220323	21.1380594050811	27.3041311104021	16.9771553356676	27.0655488351065	24.7967463990733	21.8312077453179	3.23732460447374	29.3454345007369
ENSG00000261716	587.061558932026	593.106403564846	454.987762995893	531.468958943909	514.532487780772	551.237995569276	446.750795417377	521.370552963092
ENSG00000203819	71.1007452716366	42.4730928384033	23.7680174699347	29.5260532746616	46.4938994982625	63.154565263241	16.1866230223687	48.9090575012281
ENSG00000203812	45.1585814563097	36.4055081472028	55.4587074298476	25.8352966153289	59.6671710227702	48.340531436061	66.3651543917118	39.1272460009825
ENSG00000184678	4890.57828963014	3658.75356879388	3110.21485749431	3664.92136271737	3758.25687610955	4953.34510021445	508.259962902378	3321.90318548341
ENSG00000184260	3916.30591523231	3011.03890300823	2822.73502714367	2975.98011964193	3139.11311445769	4404.44616261788	1628.37427605029	2662.60909036686
ENSG00000184270	1973.52609172894	1478.97376848011	1384.20406503477	1245.0152464149	2073.62791762251	2010.81017054196	3036.61047899637	1157.18830047906
ENSG00000178096	242.126862276384	231.326666352018	303.325175330595	243.589939515958	296.786058463909	293.161932579983	417.614873977113	266.065272806681
ENSG00000159164	760.970138582921	818.365485225663	625.89112670828	695.092504174325	826.816512744101	900.537319494362	861.128344790016	742.439492868643
ENSG00000143368	2609.58951564547	1978.03260933135	2342.84743632213	2631.50949810421	2137.9444785951	2581.54031588384	1129.82628696134	2739.8854012188
ENSG00000014914	218.106340225155	219.191496969617	392.738193431778	376.457179251935	172.802326468542	237.02454123488	322.113798145138	380.512467359555
ENSG00000163113	3583.8618900433	3503.27171108187	3896.82305471358	4261.59368930949	3732.68523138551	3793.95203173989	4585.67030223706	4092.70993170277
ENSG00000223945	21.1380594050811	39.439300492803	24.8998278256459	34.4470621537719	36.420221273639	21.0515217544137	37.2292329514481	30.3236156507614
ENSG00000136631	2144.55220873369	1937.07641266575	2310.02493600651	2097.58003472075	2026.35911979927	2076.30379377791	1717.40070267332	2124.60945785335
ENSG00000023902	3719.33763441223	3196.10023608985	4737.75814900698	3949.10962548599	3727.26094311071	3535.09628275969	4907.7841003822	4393.98972591033
ENSG00000143401	5959.97193135083	6116.12536873007	3955.67719321056	4732.7802894843	7050.79985891151	7540.34321803461	4195.57268739797	4233.5680173063
ENSG00000118298	218.106340225155	281.384240054422	149.398966953875	164.853797450194	189.850089617905	250.279203080251	153.772918712503	240.632562906042
ENSG00000117362	10072.2853065212	9038.42584562949	10684.2897579135	9711.61102292411	10566.5135593051	12698.7457338569	11793.5735340979	10967.3670540754
ENSG00000118292	202.733206112369	216.916152710417	235.416553987925	265.734479471954	244.092972365878	205.837101598711	558.438494271721	274.868903156902
ENSG00000159208	116.259326727946	102.390491664008	78.0949145440712	66.4336198679886	102.286578896178	112.274782690206	53.4158559738168	58.6908690014737
ENSG00000187145	3752.96636528395	2890.44565727062	3980.57702103621	4233.29788825461	3294.86767777687	3847.75036511228	3938.20538134231	4517.24055081343
ENSG00000117360	3712.61188823789	3697.43442120028	3601.42055187296	4127.49619735373	3625.7492625395	3826.69884335786	4085.50365084587	3565.47029183953
ENSG00000163125	4464.93463888237	3779.34681453149	4105.07616016444	4196.39032166128	3903.93776120411	4632.11447196191	2578.52904746334	4161.18261220449
ENSG00000143374	1429.70147248912	1293.1539873121	956.379750575944	1108.45725001959	1414.96434139712	1505.57364843603	987.384004364492	1170.8828365794
ENSG00000143369	58.6100738049977	40.1977485792031	263.711812880704	178.386571867747	51.1432894480888	43.6624154906358	105.213049645397	218.134396455477
ENSG00000237781	205.615668758517	262.42303789442	270.502675014971	423.206763603483	214.646836016979	229.227681325838	492.073339880009	330.625228708302
ENSG00000143382	1016.54849320799	1326.5257031137	1515.49406629726	1778.94470979836	1100.35562145888	945.759106966807	2432.84944026202	1490.74807263743
ENSG00000264553	15.3731341127863	28.8210272832022	24.8998278256459	56.5916021097681	24.0218480741023	21.8312077453179	43.7038821603956	27.3890722006877
ENSG00000203804	27.8638055794251	34.8886119744027	37.3497417384688	34.4470621537719	32.5457296487838	23.3905797271263	42.0852198581587	46.952695201179
ENSG00000264508	44.1977605742606	48.5406775296037	48.6678452955806	59.0521065493232	41.8445095484363	32.7468116179768	53.4158559738168	44.9963329011299
ENSG00000264584	111.455222317701	141.829792156811	54.3268970741365	207.912625142409	106.935968846004	72.5107971540915	43.7038821603956	77.2763108519404
ENSG00000143384	18229.6545951184	15824.2608746508	19879.1170877111	25692.5873578347	20405.3975914624	16557.4117028418	22442.7528205142	18926.8270718252
ENSG00000143420	7590.48496818823	6910.22051519093	8099.23490546918	8923.01935004669	8216.24693966796	8415.15089982914	9202.09518821662	9322.06635973408
ENSG00000143457	3928.79658669894	3290.90624688985	4034.90391811034	4220.99536605683	3878.36611648006	4146.37009962859	3030.13582978742	4177.8116917549
ENSG00000163131	1223.12498284856	1061.82732096008	1750.91062028519	1612.86066012839	1374.66962849863	1451.77531506364	2003.90393016925	1521.07168828819
ENSG00000143387	228.675369927696	314.755955856024	448.196900861626	490.870635691249	249.517260640675	260.415120962006	443.513470812903	518.436009513018
ENSG00000224690	13.451492348688	18.2027540736014	7.92267248997823	13.5327744175532	9.2987798996525	10.1359178817547	14.5679607201319	9.78181150024562
ENSG00000143437	3836.55778202223	3644.34305515228	4349.54719699805	4300.96176034237	3627.29905918945	4015.38285315668	3515.73452045849	4205.20076395559
ENSG00000143379	2884.38428791153	2887.41186492502	3061.54701219873	3035.03222619126	2649.37737307599	2824.80234504595	2696.69139552663	3018.6670289758
ENSG00000143418	9288.25546676906	8322.45085206784	8832.64801597002	8732.33025598117	8502.18442158227	9841.97626318384	6178.43400763814	9210.55370863128
ENSG00000231073	57.6492529229486	69.0187758624053	38.48155209418	52.9008454504354	51.1432894480888	51.4592753996779	71.2211412984224	44.0181517511053
ENSG00000143412	180.634325825239	228.292874006418	224.098450430813	202.991616263298	210.772344392123	252.618261052964	157.010243316977	193.679867704863
ENSG00000143409	1133.76864081799	1056.51818435528	1369.49053041052	1241.32448975556	1237.51262497875	1101.69630514765	2194.9060818332	1183.59919152972
ENSG00000143363	708.124990070218	550.633310726442	720.963196588019	700.013513053435	575.749455453484	686.123671995705	480.742703764351	725.810413318225
ENSG00000163141	30.7462682255726	45.5068851840035	54.3268970741365	73.815133186654	35.6453229486679	35.0858695906894	118.162348063292	84.1235789021123
ENSG00000143443	252.695891978925	269.249070672021	311.247847820573	280.497506109285	292.136668514083	280.686956725516	283.265902891453	383.447010809628
ENSG00000197622	7220.56892859931	7549.59225202618	7740.45102270873	8364.48484226767	7118.99091150896	9000.6950789982	6497.31048117881	7874.35825769772
ENSG00000213190	1307.67722046888	1218.06762675849	2122.14441695846	1638.69595674372	1242.93691325355	1454.11437303635	1720.6380272778	1860.50054734672
ENSG00000143458	1157.78916286922	1267.3667523745	1204.24621847669	879.63033714096	1318.87694910071	1152.37589455642	2081.59972067662	775.697651969478
ENSG00000261168	14.4123132307371	6.82603277760052	27.1634485370682	22.1445399559962	14.7230681744498	9.35623189085052	22.6612722313162	32.2799779508105
ENSG00000143434	1007.90110526955	1010.25285108488	1909.36407008475	1398.79677388709	1083.30785830952	1049.45734375707	3104.59429569032	1524.98441288829
ENSG00000163154	40.354477046064	46.2653332704036	64.513190275537	51.6705932306578	48.8185944731756	28.0686956725516	90.6450889252648	40.105427151007
ENSG00000163156	932.957076469718	910.13770368007	1016.36569942864	1056.78665678893	984.895771038194	1073.6276094751	1073.17310638305	1256.96277778156
ENSG00000163155	313.227607548021	326.132677152025	332.752244579086	335.858855999276	295.236261813967	339.943092034236	511.497287506852	361.927025509088
ENSG00000163159	2107.08019433377	2028.09018303376	2419.81054051049	2210.76323894029	1950.41908395211	2307.09084708556	1939.15743807977	2151.99853005404
ENSG00000143398	5408.46074505462	4860.13533765157	5706.58781349575	5958.11150038275	5249.16125335384	5360.34118746644	4713.54462411377	5342.82544143416
ENSG00000159352	6736.31520404654	6179.07655990127	8292.77447629579	7743.20747128	7645.92177248927	7643.26176883397	13093.3593627941	8162.92169695497
ENSG00000232671	35.5503726358183	28.8210272832022	37.3497417384688	39.3680710328821	38.7449162485521	31.9671256270726	40.4665575559218	39.1272460009825
ENSG00000143373	2113.80594050811	2119.86240148816	2685.78597410262	2352.24224421471	2199.93634459279	2388.9578761305	3295.59644735427	2638.15456161624
ENSG00000143393	5271.0633589216	5018.65098770919	5996.33126455781	5921.20393378943	5318.12720427626	5559.94080113792	5998.76249208985	5930.71231259892
ENSG00000265753	27.8638055794251	34.8886119744027	29.4270692484906	29.5260532746616	28.6712380239285	21.0515217544137	48.5598690671062	28.3672533507123
ENSG00000143390	4239.14173160082	3934.0702241571	4436.69659438781	4746.31306390185	4241.79343089148	4360.78374712725	4752.39251936746	4874.27667057239
ENSG00000237976	51.8843276306537	30.3379234560023	56.5905177855588	49.2100887911027	42.6194078734073	56.1373913451031	24.2799345335531	68.4726805017193
ENSG00000143416	1.92164176409829	6.82603277760052	86.0175870340494	30.7563054944392	3.09959329988417	4.67811594542526	105.213049645397	34.2363402508597
ENSG00000159377	9805.1771013115	8449.11168249665	11080.4233824124	11151.0061200639	10095.3753777227	11012.2849355311	16476.3635744691	12525.6096260645
ENSG00000143442	7972.89167924379	7788.5033992422	8224.86585495312	7452.8679474125	7699.38975691227	7775.80838728769	6366.19883469762	7443.95855168692
ENSG00000238711	56.6884320408994	45.5068851840035	35.0861210270465	33.2168099339943	43.3943061983783	31.1874396361684	25.89859683579	31.301796800786
ENSG00000143375	45.1585814563097	34.1301638880026	14.7135346242453	27.0655488351065	32.5457296487838	49.1202174269652	17.8052853246056	22.4981664505649
ENSG00000143367	577.453350111535	567.319168627244	974.488716267323	655.724433141443	528.48065763025	579.306691241828	843.32305946541	642.665015566137
ENSG00000232536	31.7070891076217	31.0963715424024	31.6906899599129	17.2235310768859	40.2947128984942	17.1530917998926	85.7891020185542	31.301796800786
ENSG00000207606	15.3731341127863	25.787234937602	7.92267248997823	15.9932788571084	7.74898324971042	18.712463781701	4.85598690671062	5.86908690014737
ENSG00000223861	14.4123132307371	16.6858579008013	13.5817242685341	20.9142877362186	10.8485765495946	14.81403382718	16.1866230223687	15.650898400393
ENSG00000250734	9.60820882049143	11.3767212960009	13.5817242685341	9.84201775822053	17.822661474334	12.4749758544674	9.71197381342123	10.7599926502702
ENSG00000143376	3850.00927437091	3417.56707731866	3902.48210649214	3667.38186715693	3639.69743238898	4303.08698380033	2057.31978614306	3485.25943753751
ENSG00000236940	13.451492348688	20.4780983328016	7.92267248997823	3.6907566593327	19.372458124276	19.4921497726052	17.8052853246056	18.5854418504667
ENSG00000143436	3057.33204668037	2741.78983233621	2939.31149378192	2800.05405221374	3025.97795901192	3379.93877056975	2931.39742935098	3217.23780243078
ENSG00000143450	335.326487835151	306.413026905624	256.920950746437	306.332802724614	326.232194812809	337.604034061523	296.215201309348	368.77429355926
ENSG00000249602	25.9421638153269	21.9949945056017	31.6906899599129	29.5260532746616	39.5198145735231	26.5093236907431	42.0852198581587	25.4327099006386
ENSG00000182134	909.897375300538	838.085135472064	785.476386863556	803.354699514751	865.561428992654	954.335652866753	689.550140752908	728.744956768299
ENSG00000203288	39.3936561640148	43.2315409248033	45.272414228447	51.6705932306578	42.6194078734073	47.5608454451568	55.0345182760537	71.407223951793
ENSG00000225556	52.8451485127028	59.1589507392045	74.6994834769376	66.4336198679886	100.736782246235	61.5951932814326	192.620813966188	82.1672166020632
ENSG00000234614	45.1585814563097	46.2653332704036	20.3725864028012	27.0655488351065	55.017781072944	40.5436715270189	14.5679607201319	24.454528750614
ENSG00000196407	35.5503726358183	34.1301638880026	16.9771553356676	30.7563054944392	51.1432894480888	31.1874396361684	32.3732460447374	22.4981664505649
ENSG00000159445	1498.88057599666	1455.46187780171	1113.7013900198	1231.48247199734	1362.27125529909	1465.80966289991	853.035033278832	1120.01741677812
ENSG00000197747	12552.16400309	9477.56728765513	16036.6209300717	15679.5645410651	11094.9942169354	14116.2148653207	6842.08555155526	16853.0830337732
ENSG00000229021	18.2555967589337	21.2365464192016	18.1089656913788	50.4403410108802	22.4720514241602	19.4921497726052	21.0426099290793	33.2581591008351
ENSG00000163191	5553.54469824404	3708.81114249628	5944.2679881951	5144.91478310978	4368.87675618673	5913.13855501753	1702.83274195319	5563.89438133971
ENSG00000159450	125.867535548438	94.8060108000073	9.05448284568941	20.9142877362186	154.204766669237	133.32630444462	4.85598690671062	21.5199853005404
ENSG00000197915	29.7854473435234	46.2653332704036	37.3497417384688	41.8285754724373	43.3943061983783	28.0686956725516	59.8905051827643	33.2581591008351
ENSG00000143631	27.8638055794251	30.3379234560023	28.2952588927794	33.2168099339943	37.970017923581	27.2890096816473	64.7464920894749	26.4108910506632
ENSG00000238279	76.8656705639314	84.1877375904065	134.68543232963	67.6638720877662	87.5635107217277	72.5107971540915	132.730308783424	171.181701254298
ENSG00000197956	34317.6394441492	28823.3026274614	38998.78942674	41732.6157992946	39322.2155006555	44085.7849836967	25521.4485193688	53132.8437070342
ENSG00000196154	294.972010789087	335.234054188826	1756.56967206375	755.374862943426	466.488791632567	410.114831215614	1769.1978963449	1021.22112062564
ENSG00000188015	41.3152979281131	47.0237813568036	113.181035571118	77.5058898459867	51.1432894480888	63.9342512541452	89.026426623028	94.8835715523825
ENSG00000196754	98.0037299690126	103.148939750408	93.9402595240276	125.485726417312	110.035562145888	122.410700571961	134.34897108566	109.556288802751
ENSG00000188643	28071.3428899478	23263.1197060626	27172.5030199139	23758.6308683444	28169.8788076723	32956.5471495301	24880.458247683	27049.6433416292
ENSG00000189171	2111.88429874402	1819.51695927374	4072.25365984881	3046.10449616925	2530.81792935542	2351.5329485671	5743.01384833642	3552.75393688921
ENSG00000271853	25.9421638153269	22.7534425920017	21.5043967585123	25.8352966153289	39.5198145735231	30.4077536452642	46.9412067648693	22.4981664505649
ENSG00000160678	245.970145804581	325.374229065625	207.121295095145	273.11599279062	282.062990289459	303.297850461738	474.268054555404	279.759808907025
ENSG00000272030	185.438430235485	178.993748390414	113.181035571118	113.183204219536	153.429868344266	211.294903535041	124.636997272239	116.403556852923
ENSG00000160679	5157.6864948398	5305.34436436841	4493.28711217337	4761.07609053918	5397.16683342331	5749.40449692764	4993.57320240075	4937.85844532399
ENSG00000143553	1460.4477407147	1126.29540830409	1522.28492843153	1536.58502250218	1452.9343593207	1547.67669194486	1152.48755919265	1706.92610679286
ENSG00000143621	12418.6099004852	11017.2169030472	11730.0825265906	13300.2567480153	12992.7202147895	14600.3998656722	12018.5675941088	13911.6923156493
ENSG00000169418	65.3358199793417	56.1251583936043	121.103708061096	136.55799639531	74.39023919722	40.5436715270189	237.94335842882	137.923542153463
ENSG00000143624	6203.05961450926	6351.24427551409	6995.71980865078	6872.18889967749	6199.9614980933	6669.43396619461	7408.61735733816	6900.08983227326
ENSG00000238511	24.0205220512286	40.9561966656031	35.0861210270465	31.9865577142167	16.2728648243919	18.712463781701	14.5679607201319	32.2799779508105
ENSG00000143554	1084.76677583348	1135.39678534089	1165.76466638251	1169.96986100847	1185.59443720569	1039.32142587531	1887.36024440819	1380.21360268466
ENSG00000231827	49.9626858665554	74.3279124672057	92.8084491683164	65.203367648211	54.2428827479729	34.3061835997852	121.399672667765	107.599926502702
ENSG00000143614	6891.9681869385	6844.23553167413	7328.47205322987	8215.62432367459	6358.81565471237	7873.26913615071	5136.0154849976	7819.58011329635
ENSG00000223599	136.436565250978	172.926163699213	99.5993113025835	161.163040790861	116.234748745656	104.477922781164	79.3144528096067	110.534469952776
ENSG00000236327	43.2369396922114	72.0525682080055	35.0861210270465	23.3747921757738	38.7449162485521	32.7468116179768	25.89859683579	17.6072607004421
ENSG00000198837	5692.86372614117	6207.13913909808	5625.09746788455	5970.41402258053	5793.91477580848	5849.20430376338	9038.61029569069	5929.73413144889
ENSG00000160741	1808.26490001649	1843.02884995214	2015.7542435216	2349.78173977515	1996.1380851254	2100.47405949594	2738.77661538479	2623.48184436588
ENSG00000143570	6057.0148404378	5508.60845152362	7631.79722856046	6894.33343963348	6623.05598352749	6302.20186447873	11665.6992122211	7741.32562129438
ENSG00000273026	46.1194023383588	37.9224043200029	29.4270692484906	47.9798365713251	29.4461363488996	53.0186473814863	46.9412067648693	56.7345067014246
ENSG00000143578	567.845141291043	521.05383535684	399.529055566045	466.265591295698	521.506572705511	578.527005250924	445.13213311514	627.014117165744
ENSG00000143543	4908.83388638907	4285.99013624673	5341.01306860104	5025.58031779136	5838.8588786568	5256.64295067618	9822.04284997334	5744.85789409425
ENSG00000272654	99.9253717331108	105.424284009608	107.521983792562	130.406735296422	84.4639174218435	77.968599090421	84.1704397163174	175.094425854397
ENSG00000143545	5664.99992056175	4666.73107561956	7198.31386232308	5881.83586275654	5909.37462622916	6324.03307222405	7228.94584178987	7574.05664464018
ENSG00000177954	9001.93084391842	5028.51081283239	8050.5670601736	7547.59736833537	7559.13316009251	7364.91387008117	1642.94223677043	8934.70662432435
ENSG00000143552	121.063431138192	149.414273020811	78.0949145440712	77.5058898459867	130.182918595135	102.138864808452	87.4077643207911	164.334433204126
ENSG00000143549	46624.7941223167	39531.0727112574	44333.0116332068	46028.6565507579	44905.3579320719	50032.4500363231	34731.6370190966	43348.0976633385
ENSG00000264384	113.376864081799	146.380480675211	83.753966322627	155.011779691973	95.3124939714381	102.138864808452	55.0345182760537	65.5381370516456
ENSG00000143612	10139.5427682646	8573.49716866626	11413.1756269915	10741.3321308779	10425.4820641604	11602.5072306455	10717.1631031103	12343.6679321599
ENSG00000143569	14757.2479273928	12981.5974468234	13672.269096991	15508.559482516	12603.721255654	15037.0240205786	7581.81422367751	15653.8329438431
ENSG00000252817	98.9645508510617	136.52065555201	126.762759839652	134.097491955755	113.910053770743	127.86850250829	200.714125477372	114.447194552874
ENSG00000143575	3007.36936081382	2631.8148598082	2760.48545757956	2934.1515441695	2918.26709184094	3406.44809426049	2636.80089034386	3464.717633387
ENSG00000143515	10249.0763488182	10323.9953520776	10981.9558814655	10822.5287773833	10377.4383680122	11954.1456125433	10035.7062738686	11816.4282922967
ENSG00000238365	33.62873087172	29.5794753696023	23.7680174699347	22.1445399559962	23.2469497491313	17.1530917998926	6.47464920894749	10.7599926502702
ENSG00000228013	13.451492348688	11.3767212960009	10.1862932014006	14.7630266373308	20.9222547742181	13.2546618453716	12.949298417895	12.7163549503193
ENSG00000160712	2000.42907642632	1927.21658754255	1852.7735522992	2590.91117485155	2025.5842214743	1805.75275493415	1769.1978963449	2625.43820666592
ENSG00000228264	19.2164176409829	18.2027540736014	13.5817242685341	20.9142877362186	12.3983731995367	8.57654589994631	56.6531805782905	26.4108910506632
ENSG00000169291	11246.4084243852	10490.0954829992	12714.7575360594	9560.28999989147	12154.2802271708	12300.3261925048	19697.5015559205	10323.7238573592
ENSG00000163239	943.526106172258	888.142709174468	1412.49932392755	894.393363778291	1103.45521475876	934.063817103244	4066.07970321902	1013.39567142545
ENSG00000160714	5521.83760913642	4785.80742518437	6157.0483350688	5655.46945431747	5631.18612756456	5994.22589807157	5728.44588761629	6572.39914701503
ENSG00000229780	41.3152979281131	46.2653332704036	61.1177592084035	38.1378188131046	49.5934927981467	46.7811594542526	53.4158559738168	73.3635862518422
ENSG00000160716	126.828356430487	144.863584502411	87.1493973897606	153.781527472196	106.935968846004	103.69823679026	93.8824135297386	157.487165153954
ENSG00000160710	21392.6769388242	19592.2309678863	23291.5253101803	21773.0037856234	20479.0129323347	22334.1052094511	17455.6542673224	20802.9785175724
ENSG00000268141	18.2555967589337	6.06758469120047	9.05448284568941	11.0722699779981	16.2728648243919	4.67811594542526	17.8052853246056	2.93454345007369
ENSG00000143603	270.951488737858	282.142688140822	261.448192169282	280.497506109285	295.236261813967	246.38077312573	140.823620294608	275.847084306926
ENSG00000163344	975.23319527988	955.644588864073	1238.20052914803	868.558067162962	1333.60001727516	1175.76647428355	2720.97133006018	1048.61019282633
ENSG00000163346	4522.58389180531	4122.16534958432	8677.58999723759	6241.06951093159	4963.22377143952	4882.39367504216	13009.1889230777	6832.59533292157
ENSG00000163348	1836.12870559591	1698.92371353613	1917.28674257473	1920.42371507278	1887.65231962946	1995.21645072387	2368.10294817254	2067.87495115192
ENSG00000271380	72.0615661536857	70.5356720352054	100.731121658295	81.1966465053194	67.4161542724806	76.4092271086126	147.298269503555	99.7744773025053
ENSG00000160691	36834.0293342359	34404.7220952794	45075.4792265533	43203.9974541486	36038.9712977532	41385.7323971955	48708.785998912	46963.4551938292
ENSG00000173207	2985.27048052669	2474.81610592339	1434.00372068606	2322.71619094005	3273.17052467768	3402.54966430597	2146.34621276609	2259.59845655674
ENSG00000264349	18.2555967589337	33.3717158016026	11.3181035571118	29.5260532746616	25.5716447240444	25.7296376998389	24.2799345335531	24.454528750614
ENSG00000160688	1945.66228614951	1833.92747291534	2039.52226099154	1765.41193538081	1895.40130287917	2098.91468751413	2209.47404255333	2059.0713208017
ENSG00000163352	6.725746174344	14.4105136416011	14.7135346242453	17.2235310768859	13.1732715245077	11.6952898635631	17.8052853246056	17.6072607004421
ENSG00000160685	1809.22572089854	1830.89368056974	2572.6049385315	2266.12458883028	2161.96632666921	2067.72724787796	4755.62984397193	2636.19819931619
ENSG00000163354	23.0597011691794	34.1301638880026	15.8453449799565	30.7563054944392	36.420221273639	21.8312077453179	38.8478952536849	31.301796800786
ENSG00000163357	36.5111935178674	42.4730928384033	23.7680174699347	46.7495843515475	68.1910525974517	59.25613530872	53.4158559738168	43.0399706010807
ENSG00000232093	35.5503726358183	47.7822294432037	28.2952588927794	33.2168099339943	33.3206279737548	36.6452415724979	24.2799345335531	28.3672533507123
ENSG00000143537	19574.8038299872	18474.2784885326	26739.0196536765	19969.4540314295	20928.4539608179	20383.3308602088	40057.0359934559	20726.6803878704
ENSG00000243364	468.880590439982	446.725922889634	794.530869709246	751.684106284093	521.506572705511	516.152125978587	893.501590834754	853.952143971443
ENSG00000143590	39.3936561640148	35.6470600608027	40.7451728056023	49.2100887911027	48.0436961482046	72.5107971540915	42.0852198581587	67.4944993516948
ENSG00000169242	3806.7723346787	3488.86119744027	5517.57548409198	5224.88117739532	3944.2324741026	3893.75183857562	5958.29593453393	6169.38851320491
ENSG00000169241	2624.00182887621	2436.89370160339	2638.24993916275	2572.45739155489	2433.95563873404	2747.61343194644	2112.35430441912	2922.80527627339
ENSG00000179085	1127.04289464364	901.794774729669	1180.47820100676	1121.99002443714	1565.2946164415	1242.03978351041	2251.55926241149	1462.38081928672
ENSG00000163463	1024.23506026439	1241.5795174369	1105.77871752982	1112.14800667892	1146.07462263217	1305.97403476455	2058.9384484453	1321.52273368318
ENSG00000163462	879.151107074965	1031.48939750408	878.284836031873	868.558067162962	1001.94353418756	942.64036300319	1644.56089907266	933.184817123432
ENSG00000185499	111.455222317701	128.93617468801	106.390173436851	137.788248615087	101.511680571206	113.834154672015	108.45037424987	134.98899870339
ENSG00000169231	1162.59326727946	1243.8548616961	1566.42553230427	1464.0001415353	1267.73365965262	1146.91809262009	1838.80037534109	1455.53355123655
ENSG00000231064	139.319027897126	164.583234748813	148.267156598164	153.781527472196	114.684952095714	125.529444535578	221.756735406451	147.705353653709
ENSG00000173171	918.54476323898	927.582009667271	849.989577139093	968.208496964945	1032.9394671864	987.862150475634	1181.62348063292	1075.99926502702
ENSG00000160766	416.996262809328	437.624545852834	390.474572720356	477.337861273696	411.471010559623	432.725724951837	357.724368794349	490.068756162306
ENSG00000236675	304.580219609578	269.249070672021	340.674917069064	298.951289405949	253.391752265531	309.535338388971	314.020486633953	332.581591008351
ENSG00000177628	4119.99994222672	3541.95256348827	5249.33642978844	4366.16512799058	3793.90219905822	4105.04674211067	3709.97399672691	4465.39694986213
ENSG00000216109	30.7462682255726	69.0187758624053	16.9771553356676	25.8352966153289	18.597559799305	49.1202174269652	11.3306361156581	36.1927025509088
ENSG00000160767	4405.36374419532	3933.3117760707	4252.21150640689	4559.31472649566	4812.89349639514	4872.25775716041	6903.59471904026	4906.5566485232
ENSG00000116521	4730.12120232793	4274.61341495073	4590.62280276453	5127.6912520329	4613.74462687758	5203.6243032947	3824.89902018573	5466.07626633725
ENSG00000176444	3058.29286756242	3120.25542744984	3610.47503471865	3609.56001282738	2982.58365281354	3082.09872204434	3551.3450911077	3708.28473974311
ENSG00000143630	373.759323117116	398.185245360031	478.755780465828	505.63366232858	372.726094311071	347.739951943278	569.769130387379	503.763292262649
ENSG00000160752	16494.4120821376	16142.8090709388	21980.8889182668	19617.6018965731	17952.8443929291	19312.8219946973	34548.7281789438	22349.4829157612
ENSG00000225855	1710.26117004747	2376.97630277778	1548.31656661289	2172.62542012718	1772.96736753374	1625.64529103528	1712.54471576661	1900.60597449772
ENSG00000160753	2337.67720602556	2179.02135222737	2640.51355987417	2622.89773256577	2416.90787558468	2542.55601633863	3727.77928205152	2906.17619672297
ENSG00000116539	7948.87115719256	7548.07535585338	8926.58827549405	7611.5704837638	7595.55338136615	7159.07676848246	5990.66918057866	7501.67123953837
ENSG00000207134	10.5690297025406	18.9612021600015	9.05448284568941	9.84201775822053	13.9481698494788	9.35623189085052	9.71197381342123	8.80363035022106
ENSG00000227773	44.1977605742606	47.0237813568036	33.9543106713353	30.7563054944392	47.2687978232335	25.7296376998389	135.967633387897	18.5854418504667
ENSG00000238805	15.3731341127863	15.1689617280012	5.65905177855588	15.9932788571084	14.7230681744498	13.2546618453716	0	10.7599926502702
ENSG00000237872	48.0410441024571	44.7484370976034	44.1406038727359	50.4403410108802	37.19511959861	42.8827294997315	56.6531805782905	24.454528750614
ENSG00000235919	121.063431138192	149.414273020811	134.68543232963	134.097491955755	158.854156619064	149.699710253608	284.88456519369	172.159882404323
ENSG00000271267	16.3339549948354	19.7196502464015	16.9771553356676	24.6050443955513	23.2469497491313	14.81403382718	16.1866230223687	23.4763476005895
ENSG00000125459	1273.08766871511	1289.3617468801	837.53966322627	1192.11440096446	1155.37340253182	1426.0456773638	692.787465357381	1278.4827630821
ENSG00000203761	292.089548142939	353.436808262427	235.416553987925	291.569776087283	259.590938865299	261.19480695291	192.620813966188	313.01796800786
ENSG00000246203	37.4720143999166	25.787234937602	20.3725864028012	23.3747921757738	32.5457296487838	24.9499517089347	19.4239476268425	36.1927025509088
ENSG00000163374	2938.19025730628	2824.46067375382	3133.98287496425	3249.09611243255	2864.02420909297	2947.99273160882	4011.04518494297	3187.89236793005
ENSG00000132676	4514.89732474892	4135.05896705312	4659.66323446291	5073.56015436268	4413.82085903505	4657.84410966175	4129.20753300626	5213.70552963092
ENSG00000227673	14.4123132307371	11.3767212960009	13.5817242685341	8.61176553844296	11.6234748745656	9.35623189085052	1.61866230223687	8.80363035022106
ENSG00000116580	5782.22006817174	5802.12786096045	6519.22764889638	6047.91991242652	5677.68002706282	5599.70478667404	7026.61305401026	5932.66867489897
ENSG00000234937	87.434700266472	130.45307086081	92.8084491683164	66.4336198679886	95.3124939714381	61.5951932814326	108.45037424987	86.0799412021615
ENSG00000132718	5541.05402677741	4775.18915197477	5874.095746141	5349.13665159286	5875.27909993044	5758.76072881849	8145.10870485594	5330.10908648384
ENSG00000143622	2516.3898900867	2282.17029197778	2949.49778698333	2470.34645731335	2421.55726553451	2563.60753809304	2385.90823349715	2607.83094596548
ENSG00000132680	4572.54657767187	4847.24172018277	3791.56469163244	4571.61724869344	4215.44688784247	4137.01386773774	3410.52147081309	4699.182244718
ENSG00000207475	23.0597011691794	39.439300492803	14.7135346242453	15.9932788571084	26.3465430490154	31.9671256270726	9.71197381342123	23.4763476005895
ENSG00000252808	26.902984697376	50.0575737024038	21.5043967585123	22.1445399559962	30.2210346738706	38.9842995452105	12.949298417895	22.4981664505649
ENSG00000173080	77.8264914459806	112.250316787209	81.4903456112047	130.406735296422	72.0655442223069	67.0529952177621	64.7464920894749	108.578107652726
ENSG00000116584	11715.2890148252	11171.9403126729	15351.8756648664	13969.5139555743	11437.4992765726	12891.3281736102	15628.184528097	14612.0700190669
ENSG00000273002	77.8264914459806	100.873595491208	113.181035571118	126.715978637089	86.7886123967567	97.4607488630262	158.628905619213	123.250824903095
ENSG00000163479	10451.8095549306	9266.71871963591	11562.5745939454	11210.0582266132	9983.7900189269	10686.3761913331	9218.28181123899	11943.5918417999
ENSG00000160803	5119.25365955783	4651.56211389156	4790.95323572541	5154.756800868	4482.78680995748	5520.95650159271	4030.46913256981	5288.04729703278
ENSG00000116586	1541.15669480682	1214.27538632649	1738.46070637237	1409.86904386509	1903.15028612888	1780.02311723431	2609.28363120584	1829.19875054593
ENSG00000132698	11.5298505845897	8.34292895040064	10.1862932014006	4.92100887911027	5.42428827479729	8.57654589994631	12.949298417895	23.4763476005895
ENSG00000254726	2613.43279917367	2456.61335184979	3143.03735780994	2573.68764377467	2729.96679887298	3102.37055780785	2936.25341625769	2708.58360441801
ENSG00000160789	42882.3967867353	41577.3656483648	48392.8153791428	48099.1710366435	48507.8602448622	50538.46624442	80324.4980862026	48371.0578687146
ENSG00000196189	113.376864081799	108.458076355208	127.894570195363	111.952951999759	79.0396291470463	115.393526653823	121.399672667765	117.381738002947
ENSG00000160785	3256.22196926454	3318.96882608666	3273.19554871672	3621.86253502516	3140.66291110763	3546.79157262325	2625.47025422821	3239.73596888135
ENSG00000160783	1569.02050038625	1475.18152804811	1501.91234202873	1635.00520008439	1549.79664994208	1722.3263539074	1442.22811129305	1650.19160009144
ENSG00000242252	35.5503726358183	38.680852406403	48.6678452955806	47.9798365713251	31.7708313238127	20.2718357635095	113.306361156581	49.8872386512527
ENSG00000160781	147.005594953519	202.505639068816	134.68543232963	164.853797450194	145.680885094556	158.276256153555	161.866230223687	208.352584955232
ENSG00000198952	9629.34687989651	9332.70370315272	10496.4092388654	10673.6682587902	9897.00140653015	10280.9394760629	11060.3195111845	11190.392356281
ENSG00000163472	362.229472532527	440.658338198434	431.219745525958	393.680710328821	345.604652937085	368.011787706787	519.590599018036	483.221488112134
ENSG00000198715	2783.49809529637	2303.40683839698	3287.90908334097	2765.60699005997	2524.61874275565	3076.64092010801	2376.19625968373	3260.27777303187
ENSG00000163468	21978.7776768741	19357.1120611023	19533.9149292192	21802.529838898	21952.0946481046	25497.2912745495	17198.2869612668	21859.4141595989
ENSG00000228155	16.3339549948354	18.2027540736014	27.1634485370682	18.4537832966635	17.822661474334	13.2546618453716	61.5091674850012	15.650898400393
ENSG00000163467	99.9253717331108	135.00375937921	112.049225215406	113.183204219536	99.9618839212644	105.257608772068	58.2718428805274	129.119911803242
ENSG00000237390	16.3339549948354	14.4105136416011	11.3181035571118	12.3025221977757	26.3465430490154	18.712463781701	17.8052853246056	11.7381738002947
ENSG00000236947	13.451492348688	12.893617468801	9.05448284568941	12.3025221977757	14.7230681744498	10.1359178817547	1.61866230223687	11.7381738002947
ENSG00000116604	6267.43461360656	6252.64602428208	7837.7867132999	8302.97223127879	6250.32988921642	7094.36283123741	7665.98466339383	8241.17618895694
ENSG00000206651	25.9421638153269	31.0963715424024	21.5043967585123	36.907566593327	29.4461363488996	21.8312077453179	27.5172591380268	25.4327099006386
ENSG00000183856	4824.28164876875	5251.494550234	2808.02149251943	3821.16339462912	4347.95450141252	5061.72145295013	3068.98372504111	3362.98679378444
ENSG00000163382	2148.39549226188	1881.70970235854	2465.08295473894	2250.13130997317	2328.56946653798	2414.68751383034	1992.57329405359	2609.78730826553
ENSG00000160818	1591.11938067338	1430.43309095051	1295.9228572893	1345.89592843666	1695.47753503664	1554.69386586299	1574.95842007648	1386.0826895848
ENSG00000272068	81.6697749741771	130.45307086081	99.5993113025835	100.88068202176	80.5894257969883	123.190386562865	76.077128205133	114.447194552874
ENSG00000132692	530.373126891127	596.898643996846	579.486902124122	585.600056614122	505.233707881119	598.019155023529	650.702245499223	558.541436664025
ENSG00000272405	1026.15670202848	999.634577875277	1149.91932140255	1016.18833353627	933.752481590105	1351.195822237	1086.12240480094	1004.59204107523
ENSG00000229953	294.972010789087	219.191496969617	308.984227109151	253.431957274179	279.738295314546	274.449468798282	289.7405521004	210.308947255281
ENSG00000132688	11592.3039419229	10517.3996141096	15744.6138582982	15305.5678662527	13727.323826862	13768.4749133774	24202.2387430457	14839.0080458726
ENSG00000143320	31.7070891076217	30.3379234560023	11.3181035571118	30.7563054944392	37.19511959861	25.7296376998389	29.1359214402637	24.454528750614
ENSG00000223356	23.0597011691794	26.545683024002	18.1089656913788	22.1445399559962	18.597559799305	19.4921497726052	46.9412067648693	24.454528750614
ENSG00000143319	2625.92347064031	2857.83238955542	2576.00036959864	2691.79185687332	2814.43071629482	3228.67968833433	2599.57165739242	2590.22368526504
ENSG00000143303	1103.98319347446	1161.94246836489	1341.19527151774	1299.14634408511	1271.60815127748	1132.88374478382	2338.96702673228	1368.47542888436
ENSG00000143314	2122.45332844656	1642.04010705613	1783.73312060081	2139.40861019319	1901.60048947894	2204.1722962862	1594.38236770332	2419.04198401074
ENSG00000143321	19988.9176301504	17822.771582315	15030.4415238444	18921.279140179	18727.7427179001	23773.4055486603	16811.4266710322	19103.8778599797
ENSG00000143294	3808.6939764428	3362.20036701146	3834.57348514946	3792.86759357424	3740.43421463522	4080.09679040173	3863.74691543941	4014.4554397008
ENSG00000027869	26.902984697376	23.5118906784018	7.92267248997823	27.0655488351065	20.9222547742181	18.712463781701	14.5679607201319	18.5854418504667
ENSG00000187800	13046.9867573453	13650.5486590282	18204.0377612586	16288.539389855	12767.2248022229	12760.3409271383	20688.1228848895	15205.8259771318
ENSG00000160838	101.847013497209	139.554447897611	91.6766388126053	166.084049669971	86.7886123967567	102.138864808452	93.8824135297386	134.010817553365
ENSG00000132694	4890.57828963014	4945.08152332838	6293.99738810985	5427.87279365862	5043.03829891154	5180.23372356757	5417.66272558681	5595.19617814049
ENSG00000117036	2609.58951564547	2329.95252142098	2940.44330413764	3197.42551920189	2479.67463990733	3050.91128240817	2173.86347190412	3420.69948163589
ENSG00000235700	13.451492348688	21.2365464192016	21.5043967585123	13.5327744175532	9.2987798996525	14.81403382718	0	20.5418041505158
ENSG00000183853	5085.62492868611	4762.29553450597	8969.59706901107	6380.08801176646	5322.77659422609	5174.77592163124	8561.10491653082	5579.5452797401
ENSG00000226520	37.4720143999166	59.1589507392045	58.8541384969812	30.7563054944392	43.3943061983783	43.6624154906358	35.6105706492112	11.7381738002947
ENSG00000236257	11.5298505845897	11.3767212960009	12.4499139128229	9.84201775822053	11.6234748745656	18.712463781701	12.949298417895	13.6945361003439
ENSG00000163554	138.358207015077	116.042557219209	158.453449799565	148.860518593086	104.611273871091	166.852802053501	124.636997272239	145.74899135366
ENSG00000163565	6652.72378730826	6064.55089885487	6726.34894399152	7601.72846600558	6396.78567263595	7889.6425419597	3115.92493180598	7816.64556984628
ENSG00000162706	97.0429090869634	94.8060108000073	11.3181035571118	2.46050443955513	96.8622906213802	86.5451449903673	11.3306361156581	0
ENSG00000158716	597.630588634567	508.918665974439	281.820778572083	236.208426197293	716.006052273243	638.562826550548	492.073339880009	243.567106356116
ENSG00000213085	43.2369396922114	32.6132677152025	28.2952588927794	40.5983232526597	43.3943061983783	48.340531436061	24.2799345335531	44.0181517511053
ENSG00000158710	24923.6936803548	21825.1021342481	28079.0831148386	26342.1605298772	25665.4074213659	30733.6623894621	33247.3236879454	25785.8332957975
ENSG00000224259	0	0	62.2495695641147	22.1445399559962	0.774898324971042	0	30.7545837425006	16.6290795504176
ENSG00000260766	119.141789374094	106.182732096008	101.862932014006	147.630266373308	137.157003519874	117.732584626536	134.34897108566	126.185368353168
ENSG00000143315	1116.4738649411	1042.10767071368	967.697854133056	1149.05557327225	1097.256028159	1070.50886551148	830.373761047515	1012.41749027542
ENSG00000177807	8.64738793844228	12.893617468801	9.05448284568941	8.61176553844296	12.3983731995367	15.5937198180842	6.47464920894749	10.7599926502702
ENSG00000162729	658.162304203663	671.985004550452	1054.84725152282	767.677385141201	812.093444569652	762.532899104317	2504.07058156044	879.384853872081
ENSG00000227741	172.947758768846	167.617027094413	164.112501578121	157.472284131528	203.023361142413	158.276256153555	446.750795417377	176.072607004421
ENSG00000162734	15370.2516501401	12989.9403757738	19849.6900184626	17198.9260324904	14294.5494007408	17885.9966313426	10257.4630092751	17235.5518634328
ENSG00000132716	3597.31338239199	3871.8774810723	3789.30107092102	4227.14662715572	3588.55414294089	3844.63162114866	3925.25608292442	3855.99009339682
ENSG00000228606	67.25746174344	98.5982512320076	86.0175870340494	91.0386642635399	86.7886123967567	69.3920531904747	69.6024789961855	94.8835715523825
ENSG00000162735	2316.53914662048	2138.06515556176	2560.15502461868	2574.91789599445	2344.0674330374	2803.75082329154	2063.79443535201	2650.87091656656
ENSG00000122218	21393.6377597062	20462.9293710736	30185.3821868171	27759.411087061	22629.3557841293	23978.4629642681	29896.692722315	27793.0610156479
ENSG00000235082	30.7462682255726	41.7146447520032	35.0861210270465	44.2890799119924	24.7967463990733	31.9671256270726	17.8052853246056	48.9090575012281
ENSG00000202078	68.2182826254891	87.9799780224068	69.0404316983818	72.5848809668764	56.567577722886	36.6452415724979	43.7038821603956	54.7781444013755
ENSG00000162736	6581.62304203663	5600.38066997803	10463.5867385498	7611.5704837638	5965.16730562708	6228.91138133373	5971.24523295182	7160.28601817979
ENSG00000171786	15.3731341127863	22.7534425920017	16.9771553356676	23.3747921757738	16.2728648243919	16.3734058089884	19.4239476268425	25.4327099006386
ENSG00000213080	12.4906714666389	7.58448086400058	10.1862932014006	15.9932788571084	12.3983731995367	16.3734058089884	11.3306361156581	8.80363035022106
ENSG00000158769	6619.09505643654	6998.20049321334	11599.9243356838	7381.5133186654	8303.03555206471	8464.2711172561	16725.6375690136	7965.32910465001
ENSG00000270149	32.6679099896708	40.1977485792031	91.6766388126053	43.0588276922148	44.9441028483204	53.7983333723905	140.823620294608	54.7781444013755
ENSG00000215845	73.983207917784	71.2941201216055	102.994742369717	94.7294209228726	92.212900671554	64.7139372450494	254.129981451189	109.556288802751
ENSG00000158773	2456.81899539966	2336.02010611218	2817.07597536512	2743.46245010397	2361.11519618676	2727.34159618293	2547.77446372084	2996.16886252523
ENSG00000186517	63.4141782152434	66.7434316032051	43.0087935170247	75.0453854064315	47.2687978232335	64.7139372450494	22.6612722313162	62.603593601572
ENSG00000143217	27.8638055794251	18.2027540736014	23.7680174699347	44.2890799119924	24.0218480741023	28.8483816634558	14.5679607201319	52.8217821013263
ENSG00000162755	36.5111935178674	43.2315409248033	70.1722420540929	35.6773143735494	32.5457296487838	56.9170773360073	77.6957905073699	71.407223951793
ENSG00000143256	1538.27423216068	1227.16900379529	1603.77527404274	1511.97997810663	1550.57154826705	1638.12026688975	1082.88508019647	1707.90428794289
ENSG00000158793	985.80222498242	886.625813001668	1215.5643220338	1119.52951999759	943.826159814729	1078.30572542052	1291.69251718502	1344.02090013375
ENSG00000158796	2856.5204823321	2652.292958141	3278.85460049528	3512.37008746495	2829.92868279424	3247.39215211603	2063.79443535201	3637.85569694135
ENSG00000143222	3696.27793324305	2972.35805060183	3953.41357249914	3679.6843893547	3704.78889168655	3996.67038937498	2466.84134860899	4277.58616905741
ENSG00000143258	1004.05782174135	1043.62456688648	1225.7506152352	1165.04885212936	1153.04870755691	1142.23997667467	1791.85916857622	1341.08635668367
ENSG00000143224	1182.77050580249	1240.8210693505	1359.30423720912	1334.82365845866	1304.15388092626	1373.80671597322	1901.92820512832	1414.44994293552
ENSG00000158850	2479.87869656884	2343.60458697618	2561.28683497439	2603.21369704933	2585.0608121034	2922.26309390898	3501.16655973835	2830.85624817108
ENSG00000158859	4684.96262087162	4751.67726129637	4080.17633233879	6445.29137941467	5346.79844230019	5469.49722619303	5006.52250081865	5878.86871164762
ENSG00000158864	6407.71446238573	6212.44827570288	6608.64066699756	6393.62078618401	7140.68806460815	7138.80493271895	8133.77806874028	7234.62778558166
ENSG00000158869	21.1380594050811	27.3041311104021	21.5043967585123	24.6050443955513	26.3465430490154	27.2890096816473	21.0426099290793	44.9963329011299
ENSG00000158882	1637.23878301174	1519.92996514572	1486.06699704877	1616.55141678772	1722.59897641063	1737.92007372548	2052.46379923635	1759.74788889419
ENSG00000143257	102.807834379258	101.632043577608	100.731121658295	77.5058898459867	85.2388157468146	105.257608772068	84.1704397163174	161.399889754053
ENSG00000158887	205.615668758517	223.742185488017	294.270692484906	294.030280526838	205.348056117326	239.363599207592	380.385641025665	339.428859058523
ENSG00000143252	3843.28352819657	3048.20285924183	4647.21332055009	4714.32650618763	3959.73044060202	4282.81514803683	5176.48204255352	4925.14209037367
ENSG00000188931	512.117530132193	550.633310726442	860.175870340494	687.71099085566	510.657996155917	589.442609123583	715.448737588698	677.879536967022
ENSG00000235477	328.600741660807	313.997507769624	527.423625761408	425.667268043038	316.158516588185	352.418067888703	679.838166939486	419.639713360537
ENSG00000273075	6.725746174344	10.6182732096008	29.4270692484906	23.3747921757738	17.822661474334	18.712463781701	67.9838166939486	28.3672533507123
ENSG00000206921	15.3731341127863	17.4443059872013	10.1862932014006	14.7630266373308	6.19918659976833	11.6952898635631	9.71197381342123	8.80363035022106
ENSG00000215840	11.5298505845897	18.9612021600015	4.52724142284471	12.3025221977757	12.3983731995367	10.1359178817547	8.09331151118436	16.6290795504176
ENSG00000143226	24.0205220512286	13.652065555201	28.2952588927794	24.6050443955513	16.2728648243919	18.712463781701	16.1866230223687	24.454528750614
ENSG00000173110	13.451492348688	10.6182732096008	13.5817242685341	12.3025221977757	17.0477631493629	18.712463781701	27.5172591380268	27.3890722006877
ENSG00000132185	0	0	14.7135346242453	39.3680710328821	0	0	16.1866230223687	49.8872386512527
ENSG00000162746	11.5298505845897	15.9274098144012	199.198622605167	108.262195340426	20.1473564492471	24.9499517089347	203.951450081846	92.9272092523334
ENSG00000081721	953.13431499275	804.713419670462	959.775181643077	974.359758063832	1136.00094440755	1088.44164330228	1086.12240480094	1022.19930177567
ENSG00000118217	14616.9680786136	13482.1731838474	20667.9889056418	16784.3310344253	14727.7175643996	15088.4832959783	12986.5276508464	16007.934520152
ENSG00000229808	153.731341127863	169.892371353613	146.003535886742	172.235310768859	167.378038193745	119.291956608344	166.722217130398	177.050788154446
ENSG00000162745	8.64738793844228	7.58448086400058	37.3497417384688	43.0588276922148	9.2987798996525	3.89842995452105	14.5679607201319	38.1490648509579
ENSG00000198929	17.2947758768846	23.5118906784018	32.8225003156241	25.8352966153289	12.3983731995367	22.6108937362221	53.4158559738168	25.4327099006386
ENSG00000239887	17.2947758768846	19.7196502464015	23.7680174699347	11.0722699779981	16.2728648243919	17.1530917998926	32.3732460447374	7.8254492001965
ENSG00000152332	11837.3132668454	10370.260685348	13689.2462523267	11051.3556902619	12572.7253226552	13101.0637051634	11016.6156290242	9790.61513059584
ENSG00000117143	3473.36748860765	3252.98384256985	6042.73548914197	4781.9903782754	3764.45606270932	3606.04770793197	6350.01221167525	4414.53153006085
ENSG00000272574	94.160446440816	131.21151894721	158.453449799565	95.9596731426502	103.061477221149	80.3076570631336	415.996211674876	89.9926658022597
ENSG00000162733	2823.85257234243	2796.39809455701	6965.16092904658	5258.09798732932	3223.57703187953	2696.15415654676	4988.71721549404	4256.06618375687
ENSG00000132196	1468.13430777109	1412.23033687691	1531.33941127722	1627.62368676572	1528.87439516787	1558.59229581752	1668.84083360622	2000.38045180023
ENSG00000185860	5.76492529229486	0.758448086400058	82.6221559669159	57.8218543295456	1.54979664994208	1.55937198180842	43.7038821603956	40.105427151007
ENSG00000117152	1168.35819257176	1189.24659947529	27220.0390548538	13653.3391350914	1284.78142280199	1033.08393794808	22724.4000611034	10231.7748292569
ENSG00000143248	70.1399243895874	64.468087344005	135.817242685341	65.203367648211	64.3165609725965	75.6295411177084	84.1704397163174	61.6254124515474
ENSG00000232995	157.574624656059	147.138928761611	102.994742369717	146.40001415353	126.30842697028	120.071642599248	85.7891020185542	103.687201902604
ENSG00000237756	13.451492348688	21.2365464192016	2.26362071142235	6.15126109888783	6.97408492473938	17.1530917998926	1.61866230223687	5.86908690014737
ENSG00000143228	1374.93468221232	1387.95999811211	668.899920225305	1003.88581133849	1356.84696702429	1521.16736825411	419.23353627935	779.610376569576
ENSG00000185630	128.749998194585	131.96996703361	700.590610185218	413.364745845262	119.33434204554	128.648188499195	443.513470812903	446.0506044112
ENSG00000143198	3697.2387541251	2915.47444412182	4730.96728687272	3843.30793458512	3508.73961546888	3871.1409448394	4255.46319258074	4453.65877606183
ENSG00000143149	3402.26674333601	3070.19785374744	3849.28701977371	3671.07262381626	3404.12834159779	3656.72729734074	2997.76258374269	3804.14649244552
ENSG00000230175	13.451492348688	18.9612021600015	20.3725864028012	15.9932788571084	16.2728648243919	14.0343478362758	8.09331151118436	8.80363035022106
ENSG00000225272	23.0597011691794	18.2027540736014	10.1862932014006	14.7630266373308	24.7967463990733	12.4749758544674	0	17.6072607004421
ENSG00000143183	3704.92532118149	3129.35680448664	3860.60512333082	3544.35664517917	3766.00585935926	3718.32249062218	4040.18110638323	3360.05225033437
ENSG00000224358	29.7854473435234	31.0963715424024	35.0861210270465	38.1378188131046	32.5457296487838	27.2890096816473	55.0345182760537	44.0181517511053
ENSG00000143179	4023.91785402181	3814.99387459229	3858.3415026194	4244.3701582326	4003.1247468004	4528.41623517165	3970.57862738705	3799.2555866954
ENSG00000236364	59.5708946870468	92.5306665408071	64.513190275537	62.7428632086559	68.9659509224227	60.0358212996242	61.5091674850012	54.7781444013755
ENSG00000188859	23.0597011691794	20.4780983328016	19.24077604709	15.9932788571084	25.5716447240444	22.6108937362221	16.1866230223687	15.650898400393
ENSG00000215835	10.5690297025406	8.34292895040064	6.79086213426706	8.61176553844296	16.2728648243919	14.81403382718	11.3306361156581	5.86908690014737
ENSG00000143157	5266.25925451135	4650.04521771876	4727.57185580558	4955.45594126404	5211.96613375523	5649.60469009191	3900.97614839086	5079.69471207755
ENSG00000152382	704.281706542022	647.71466578565	684.745265205262	735.690827426985	661.76316952527	720.42985559549	415.996211674876	696.464978817488
ENSG00000225171	19.2164176409829	34.1301638880026	32.8225003156241	44.2890799119924	32.5457296487838	27.2890096816473	25.89859683579	20.5418041505158
ENSG00000143190	3543.50741299724	3434.25293521946	3052.49252935304	3011.65743401548	3438.22386789651	3422.04181407858	1761.10458483372	2722.27814051836
ENSG00000272033	118.180968492045	154.723409625612	58.8541384969812	71.3546287470988	102.286578896178	84.2060870176547	56.6531805782905	51.8436009513018
ENSG00000198821	10.5690297025406	12.893617468801	11.3181035571118	6.15126109888783	8.52388157468146	13.2546618453716	4.85598690671062	17.6072607004421
ENSG00000143162	1718.90855798592	1211.24159398089	1890.12329403766	1892.1279140179	1764.44348595906	1815.108986825	1534.49186252055	1999.4022706502
ENSG00000241666	21.1380594050811	35.6470600608027	16.9771553356676	23.3747921757738	24.7967463990733	21.8312077453179	30.7545837425006	29.3454345007369
ENSG00000198771	541.902977475716	489.199015728038	383.683710586089	644.652163163445	518.406979405627	700.15801983198	369.055004910007	769.82856506933
ENSG00000197965	10489.2815693305	8688.02282971267	13794.5046154078	11650.4885212936	9828.03545560772	10701.1902251603	8188.81258701634	11739.1519814448
ENSG00000143199	22.0988802871303	26.545683024002	31.6906899599129	46.7495843515475	26.3465430490154	17.9327777907968	30.7545837425006	40.105427151007
ENSG00000143158	1386.46453279691	1033.00629367688	1782.6013102451	1573.49258909551	1450.60966434579	1415.13007349114	1944.01342498648	1656.06068699158
ENSG00000143164	3926.87494493485	3441.83741608346	5421.37160385653	4564.23573537477	3601.7274144654	3915.58304632094	3441.27605455559	4692.33497666782
ENSG00000143147	1077.08020877709	1040.59077454088	2149.30786549552	1553.80855357907	1191.01872548049	1158.61338248366	2369.72161047478	1699.10065759266
ENSG00000143155	2339.59884778966	1827.85988822414	2437.91950620187	2461.73469177491	2420.00746888456	2505.13108877523	1733.58732569569	2303.61660830784
ENSG00000213064	15106.9867284587	14616.8115211019	16126.0339481728	13402.3676822568	17177.9460679581	14750.0995759258	18274.6973922543	11533.7339399396
ENSG00000206880	8.64738793844228	18.9612021600015	15.8453449799565	15.9932788571084	6.97408492473938	11.6952898635631	6.47464920894749	6.84726805017193
ENSG00000143178	196.007459938025	232.843562524818	226.362071142235	252.201705054401	173.577224793513	200.379299662382	181.29017785053	265.087091656656
ENSG00000143153	2332.87310161532	2463.43938462739	4438.96021509923	3971.25416544198	2569.56284560397	2596.35434971102	3849.17895471928	3247.56141808155
ENSG00000143156	579.374991875633	593.864851651246	802.453542199224	745.532845185205	671.061949424922	644.800314477782	726.779373704356	707.224971467758
ENSG00000117475	1649.72945447838	1539.64961539212	1971.61363964887	2060.67246812742	1752.04511275953	1766.76845538894	1383.95626841253	1824.30784479581
ENSG00000117477	26.902984697376	28.0625791968022	20.3725864028012	23.3747921757738	26.3465430490154	21.0515217544137	9.71197381342123	20.5418041505158
ENSG00000117479	269.990667855809	276.075103449621	311.247847820573	301.411793845504	314.608719938243	294.721304561791	205.570112384083	245.523468656165
ENSG00000213062	14.4123132307371	17.4443059872013	6.79086213426706	14.7630266373308	10.0736782246235	8.57654589994631	1.61866230223687	12.7163549503193
ENSG00000174175	28.8246264614743	13.652065555201	110.917414859695	93.499168703095	10.8485765495946	12.4749758544674	79.3144528096067	126.185368353168
ENSG00000000460	859.934689433983	767.549463436859	490.073884022939	623.737875427226	774.123426646071	748.498551268042	278.409915984742	609.406856465302
ENSG00000007908	3118.82458313152	2482.40058678739	2187.7894175897	6022.08461581119	3703.23909503661	2841.95543684585	2831.04036661229	6401.21744576073
ENSG00000171806	284.402981086546	271.524414931221	296.534313196328	227.59666065885	319.258109888069	311.874396361684	229.850046917636	285.628895807172
ENSG00000000457	839.757450910951	816.848589052863	865.83492211905	879.63033714096	839.214885943638	685.343986004801	959.866745226465	859.82123087159
ENSG00000239494	33.62873087172	18.2027540736014	24.8998278256459	39.3680710328821	29.4461363488996	12.4749758544674	21.0426099290793	9.78181150024562
ENSG00000075945	1348.03169751495	1177.11143009289	1798.44665522506	1406.17828720576	1379.31901844845	1450.21594308183	1655.89153518832	1449.6644643364
ENSG00000231407	25.9421638153269	18.2027540736014	32.8225003156241	27.0655488351065	21.6971530991892	21.0515217544137	32.3732460447374	29.3454345007369
ENSG00000120370	692.751855957432	552.908654985642	653.054575245349	669.257207558996	626.117846576602	629.206594659697	346.393732678691	654.403189366432
ENSG00000116132	18.2555967589337	15.1689617280012	1280.07751230934	1087.54296228337	34.8704246236969	25.7296376998389	827.136436443042	936.119360573506
ENSG00000271811	1.92164176409829	3.79224043200029	41.8769831613135	38.1378188131046	1.54979664994208	3.11874396361684	27.5172591380268	21.5199853005404
ENSG00000076258	37.4720143999166	39.439300492803	16.9771553356676	20.9142877362186	34.0955262987258	26.5093236907431	24.2799345335531	24.454528750614
ENSG00000117523	31756.0909726062	28642.0335348118	29325.2063164766	27845.5287424454	28804.5205358236	30066.2511812481	12288.8841985823	25159.7973597818
ENSG00000239373	98.9645508510617	141.071344070411	58.8541384969812	56.5916021097681	96.0873922964092	80.3076570631336	37.2292329514481	67.4944993516948
ENSG00000233328	19.2164176409829	18.2027540736014	21.5043967585123	20.9142877362186	26.3465430490154	16.3734058089884	27.5172591380268	25.4327099006386
ENSG00000117533	834.953346500705	781.95997707846	1095.59242432842	1040.79337793182	854.712852443059	867.010821885482	785.051216584883	1103.38833722771
ENSG00000010165	2678.76861915301	2496.81110042899	2770.67175078096	2701.63387463154	3049.99980708602	2933.95838377254	3917.16277141323	2898.35074752278
ENSG00000197959	256.539175507121	298.070097955223	320.302330666263	382.608440350823	252.61685394056	198.819927680574	404.665575559218	409.857901860291
ENSG00000207949	31.7070891076217	35.6470600608027	43.0087935170247	62.7428632086559	29.4461363488996	26.5093236907431	37.2292329514481	41.0836083010316
ENSG00000230630	191.203355527779	198.713398636815	258.052761102148	327.247090460833	227.820107541486	194.141811735148	155.39158101474	316.930692607958
ENSG00000208024	6.725746174344	11.3767212960009	21.5043967585123	17.2235310768859	10.8485765495946	15.5937198180842	38.8478952536849	22.4981664505649
ENSG00000135845	644.710811854975	673.501900723252	810.376214689202	751.684106284093	677.26113602469	698.598647850172	674.982180032776	734.614043668446
ENSG00000094975	3538.70330858699	3183.96506670744	4161.66667794999	3850.68944790378	3567.63188816668	3473.50108947826	3192.00206001111	3424.61220623599
ENSG00000224228	14.4123132307371	18.2027540736014	13.5817242685341	15.9932788571084	12.3983731995367	15.5937198180842	8.09331151118436	9.78181150024562
ENSG00000224000	22.0988802871303	31.0963715424024	44.1406038727359	40.5983232526597	20.9222547742181	25.7296376998389	53.4158559738168	36.1927025509088
ENSG00000120337	10017.5185162444	8738.08040341507	8112.81662973771	10512.5052179993	10293.7493489153	12251.2059750779	4313.73503546126	8731.24494511924
ENSG00000230849	10.5690297025406	21.2365464192016	12.4499139128229	7.3815133186654	11.6234748745656	11.6952898635631	1.61866230223687	12.7163549503193
ENSG00000226375	16.3339549948354	33.3717158016026	29.4270692484906	35.6773143735494	22.4720514241602	25.7296376998389	19.4239476268425	28.3672533507123
ENSG00000117586	2663.39548504022	2497.56954851539	2076.87200273001	2923.0792741915	2666.42513622535	3374.48096863342	1116.87698854344	2271.33663035703
ENSG00000203739	94.160446440816	128.17772660161	90.5448284568941	107.031943120648	92.212900671554	77.1889130995168	134.34897108566	79.2326731519895
ENSG00000117592	9935.84874127018	8255.70742046463	10485.0911353083	10690.8917898671	9634.31087436496	11273.479742484	9537.15828477965	11303.8613696838
ENSG00000183831	26.902984697376	16.6858579008013	10.1862932014006	73.815133186654	16.2728648243919	9.35623189085052	1.61866230223687	62.603593601572
ENSG00000076321	2053.27422493902	1884.74349470414	2316.81579814078	2182.4674378854	1999.23767842529	2034.20075026908	1672.07815821069	2178.4094211047
ENSG00000225591	20.177238523032	12.893617468801	21.5043967585123	17.2235310768859	9.2987798996525	6.23748792723368	11.3306361156581	18.5854418504667
ENSG00000200674	18.2555967589337	21.9949945056017	20.3725864028012	17.2235310768859	17.822661474334	14.0343478362758	17.8052853246056	24.454528750614
ENSG00000120334	962.742523813241	865.389266582466	512.710091137163	770.137889580757	875.635107217277	996.43869637558	453.225444626324	621.145030265597
ENSG00000252357	8.64738793844228	18.2027540736014	6.79086213426706	8.61176553844296	13.1732715245077	18.712463781701	0	9.78181150024562
ENSG00000117593	3725.10255970453	3304.55831244505	2545.44148999444	3135.91290821302	3538.18575181778	4065.28275657455	2088.07436988557	2804.44535712042
ENSG00000270084	246.93096668663	224.500633574417	176.562415490943	145.169761933753	218.521327641834	255.737005016581	195.858138570662	182.919875054593
ENSG00000234741	8307.25734619689	7442.65107184377	7655.5652460304	8017.5537162904	8367.35211303731	8129.00614116729	9189.14588979872	8767.43764767015
ENSG00000208317	58.6100738049977	62.1927430848048	38.48155209418	76.2756376262091	113.910053770743	76.4092271086126	191.002151663951	50.8654198012772
ENSG00000185278	1250.98878842798	1381.89241342091	1697.71553356676	1379.11273837065	1310.35306752603	1335.60210241891	1978.00533333346	1276.52640078205
ENSG00000135870	7393.51668736815	6942.07533481973	7141.72334453752	6856.19562082038	7278.61996645299	7332.94674445409	4768.57914238983	6136.13035410408
ENSG00000236535	134.51492348688	157.757201971212	84.8857766783382	83.6571509448745	126.30842697028	97.4607488630262	352.868381887638	79.2326731519895
ENSG00000152061	2140.70892520549	2196.46565821457	2506.95993790026	2156.63214127007	2130.19549534539	2223.66444605881	2394.00154500833	1882.99871379728
ENSG00000237317	18.2555967589337	18.2027540736014	6.79086213426706	8.61176553844296	5.42428827479729	7.01717391813789	1.61866230223687	7.8254492001965
ENSG00000203737	92.2388046767177	144.105136416011	84.8857766783382	89.8084120437623	96.8622906213802	84.2060870176547	106.831711947634	68.4726805017193
ENSG00000231378	5.76492529229486	20.4780983328016	10.1862932014006	7.3815133186654	14.7230681744498	13.2546618453716	11.3306361156581	4.89090575012281
ENSG00000237249	14.4123132307371	31.8548196288024	12.4499139128229	6.15126109888783	12.3983731995367	7.7968599090421	4.85598690671062	6.84726805017193
ENSG00000223525	16.3339549948354	36.4055081472028	13.5817242685341	17.2235310768859	23.2469497491313	21.0515217544137	32.3732460447374	9.78181150024562
ENSG00000229531	24.9813429332777	21.2365464192016	18.1089656913788	7.3815133186654	6.19918659976833	10.1359178817547	3.23732460447374	6.84726805017193
ENSG00000252552	9.60820882049143	12.893617468801	7.92267248997823	14.7630266373308	11.6234748745656	17.9327777907968	3.23732460447374	6.84726805017193
ENSG00000116161	5076.97754074767	4312.53581927073	3671.59279392706	4347.71134469392	5609.48897446537	6051.92266139848	3800.61908565218	4259.97890835697
ENSG00000120333	1227.9290872588	1000.39302596168	1172.55552851678	1387.72450390909	1240.61221827864	1335.60210241891	891.882928532517	1461.4026381367
ENSG00000235750	3239.88801426971	2684.14777776981	1610.566136177	2866.48767208173	2619.93123672709	3430.61835997852	912.925538461596	2472.84194726209
ENSG00000227740	35.5503726358183	37.9224043200029	30.5588796042018	56.5916021097681	19.372458124276	29.62806765436	6.47464920894749	40.105427151007
ENSG00000230777	10.5690297025406	13.652065555201	14.7135346242453	22.1445399559962	10.0736782246235	11.6952898635631	17.8052853246056	19.5636230004912
ENSG00000143207	3204.33764163389	3390.26294620826	3478.05322310044	3405.3381443443	3666.81887376297	3615.40393982282	3878.31487615955	3361.0304314844
ENSG00000252906	33.62873087172	46.2653332704036	18.1089656913788	18.4537832966635	38.7449162485521	42.8827294997315	9.71197381342123	33.2581591008351
ENSG00000228686	114.337684963848	141.071344070411	98.4675009468723	103.341186461316	118.559443720569	90.4435749448884	110.069036552107	53.7999632513509
ENSG00000236021	12.4906714666389	8.34292895040064	10.1862932014006	9.84201775822053	19.372458124276	20.2718357635095	9.71197381342123	19.5636230004912
ENSG00000120341	18.2555967589337	18.2027540736014	24.8998278256459	35.6773143735494	11.6234748745656	14.81403382718	29.1359214402637	20.5418041505158
ENSG00000254154	80.708954092128	75.0863605536058	75.8312938326488	63.9731154284334	58.8922726977992	55.3577053541989	50.178531369343	53.7999632513509
ENSG00000242193	1348.03169751495	1402.37051175371	1198.58716669814	1264.69928193134	1340.5741021999	1361.33174011875	1663.9848466995	1093.60652572746
ENSG00000224687	97.0429090869634	84.1877375904065	81.4903456112047	145.169761933753	68.9659509224227	98.2404348539305	72.8398036006593	133.03263640334
ENSG00000075391	6156.94021217091	6069.10158737327	7278.67239757857	6850.04435972149	5885.35277815506	6267.11599488804	5338.34827277721	6525.44645181385
ENSG00000270575	108.572759671553	168.375475180813	82.6221559669159	95.9596731426502	104.611273871091	103.69823679026	101.975725040923	67.4944993516948
ENSG00000213058	115.298505845897	103.148939750408	18.1089656913788	27.0655488351065	189.075191292934	98.2404348539305	33.9919083469743	13.6945361003439
ENSG00000260938	38.4328352819657	54.6082622208042	27.1634485370682	35.6773143735494	41.8445095484363	49.1202174269652	16.1866230223687	44.9963329011299
ENSG00000213057	16.3339549948354	18.2027540736014	13.5817242685341	7.3815133186654	10.8485765495946	10.9156038726589	6.47464920894749	9.78181150024562
ENSG00000273062	61.4925364511451	76.6032567264059	54.3268970741365	61.5126109888783	68.9659509224227	61.5951932814326	147.298269503555	72.3854051018176
ENSG00000116191	2599.02048594293	2459.64714419539	2591.84571457859	2237.82878777539	2715.24373069853	2794.39459140069	2405.33218112399	2112.87128405305
ENSG00000228196	33.62873087172	35.6470600608027	26.0316381813571	27.0655488351065	28.6712380239285	18.712463781701	19.4239476268425	30.3236156507614
ENSG00000116194	163.339549948354	229.051322092818	105.258363081139	118.104213098646	111.58535879583	139.563792371854	55.0345182760537	110.534469952776
ENSG00000116199	5493.01298267495	4667.48952370596	6160.44376613593	5158.44755752734	5566.09466826699	5966.15720239901	7262.93775013685	4787.21854822021
ENSG00000232750	23.0597011691794	33.3717158016026	21.5043967585123	15.9932788571084	19.372458124276	28.0686956725516	11.3306361156581	16.6290795504176
ENSG00000186283	1892.81713763681	1993.96001914575	2253.43441822095	2529.39856386268	2110.04813889615	1971.04618500584	3106.21295799256	2445.4528750614
ENSG00000143322	20690.3168740462	20327.167163608	22628.2844417335	20435.7196227252	21262.4351388804	20685.8490246796	16702.9762967823	17896.8023208494
ENSG00000234041	104.729476143357	131.96996703361	31.6906899599129	87.3479076042072	66.6412559475096	83.4264010267505	53.4158559738168	55.7563255514
ENSG00000231905	49.9626858665554	50.8160217888039	39.6133624498912	25.8352966153289	32.5457296487838	24.1702657180305	9.71197381342123	19.5636230004912
ENSG00000212338	20.177238523032	28.0625791968022	10.1862932014006	14.7630266373308	10.8485765495946	14.0343478362758	19.4239476268425	8.80363035022106
ENSG00000201619	19.2164176409829	20.4780983328016	14.7135346242453	19.6840355164411	13.1732715245077	10.1359178817547	6.47464920894749	7.8254492001965
ENSG00000231564	29.7854473435234	34.8886119744027	20.3725864028012	22.1445399559962	17.822661474334	22.6108937362221	21.0426099290793	15.650898400393
ENSG00000225711	74.9440287998331	87.9799780224068	73.5676731212264	59.0521065493232	64.3165609725965	60.8155072905284	71.2211412984224	52.8217821013263
ENSG00000057252	3058.29286756242	2898.78858622102	3186.04615132696	2914.46750865305	3231.32601512924	3169.42355302561	2793.81113366084	2569.68188111452
ENSG00000162779	9.60820882049143	11.3767212960009	3.39543106713353	12.3025221977757	17.0477631493629	7.01717391813789	4.85598690671062	10.7599926502702
ENSG00000162782	47.080223220408	50.8160217888039	16.9771553356676	59.0521065493232	58.1173743728281	81.0873430540378	11.3306361156581	49.8872386512527
ENSG00000143340	12.4906714666389	9.1013770368007	73.5676731212264	31.9865577142167	13.1732715245077	12.4749758544674	69.6024789961855	51.8436009513018
ENSG00000231966	11.5298505845897	9.85982512320076	10.1862932014006	9.84201775822053	9.2987798996525	11.6952898635631	0	30.3236156507614
ENSG00000169905	22341.9679702887	20835.327381496	23460.1650531813	21910.7920342385	22328.6952340406	23919.2068289594	20320.6865422817	20257.1534358587
ENSG00000272906	28.8246264614743	31.0963715424024	15.8453449799565	36.907566593327	29.4461363488996	29.62806765436	33.9919083469743	54.7781444013755
ENSG00000143337	3905.73688552977	3431.21914287386	4750.20806291981	4239.44914935349	4097.66234244687	4172.09973732843	4516.06782324087	4470.28785561225
ENSG00000264916	12.4906714666389	12.893617468801	11.3181035571118	6.15126109888783	9.2987798996525	11.6952898635631	12.949298417895	6.84726805017193
ENSG00000260360	16.3339549948354	14.4105136416011	5.65905177855588	13.5327744175532	15.4979664994208	17.1530917998926	1.61866230223687	12.7163549503193
ENSG00000135837	6440.3823723754	6066.82624311407	7114.55989600045	6250.91152868981	6430.1063006097	6340.40647803304	4783.14710310996	5596.17435929052
ENSG00000235145	31.7070891076217	53.8498141344041	61.1177592084035	41.8285754724373	47.2687978232335	29.62806765436	77.6957905073699	45.9745140511544
ENSG00000223450	30.7462682255726	45.5068851840035	49.7996556512918	43.0588276922148	28.6712380239285	29.62806765436	22.6612722313162	26.4108910506632
ENSG00000116260	18719.6732449634	18214.1307948974	40390.9161642647	23959.1619801681	21384.8690742258	18982.2351345539	62308.7866623062	22387.6319806122
ENSG00000121454	792.677227690543	853.254097200066	561.377936432743	618.816866548116	661.76316952527	579.306691241828	560.057156573958	478.330582362011
ENSG00000230124	539.020514829569	555.183999244843	445.933280150203	489.640383471471	474.237774882278	478.727198415185	445.13213311514	378.556105059506
ENSG00000135847	1959.1137784982	1821.03385544654	1886.72786297053	2024.99515375387	2046.50647624852	1985.86021883302	2143.10888816162	1953.42775659905
ENSG00000235060	40.354477046064	54.6082622208042	16.9771553356676	28.295801054884	33.3206279737548	39.7639855361147	30.7545837425006	24.454528750614
ENSG00000236719	14.4123132307371	11.3767212960009	56.5905177855588	7.3815133186654	13.9481698494788	24.1702657180305	63.127829787238	2.93454345007369
ENSG00000143324	4927.089483148	4389.89752408354	5182.55961880148	4556.85422205611	4792.74613994589	5449.22539042952	2942.72806546663	4308.8879658582
ENSG00000266825	31.7070891076217	34.8886119744027	24.8998278256459	17.2235310768859	34.0955262987258	24.9499517089347	90.6450889252648	6.84726805017193
ENSG00000225857	9.60820882049143	14.4105136416011	10.1862932014006	14.7630266373308	10.0736782246235	6.23748792723368	8.09331151118436	14.6727172503684
ENSG00000135835	714.850736244562	818.365485225663	1195.191735631	895.623615998068	682.685424299488	743.820435322616	1366.15098308792	956.661164724022
ENSG00000243155	50.9235067486046	71.2941201216055	50.9314660070029	71.3546287470988	58.1173743728281	46.7811594542526	48.5598690671062	58.6908690014737
ENSG00000232586	28.8246264614743	28.8210272832022	21.5043967585123	19.6840355164411	37.970017923581	18.712463781701	11.3306361156581	18.5854418504667
ENSG00000251520	79.7481332100788	117.559453392009	83.753966322627	71.3546287470988	70.5157475723648	60.8155072905284	93.8824135297386	69.4508616517439
ENSG00000270711	55.7276111588503	51.574469875204	33.9543106713353	44.2890799119924	46.4938994982625	34.3061835997852	30.7545837425006	33.2581591008351
ENSG00000234237	45.1585814563097	81.1539452448062	71.3040524098041	46.7495843515475	68.1910525974517	42.8827294997315	100.357062738686	34.2363402508597
ENSG00000135823	5461.30589356733	5009.54961067238	5593.40677792463	5549.6677634166	5569.19426156688	6170.43493201592	4702.21398799811	5163.81829097966
ENSG00000153029	79.7481332100788	58.4005026528045	127.894570195363	108.262195340426	69.7408492473938	64.7139372450494	92.2637512275017	108.578107652726
ENSG00000162783	2215.65295400532	1911.28917772815	3273.19554871672	2966.13810188371	2738.49068044766	2668.08546087421	4894.8348019643	3423.63402508597
ENSG00000272198	62.4533573331943	70.5356720352054	104.126552725428	75.0453854064315	88.3384090466988	67.0529952177621	72.8398036006593	152.596259403832
ENSG00000135821	11674.9345377791	10578.833909108	16335.4188639794	14381.6484491998	12946.2263152912	12743.9675213293	16571.8646503011	15870.0109779985
ENSG00000135828	45.1585814563097	41.7146447520032	105.258363081139	72.5848809668764	53.4679844230019	54.5780193632947	103.59438734316	68.4726805017193
ENSG00000143333	43.2369396922114	43.9899890112034	91.6766388126053	99.6504298019829	79.8145274720173	112.274782690206	103.59438734316	103.687201902604
ENSG00000135838	90.3171629126194	76.6032567264059	47.5360349398694	83.6571509448745	85.2388157468146	83.4264010267505	37.2292329514481	68.4726805017193
ENSG00000135829	19003.1154051679	16904.2909496845	16361.4505021608	19830.4355305946	19725.8117604628	19786.871077167	15608.7605804702	18603.0491111671
ENSG00000135862	36939.7196312613	32667.1175293369	83300.1103699869	53648.8388000601	38443.4808001383	34565.0393487654	72525.7831140253	44815.3693883753
ENSG00000224468	196.007459938025	224.500633574417	200.330432960878	308.793307164169	184.425801343108	176.209033944351	97.1197381342123	187.810780804716
ENSG00000058085	613.964543629402	492.991256160038	7497.11179623083	4267.74495040838	603.645795152442	610.494130877996	6578.24359629065	3478.41216948734
ENSG00000157064	107.611938789504	75.0863605536058	164.112501578121	121.794969757979	87.5635107217277	81.867029044942	66.3651543917118	128.141730653218
ENSG00000232860	31.7070891076217	50.0575737024038	40.7451728056023	54.1310976702129	40.2947128984942	60.8155072905284	53.4158559738168	55.7563255514
ENSG00000116698	6525.89543087778	6188.17793693808	6693.5264436759	6273.05606864581	5991.51384867609	7170.77205834602	3865.36557774165	6150.80307135445
ENSG00000116701	64.3749990972926	109.216524441608	63.3813799198259	81.1966465053194	58.8922726977992	103.69823679026	29.1359214402637	59.6690501514983
ENSG00000270009	22.0988802871303	15.1689617280012	12.4499139128229	18.4537832966635	12.3983731995367	11.6952898635631	4.85598690671062	12.7163549503193
ENSG00000162704	9198.89912473849	7456.30313739897	11323.7626088903	10017.9438256487	10770.3118187725	10758.8869884872	13336.1587081296	10435.236508462
ENSG00000143344	4407.28538595942	4006.12279236511	3648.95658681283	4660.19540851742	4125.55868214583	5535.77053541989	2766.29387452281	4262.91345180704
ENSG00000173627	21.1380594050811	23.5118906784018	13.5817242685341	23.3747921757738	15.4979664994208	19.4921497726052	11.3306361156581	12.7163549503193
ENSG00000198756	22.0988802871303	33.3717158016026	26.0316381813571	34.4470621537719	25.5716447240444	33.526497608881	11.3306361156581	51.8436009513018
ENSG00000198860	1563.25557509396	1359.8974189153	949.588888441677	1256.0875163929	1410.3149514473	1668.52802053501	844.941721767647	1157.18830047906
ENSG00000116667	1759.26303503198	1744.43059872013	2277.20243569089	2304.26240764338	1776.8418591586	2131.66149913211	1489.16931805792	2529.57645396352
ENSG00000230470	33.62873087172	38.680852406403	26.0316381813571	35.6773143735494	29.4461363488996	29.62806765436	17.8052853246056	31.301796800786
ENSG00000232036	59.5708946870468	65.9849835168051	39.6133624498912	61.5126109888783	41.8445095484363	41.3233575179231	37.2292329514481	44.0181517511053
ENSG00000116406	4626.35254706662	4248.06773192673	7450.70757164667	6227.53673651404	5202.66735385557	4940.87012435998	6468.17455973854	5733.11972029396
ENSG00000135842	48.0410441024571	45.5068851840035	22.6362071142235	116.873960878869	41.8445095484363	60.8155072905284	16.1866230223687	87.058122352186
ENSG00000121481	1914.91601792394	1683.75475180813	1930.86846684327	1872.44387850146	1879.12843805478	2272.00497749487	802.856501909489	1847.7841923964
ENSG00000232792	35.5503726358183	47.0237813568036	27.1634485370682	27.0655488351065	29.4461363488996	23.3905797271263	11.3306361156581	13.6945361003439
ENSG00000121486	1897.62124204706	1671.61958242573	1915.02312186331	1968.40355164411	2020.93483152448	2059.15070197802	1544.20383633398	2146.12944315389
ENSG00000116668	859.934689433983	844.152720163265	684.745265205262	820.578230591637	779.547714920868	844.399928149259	488.836015275535	800.152180720092
ENSG00000231084	94.160446440816	63.7096392576049	47.5360349398694	67.6638720877662	49.5934927981467	71.7311111631873	58.2718428805274	55.7563255514
ENSG00000233583	17.2947758768846	37.1639562336029	10.1862932014006	28.295801054884	20.9222547742181	23.3905797271263	1.61866230223687	13.6945361003439
ENSG00000238061	19.2164176409829	34.1301638880026	13.5817242685341	23.3747921757738	30.2210346738706	38.2046135543063	6.47464920894749	19.5636230004912
ENSG00000116679	13379.4307825343	13311.5223644074	9524.18414330955	10297.2110795382	14524.6942032572	14817.9322571345	10979.3863960727	11182.5669070808
ENSG00000273004	36.5111935178674	30.3379234560023	26.0316381813571	29.5260532746616	37.19511959861	37.4249275634021	22.6612722313162	29.3454345007369
ENSG00000261024	10.5690297025406	23.5118906784018	6.79086213426706	8.61176553844296	19.372458124276	14.81403382718	6.47464920894749	10.7599926502702
ENSG00000143341	1233.6940125511	1202.14021694409	617.968454218302	760.295871822536	1158.47299583171	1107.15410708398	414.377549372639	826.563071770755
ENSG00000116690	32.6679099896708	36.4055081472028	39.6133624498912	39.3680710328821	38.7449162485521	18.712463781701	35.6105706492112	85.1017600521369
ENSG00000047410	18261.361684226	16713.9204799981	19427.5247557823	18388.5799290153	18449.5542192355	18272.7208828311	12659.5578657946	17691.3842793442
ENSG00000157181	1696.80967769879	1692.09768075853	1583.40268763994	1642.38671340305	1623.41199081433	1488.42055663614	1048.89317184949	1627.69343364087
ENSG00000268662	17.2947758768846	23.5118906784018	20.3725864028012	11.0722699779981	12.3983731995367	10.1359178817547	24.2799345335531	18.5854418504667
ENSG00000262180	133.554102604831	137.279103638411	107.521983792562	130.406735296422	129.408020270164	114.613840662919	92.2637512275017	96.8399338524316
ENSG00000116703	41.3152979281131	56.8836064800044	22.6362071142235	28.295801054884	38.7449162485521	34.3061835997852	4.85598690671062	24.454528750614
ENSG00000229739	22.0988802871303	21.2365464192016	7.92267248997823	14.7630266373308	17.822661474334	19.4921497726052	0	9.78181150024562
ENSG00000073756	6677.70513024154	4979.97013530278	2793.30795789518	4754.92482944029	6960.91165321487	3763.54427809462	1788.62184397174	3444.17582923648
ENSG00000273129	28.8246264614743	45.5068851840035	24.8998278256459	29.5260532746616	55.017781072944	33.526497608881	46.9412067648693	45.9745140511544
ENSG00000116711	2047.50929964672	1725.46939656013	1472.48527278024	1467.69089819464	2154.99224174447	1843.95736848846	1210.75940207318	1715.72973714308
ENSG00000231767	22.0988802871303	37.1639562336029	40.7451728056023	43.0588276922148	34.8704246236969	51.4592753996779	42.0852198581587	40.105427151007
ENSG00000116741	267.108205209662	263.18148598082	186.748708692344	255.892461713734	266.565023790038	254.957319025677	123.018334970002	256.283461306435
ENSG00000234473	36.5111935178674	46.2653332704036	28.2952588927794	49.2100887911027	22.4720514241602	24.1702657180305	25.89859683579	31.301796800786
ENSG00000116750	2367.46265336909	2155.50946154897	1587.92992906278	1737.11613432592	2456.4276901582	2767.88526770995	1128.2076246591	1677.58067229212
ENSG00000116747	7976.73496277198	7341.77747635256	9080.51448387077	8475.20754204765	8958.59953499021	9199.51500667877	5407.95075177339	7236.58414788171
ENSG00000272579	414.11380016318	357.229048694427	397.265434854623	456.423573537477	417.670197159391	433.505410942741	124.636997272239	408.879720710267
ENSG00000023572	599.552230398665	536.981245171241	571.564229634144	611.43535322945	647.04010135082	675.208068123046	369.055004910007	724.8322321682
ENSG00000134371	4906.91224462497	4700.10279142116	4839.62108102099	5028.04082223091	4974.84724631409	5505.36278177463	3729.39794435375	4667.88044791721
ENSG00000162630	450.624993681048	385.29162789123	991.46587160299	439.200042460591	299.885651763793	371.910217661308	309.164499727243	376.599742759456
ENSG00000162687	46.1194023383588	30.3379234560023	628.154747419703	93.499168703095	50.3683911231177	29.62806765436	459.700093835272	101.730839602554
ENSG00000000971	67.25746174344	55.3667103072043	3736.10598420259	970.6690014045	65.8663576225385	53.0186473814863	2865.03227495926	1041.76292477616
ENSG00000066279	11027.341263278	10641.7851002792	5193.87772235859	7275.71162776453	10556.4398810805	10883.6367470319	2905.49883251519	5787.89786469533
ENSG00000235748	52.8451485127028	56.8836064800044	26.0316381813571	46.7495843515475	47.2687978232335	42.8827294997315	72.8398036006593	38.1490648509579
ENSG00000177888	1487.35072541207	1342.4531129281	1939.92294968896	1558.72956245818	1781.49124910842	1701.27483215299	1521.54256410266	1657.03886814161
ENSG00000213047	405.466412224738	435.349201593633	359.915693116154	356.773143735494	433.168163658812	384.385193515775	346.393732678691	305.192518807663
ENSG00000213046	25.9421638153269	31.8548196288024	6.79086213426706	11.0722699779981	21.6971530991892	17.1530917998926	9.71197381342123	8.80363035022106
ENSG00000233040	18.2555967589337	16.6858579008013	11.3181035571118	9.84201775822053	14.7230681744498	12.4749758544674	16.1866230223687	10.7599926502702
ENSG00000203724	96.0820882049143	65.226535430405	71.3040524098041	73.815133186654	75.165137522191	71.7311111631873	97.1197381342123	89.9926658022597
ENSG00000151414	8437.92898615557	7794.5709839334	13179.9315922566	9573.82277430902	9914.82406800448	8062.73283194044	13018.9008968912	8943.51025467457
ENSG00000232824	98.9645508510617	139.554447897611	69.0404316983818	68.8941243075437	80.5894257969883	72.5107971540915	71.2211412984224	43.0399706010807
[truncated: 22,732 more rows]
