# Supplementary material for: Apelin-VEGF-C mRNA delivery as therapeutic for the treatment of secondary lymphedema
Source: EMBO Mol Med. 2024 Jan 2;16(2):386–415. doi: 10.1038/s44321-023-00017-7 (PMC10898257; doi:10.1038/s44321-023-00017-7)
Supplement: Supplementary file 12 — Source Data Fig. 8 [file 44321_2023_17_MOESM12_ESM.zip]

Archive with 37 entries (34 files):
- Figure 8/
- Figure 8/8E.pzfx
- __MACOSX/
- __MACOSX/Figure 8/
- __MACOSX/Figure 8/._8E.pzfx
- Figure 8/8I.pzfx
- __MACOSX/Figure 8/._8I.pzfx
- Figure 8/lentiflash doses.pzfx
- __MACOSX/Figure 8/._lentiflash doses.pzfx
- Figure 8/8D.pzfx
- __MACOSX/Figure 8/._8D.pzfx
- Figure 8/8H1.tif
- __MACOSX/Figure 8/._8H1.tif
- Figure 8/8H3.tif
- __MACOSX/Figure 8/._8H3.tif
- Figure 8/8C.pzfx
- __MACOSX/Figure 8/._8C.pzfx
- Figure 8/8H2.tif
- __MACOSX/Figure 8/._8H2.tif
- Figure 8/8H6.tif
- __MACOSX/Figure 8/._8H6.tif
- Figure 8/8B.pzfx
- __MACOSX/Figure 8/._8B.pzfx
- Figure 8/8H7.tif
- __MACOSX/Figure 8/._8H7.tif
- Figure 8/8H5.tif
- __MACOSX/Figure 8/._8H5.tif
- Figure 8/8H4.tif
- __MACOSX/Figure 8/._8H4.tif
- Figure 8/8H8.tif
- __MACOSX/Figure 8/._8H8.tif
- Figure 8/8G.pzfx
- __MACOSX/Figure 8/._8G.pzfx
- Figure 8/8J.pzfx
- __MACOSX/Figure 8/._8J.pzfx
- Figure 8/8F.pzfx
- __MACOSX/Figure 8/._8F.pzfx
